# Supplementary material for: Gut microbial community structure, metabolic signature, and resistome in dyslipidemia: implications for cardiovascular disease management
Source: Microbiol Spectr. 2026 Mar 4;14(4):e00971-25. doi: 10.1128/spectrum.00971-25 (PMC13055376; doi:10.1128/spectrum.00971-25)
Supplement: Data Set S1 — Tables S16 to S21. [file spectrum.00971-25-s0001.xlsx]

## Sheet: Descriptive Information
Descriptive Information
Table S16	Relative abundance of bacterial species
Table S17	Relative abundance of metabolic pathways
Table S18	Relative abundance of predicted metabolites
Table S19	Reads per kilobase of transcript per million reads mapped (RPKM) of antimicrobial resistance gene (ARG) class
Table S20	RPKM of ARG subtypes
Table S21	RPKM of virulence factor class

## Sheet: Table S16
Sample_ID	Group	sex	k__Archaea|p__Euryarchaeota|c__Methanobacteria|o__Methanobacteriales|f__Methanobacteriaceae|g__Methanobrevibacter|s__Methanobrevibacter_smithii	k__Archaea|p__Euryarchaeota|c__Methanobacteria|o__Methanobacteriales|f__Methanobacteriaceae|g__Methanobrevibacter|s__Methanobrevibacter_sp_AbM4	k__Archaea|p__Euryarchaeota|c__Methanobacteria|o__Methanobacteriales|f__Methanobacteriaceae|g__Methanosphaera|s__Methanosphaera_cuniculi	k__Archaea|p__Euryarchaeota|c__Methanobacteria|o__Methanobacteriales|f__Methanobacteriaceae|g__Methanosphaera|s__Methanosphaera_sp_SHI1033	k__Archaea|p__Euryarchaeota|c__Methanobacteria|o__Methanobacteriales|f__Methanobacteriaceae|g__Methanosphaera|s__Methanosphaera_stadtmanae	k__Bacteria|p__Actinobacteria|c__Actinobacteria|o__Actinomycetales|f__Actinomycetaceae|g__Actinobaculum|s__Actinobaculum_sp_oral_taxon_183	k__Bacteria|p__Actinobacteria|c__Actinobacteria|o__Actinomycetales|f__Actinomycetaceae|g__Actinomyces|s__Actinomyces_cardiffensis	k__Bacteria|p__Actinobacteria|c__Actinobacteria|o__Actinomycetales|f__Actinomycetaceae|g__Actinomyces|s__Actinomyces_graevenitzii	k__Bacteria|p__Actinobacteria|c__Actinobacteria|o__Actinomycetales|f__Actinomycetaceae|g__Actinomyces|s__Actinomyces_johnsonii	k__Bacteria|p__Actinobacteria|c__Actinobacteria|o__Actinomycetales|f__Actinomycetaceae|g__Actinomyces|s__Actinomyces_massiliensis	k__Bacteria|p__Actinobacteria|c__Actinobacteria|o__Actinomycetales|f__Actinomycetaceae|g__Actinomyces|s__Actinomyces_meyeri	k__Bacteria|p__Actinobacteria|c__Actinobacteria|o__Actinomycetales|f__Actinomycetaceae|g__Actinomyces|s__Actinomyces_naeslundii	k__Bacteria|p__Actinobacteria|c__Actinobacteria|o__Actinomycetales|f__Actinomycetaceae|g__Actinomyces|s__Actinomyces_neuii	k__Bacteria|p__Actinobacteria|c__Actinobacteria|o__Actinomycetales|f__Actinomycetaceae|g__Actinomyces|s__Actinomyces_odontolyticus	k__Bacteria|p__Actinobacteria|c__Actinobacteria|o__Actinomycetales|f__Actinomycetaceae|g__Actinomyces|s__Actinomyces_oris	k__Bacteria|p__Actinobacteria|c__Actinobacteria|o__Actinomycetales|f__Actinomycetaceae|g__Actinomyces|s__Actinomyces_sp_HMSC035G02	k__Bacteria|p__Actinobacteria|c__Actinobacteria|o__Actinomycetales|f__Actinomycetaceae|g__Actinomyces|s__Actinomyces_sp_HPA0247	k__Bacteria|p__Actinobacteria|c__Actinobacteria|o__Actinomycetales|f__Actinomycetaceae|g__Actinomyces|s__Actinomyces_sp_ICM47	k__Bacteria|p__Actinobacteria|c__Actinobacteria|o__Actinomycetales|f__Actinomycetaceae|g__Actinomyces|s__Actinomyces_sp_S6_Spd3	k__Bacteria|p__Actinobacteria|c__Actinobacteria|o__Actinomycetales|f__Actinomycetaceae|g__Actinomyces|s__Actinomyces_sp_oral_taxon_170	k__Bacteria|p__Actinobacteria|c__Actinobacteria|o__Actinomycetales|f__Actinomycetaceae|g__Actinomyces|s__Actinomyces_sp_oral_taxon_180	k__Bacteria|p__Actinobacteria|c__Actinobacteria|o__Actinomycetales|f__Actinomycetaceae|g__Actinomyces|s__Actinomyces_sp_oral_taxon_181	k__Bacteria|p__Actinobacteria|c__Actinobacteria|o__Actinomycetales|f__Actinomycetaceae|g__Actinomyces|s__Actinomyces_sp_oral_taxon_414	k__Bacteria|p__Actinobacteria|c__Actinobacteria|o__Actinomycetales|f__Actinomycetaceae|g__Actinomyces|s__Actinomyces_sp_oral_taxon_448	k__Bacteria|p__Actinobacteria|c__Actinobacteria|o__Actinomycetales|f__Actinomycetaceae|g__Actinomyces|s__Actinomyces_sp_oral_taxon_897	k__Bacteria|p__Actinobacteria|c__Actinobacteria|o__Actinomycetales|f__Actinomycetaceae|g__Actinomyces|s__Actinomyces_turicensis	k__Bacteria|p__Actinobacteria|c__Actinobacteria|o__Actinomycetales|f__Actinomycetaceae|g__Actinomyces|s__Actinomyces_urogenitalis	k__Bacteria|p__Actinobacteria|c__Actinobacteria|o__Bifidobacteriales|f__Bifidobacteriaceae|g__Aeriscardovia|s__Aeriscardovia_aeriphila	k__Bacteria|p__Actinobacteria|c__Actinobacteria|o__Bifidobacteriales|f__Bifidobacteriaceae|g__Alloscardovia|s__Alloscardovia_omnicolens	k__Bacteria|p__Actinobacteria|c__Actinobacteria|o__Bifidobacteriales|f__Bifidobacteriaceae|g__Bifidobacterium|s__Bifidobacterium_adolescentis	k__Bacteria|p__Actinobacteria|c__Actinobacteria|o__Bifidobacteriales|f__Bifidobacteriaceae|g__Bifidobacterium|s__Bifidobacterium_angulatum	k__Bacteria|p__Actinobacteria|c__Actinobacteria|o__Bifidobacteriales|f__Bifidobacteriaceae|g__Bifidobacterium|s__Bifidobacterium_animalis	k__Bacteria|p__Actinobacteria|c__Actinobacteria|o__Bifidobacteriales|f__Bifidobacteriaceae|g__Bifidobacterium|s__Bifidobacterium_anseris	k__Bacteria|p__Actinobacteria|c__Actinobacteria|o__Bifidobacteriales|f__Bifidobacteriaceae|g__Bifidobacterium|s__Bifidobacterium_bifidum	k__Bacteria|p__Actinobacteria|c__Actinobacteria|o__Bifidobacteriales|f__Bifidobacteriaceae|g__Bifidobacterium|s__Bifidobacterium_breve	k__Bacteria|p__Actinobacteria|c__Actinobacteria|o__Bifidobacteriales|f__Bifidobacteriaceae|g__Bifidobacterium|s__Bifidobacterium_catenulatum	k__Bacteria|p__Actinobacteria|c__Actinobacteria|o__Bifidobacteriales|f__Bifidobacteriaceae|g__Bifidobacterium|s__Bifidobacterium_choerinum	k__Bacteria|p__Actinobacteria|c__Actinobacteria|o__Bifidobacteriales|f__Bifidobacteriaceae|g__Bifidobacterium|s__Bifidobacterium_dentium	k__Bacteria|p__Actinobacteria|c__Actinobacteria|o__Bifidobacteriales|f__Bifidobacteriaceae|g__Bifidobacterium|s__Bifidobacterium_kashiwanohense	k__Bacteria|p__Actinobacteria|c__Actinobacteria|o__Bifidobacteriales|f__Bifidobacteriaceae|g__Bifidobacterium|s__Bifidobacterium_longum	k__Bacteria|p__Actinobacteria|c__Actinobacteria|o__Bifidobacteriales|f__Bifidobacteriaceae|g__Bifidobacterium|s__Bifidobacterium_merycicum	k__Bacteria|p__Actinobacteria|c__Actinobacteria|o__Bifidobacteriales|f__Bifidobacteriaceae|g__Bifidobacterium|s__Bifidobacterium_pseudocatenulatum	k__Bacteria|p__Actinobacteria|c__Actinobacteria|o__Bifidobacteriales|f__Bifidobacteriaceae|g__Bifidobacterium|s__Bifidobacterium_pseudolongum	k__Bacteria|p__Actinobacteria|c__Actinobacteria|o__Bifidobacteriales|f__Bifidobacteriaceae|g__Gardnerella|s__Gardnerella_vaginalis	k__Bacteria|p__Actinobacteria|c__Actinobacteria|o__Bifidobacteriales|f__Bifidobacteriaceae|g__Parascardovia|s__Parascardovia_denticolens	k__Bacteria|p__Actinobacteria|c__Actinobacteria|o__Bifidobacteriales|f__Bifidobacteriaceae|g__Scardovia|s__Scardovia_wiggsiae	k__Bacteria|p__Actinobacteria|c__Actinobacteria|o__Corynebacteriales|f__Corynebacteriaceae|g__Corynebacterium|s__Corynebacterium_amycolatum
KR_0268	Dyslipidemia	Female	0	0	0	0	0	0	0	0	0	0	0	0	0	0	0	0	0	0	0	0	0	0.00334	0	0	0	0	0	0	0	0	0	0	0	0.25507	0	0	0	0	0	0.11725	0	0.93212	0	0	0	0	0
KR_0910	Dyslipidemia	Female	0	0	0	0	0	0	0	0	0	0	0	0	0	0	0	0	0	0	0	0	0	0	0	0	0	0	0	0	0	0	0	0	0	0	0	0	0	0	0	0.08589	0	0	0	0	0	0	0
KR_1526	Control	Female	0	0	0	0	0	0	0	0	0	0	0	0	0	0	0	0	0	0	0	0	0	0	0	0	0	0	0	0	0	1.02038	0	0	0	0	0	0	0	0	0	0.18125	0	1.32877	0	0	0	0	0
KR_0389	Control	Male	0	0	0	0	0	0	0	0	0	0	0	0	0	0	0	0	0	0	0	0	0	0	0	0	0	0	0	0	0	0.33227	0	0	0	0	0	0	0	0	0	0.01282	0	0	0	0	0	0	0
KR_0603	Control	Male	0	0	0	0	0	0	0	0	0	0	0	0	0	0	0	0	0	0	0	0	0	0	0	0	0	0	0	0	0	6.78405	0	0.00966	0	2.70881	0	0.28093	0	0	0	1.57999	0	0.11357	0	0	0	0	0
KR_1488	Control	Male	0	0	0	0	0	0	0	0	0	0	0	0	0	0	0	0	0	0	0	0	0	0	0	0	0	0	0	0	0	4.47325	0	0	0	0	0	0	0	0	0	0.5391	0	0	0	0	0	0	0
KR_0958	Control	Male	0	0	0	0	0	0	0	0	0	0	0	0	0	0	0	0	0	0	0	0	0	0	0	0	0	0	0	0	0	3.28105	0	0.03986	0	1.46441	0	0.0317	0	0	0	0.38952	0	0.48516	0	0	0	0	0
KR_1631	Control	Male	0	0	0	0	0	0	0	0	0	0	0	0	0	0	0	0	0	0	0	0	0	0	0	0	0	0	0	0	0	0	0	0	0	0	0	0	0	0	0	0.08716	0	0.47718	0	0	0	0	0
KR_1489	Control	Male	0	0	0	0	0	0	0	0	0	0	0	0	0	0	0	0	0	0	0	0	0	0	0	0	0	0	0	0	0	1.93229	0	0	0	0	0	0	0	0	0	0.93201	0	1.01667	0	0	0	0	0
KR_0311	Control	Male	0	0	0	0	0	0	0	0	0	0	0	0	0	0	0	0	0	0	0	0	0	0	0	0	0	0	0	0	0	0	0	0	0	0	0	0.01611	0	0	0	0.95182	0	1.12776	0	0	0	0	0
KR_0015	Control	Male	0	0	0	0	0	0	0	0	0	0	0	0	0	0	0	0	0	0	0	0	0	0	0	0	0	0	0	0	0	0.11404	0	0	0	0	0	0	0	0	0	0.05639	0	0.34983	0	0	0	0	0
KR_0749	Dyslipidemia	Male	0	0	0	0	0	0	0	0	0	0	0	0	0	0	0	0	0	0	0	0	0	0	0	0	0	0	0	0	0	8.49158	0	0	0	0	0	0	0	0	0	1.30515	0	0.24894	0	0	0	0	0
KR_1426	Control	Male	0	0	0	0	0	0	0	0	0	0	0	0	0	0	0	0	0	0	0	0	0	0	0	0	0	0	0	0	0	0	0	0	0	0	0	0	0	0	0	0	0	0.05216	0	0	0	0	0
KR_0763	Control	Male	0	0	0	0	0	0	0	0	0	0	0	0	0	0	0	0	0	0	0	0	0	0	0	0	0	0	0	0	0	0	0	0.06102	0	0	0	0	0	0	0	0.83936	0	1.83211	0	0	0	0	0
KR_0073	Control	Female	0	0	0	0	0	0	0	0	0	0	0	0	0	0	0	0	0	0	0	0	0	0	0	0	0	0	0	0	0	0.48182	0	0	0	1.13696	0	0	0	0	0	0.26193	0	0.01714	0	0	0	0	0
KR_0839	Control	Male	0	0	0	0	0	0	0	0	0	0	0	0	0	0	0	0	0	0	0	0	0	0	0	0	0	0	0	0	0	0.19938	0	0	0	0	0	0	0	0	0	0.00602	0	0.00495	0	0	0	0	0
KR_0806	Control	Male	0	0	0	0	0	0	0	0	0	0	0	0	0	0	0	0	0	0	0	0	0	0	0	0	0	0	0	0	0	0.16058	0	0	0	0.06403	0	0.01384	0	0	0	0.72917	0	0.01121	0	0	0	0	0
KR_0185	Control	Male	0	0	0	0	0	0	0	0	0	0	0	0	0	0	0	0	0	0	0	0	0	0	0	0	0	0	0	0	0	0.02653	0	0	0	0	0	0	0	0	0	0.09247	0	0.14369	0	0	0	0	0
KR_0893	Control	Male	0.0711	0	0	0	0	0	0	0	0	0	0	0	0	0	0	0	0	0	0	0	0	0	0	0	0	0	0	0	0	9.17516	0	0	0	0	0	0	0	0	0	0.0165	0	0.13229	0	0	0	0	0
KR_1127	Control	Female	0	0	0	0	0	0	0	0	0	0	0	0	0	0	0	0	0	0	0	0	0	0	0	0	0	0	0	0	0	3.3878	0	0	0	0	0	0	0	0	0	0.50545	0	0.25696	0	0	0	0	0
KR_0097	Control	Female	0	0	0	0	0	0	0	0	0	0	0	0	0	0	0	0	0	0	0	0	0	0	0	0	0	0	0	0	0	2.15256	0	0	0	0	0	0	0	0	0	0.17712	0	0.07454	0	0	0	0	0
KR_1541	Control	Female	0	0	0	0	0	0	0	0	0	0	0	0	0	0	0	0	0	0	0	0	0	0	0	0	0	0	0	0	0	0.05824	0	0	0	0	0	0	0	0	0	0.00921	0	0	0	0	0	0	0
KR_0407	Control	Male	0	0	0	0	0	0	0	0	0	0	0	0	0	0	0	0	0	0	0	0	0	0	0	0	0	0	0	0	0	0.05582	0	0	0	0	0	0	0	0	0	0.04125	0	0	0	0	0	0	0
KR_1487	Control	Female	0	0	0	0	0	0	0	0	0	0	0	0	0	0	0	0	0	0	0	0	0	0	0	0	0	0	0	0	0	0	0	0	0	0.26976	0	0	0	0.00076	0	0.16247	0	0.38695	0	0	0	0	0
KR_1530	Control	Male	0.16442	0	0	0	0	0	0	0	0	0	0	0	0	0	0	0	0	0	0	0	0	0	0	0	0	0	0	0	0	1.19726	0	0	0	0.35359	0	0.03078	0	0	0	0.34996	0	0.24854	0	0	0	0	0
KR_0069	Control	Male	0	0	0	0	0	0	0	0	0	0	0	0	0	0	0	0	0	0	0	0	0	0	0	0	0	0	0	0	0	0.11849	0.00215	0	0	0.00122	0	0.00474	0	0	0	0.05548	0	0.05091	0	0	0	0	0
KR_1141	Control	Female	0	0	0	0	0	0	0	0	0	0	0	0	0	0	0	0	0	0	0	0	0	0	0	0	0	0	0	0	0	0.02431	0	0.13642	0	0	0	0	0	0	0	1.04608	0	1.70821	0	0	0	0	0
KR_1704	Control	Female	0	0	0	0	0	0	0	0	0	0	0	0	0	0	0	0	0	0	0	0	0	0	0	0	0	0	0	0	0	0	0	0	0	0.11682	0	0	0	0	0	0.40542	0	1.41175	0	0	0	0	0
KR_0653	Control	Female	0.16553	0	0	0	0	0	0	0	0	0	0	0	0	0	0	0	0	0	0	0	0	0	0	0	0	0	0	0	0	10.6962	0	0	0	0	0	0	0	0	0	8.77806	0	0.85562	0	0	0	0	0
KR_0962	Control	Male	0.44938	0	0	0	0	0	0	0	0	0	0	0	0	0.0025	0	0	0	0	0	0	0	0	0	0	0	0	0	0	0	0.35114	0	0	0	0	0	0	0	0	0	0	0	0.34813	0	0	0	0	0
KR_0508	Control	Male	0	0	0	0	0	0	0	0	0	0	0	0	0	0.00031	0	0	0	0	0	0	0	0	0	0	0	0	0	0	0	0.43842	0	0	0	0	0	0.68414	0	0	0	0.16333	0.00157	0	0	0	0	0	0
KR_1203	Dyslipidemia	Female	0	0	0	0	0	0	0	0	0	0	0	0	0	0	0	0	0	0	0	0	0	0	0	0	0	0	0	0	0	0.69083	0	0	0	0	0	0	0	0	0	1.22391	0	0	0	0	0	0	0
KR_1312	Control	Female	0	0	0	0	0	0	0	0	0	0	0	0	0	0	0	0	0	0	0	0	0	0	0	0	0	0	0	0	0	0.75751	0	0	0	0.76582	0	0	0	0	0	3.47108	0	0.8621	0	0	0	0	0
KR_0586	Control	Male	0	0	0	0	0	0	0	0	0	0	0	0	0	0	0	0	0	0	0	0	0	0	0	0	0	0	0	0	0	2.04554	0	0	0	0	0	0.58054	0	0.11341	0	1.42555	0	0.13927	0	0	0	0	0
KR_1321	Control	Male	0	0	0	0	0	0	0	0	0	0	0	0	0	0	0	0	0	0	0	0	0	0	0	0	0	0	0	0	0	2.8119	0	0	0	0	0	0	0	0	0	0.4583	0	1.14711	0	0	0	0	0
KR_1473	Control	Male	0	0	0	0	0	0	0	0	0	0	0	0	0	0	0	0	0	0	0	0	0	0	0	0	0	0	0	0	0	0	0	0	0	0	0	0	0	0	0	0.03974	0	0.00253	0	0	0	0	0
KR_0399	Control	Female	0	0	0	0	0	0	0	0	0	0	0	0	0	0	0	0	0	0	0	0	0	0	0	0	0	0	0	0	0	0	0	0	0	0	0	0	0	0	0	0.88667	0	0.6293	0	0	0	0	0
KR_0214	Control	Male	0	0	0	0	0	0	0	0	0	0	0	0	0	0	0	0	0	0	0	0	0	0	0	0	0	0	0	0	0	0.08201	0	0	0	0.60125	0	0	0	0	0	1.17669	0	1.51151	0	0	0	0	0
KR_1062	Control	Male	0.00258	0	0	0	0	0	0	0	0	0	0	0	0	0	0	0	0	0.007	0	0	0	0	0	0	0	0	0	0	0	0.01224	0	0	0	0	0	0	0	0	0	0.00717	0	0	0	0	0	0	0
KR_1218	Control	Male	0	0	0	0	0	0	0	0	0	0	0	0	0	0	0	0	0	0	0	0	0	0	0	0	0	0	0	0	0	1.71341	0	0.1641	0	0	0	0	0	0	0	0.71946	0	0.02466	0	0	0	0	0
KR_0868	Control	Male	0.10556	0	0	0	0	0	0	0	0	0	0	0	0	0	0	0	0	0	0	0	0	0	0	0	0	0	0	0	0	0.2549	0	0	0	0	0	0	0	0	0	0	0	0.26609	0	0	0	0	0
KR_0666	Control	Male	0	0	0	0	0	0	0	0	0	0	0	0.0019	0	0	0.00783	0.00027	0	0.00361	0	0	0	0	0	0	0	0	0	0	0	0.4853	0	0	0	0	0	0	0	0.02558	0	0.03854	0	0.03807	0	0	0	0	0
KR_0577	Control	Male	0	0	0	0	0	0	0	0	0	0	0	0	0	0	0	0	0	0	0	0	0	0	0	0	0	0	0	0	0	0.03585	0	0	0	0	0	0	0	0	0	0	0	0	0	0	0	0	0
KR_0336	Control	Female	0	0	0	0	0	0	0	0	0	0	0	0	0	0	0	0	0	0	0	0	0	0	0	0	0	0	0	0	0	0	0	0	0	0	0	0	0	0	0	0	0	7.56721	0	0	0	0	0
KR_1404	Control	Female	0	0	0	0	0	0	0	0	0	0	0	0	0	0	0	0	0	0	0	0	0	0	0	0	0	0	0	0	0	0.24142	0	0	0	0	0	0	0	0	0	0.0097	0	1.60291	0	0	0	0	0
KR_0608	Control	Male	0	0	0	0	0	0	0	0	0	0	0	0	0	0	0	0	0	0	0	0	0	0	0	0	0	0	0	0	0	0.1225	0	0	0	0	0	0	0	0	0	0.04717	0	0	0	0	0	0	0
KR_0630	Dyslipidemia	Male	0	0	0	0	0	0	0	0	0	0	0	0	0	0	0	0	0	0	0	0	0	0	0	0	0	0	0	0	0	0	0	0	0	0	0	0	0	0	0	0.20278	0	0.06248	0	0	0	0	0
KR_0477	Control	Female	0.20675	0	0	0	0	0	0	0	0	0	0	0	0	0	0	0	0	0	0	0	0	0	0	0	0	0	0	0	0	0	0	0	0	0	0	0	0	0	0	0.31057	0	0.24415	0	0	0	0	0
KR_0172	Control	Male	0	0	0	0	0	0	0	0	0	0	0	0	0	0	0	0	0	0	0	0	0	0	0	0	0	0	0	0	0	0.75827	0	0	0	0	0	0	0	0	0	0.44985	0	4.07067	0	0	0	0	0
KR_0058	Control	Male	0	0	0	0	0	0	0	0	0	0	0	0	0	0	0	0	0	0	0	0	0	0	0	0	0	0	0	0	0	6.25726	0	0	0	0.00239	0	0	0	0	0	0.20107	0	0.22512	0	0	0	0	0
KR_1191	Control	Male	0	0	0	0	0	0	0	0	0	0	0	0	0	0	0	0	0	0	0	0	0	0	0	0	0	0	0	0	0	0.02155	0	0	0	0	0	0	0	0	0	0.04598	0	0.10064	0	0	0	0	0
KR_0882	Control	Male	0	0	0	0	0	0	0	0	0	0	0	0	0	0	0	0	0	0	0	0	0	0	0	0	0	0	0	0	0	0.10376	0	0	0	0	0	0	0	0	0	0.02293	0	0.01466	0	0	0	0	0
KR_0486	Control	Male	0	0	0	0	0	0	0	0	0	0	0	0	0	0	0	0	0	0	0	0	0	0	0	0	0	0	0	0	0	0.68687	0	0	0	0	0	0	0	0	0	0.10853	0	0	0	0	0	0	0
KR_1364	Control	Female	0	0	0	0	0	0	0	0	0	0	0	0	0	0	0	0	0	0	0	0	0	0	0	0	0	0	0	0	0	0.52859	0	0	0	0	0	0.00177	0	0.001	0	0.02444	0	0.00876	0	0	0	0	0
KR_0016	Control	Male	0.04562	0	0	0	0	0	0	0	0	0	0	0	0	0	0	0	0	0	0	0	0	0	0	0	0	0	0	0	0	0.41168	0	0	0	0	0	0	0	0	0	0.00856	0	0.0635	0	0	0	0	0
KR_0362	Control	Female	0	0	0	0	0	0	0	0	0	0	0	0	0	0	0	0	0	0	0	0	0	0	0	0	0	0	0	0	0	5.34086	0	0	0	0	0	0	0	0	0	1.12836	0	0.08475	0	0	0	0	0
KR_0925	Control	Male	0	0	0	0	0	0	0	0	0	0	0	0	0	0	0	0	0	0	0	0	0	0	0	0	0	0	0	0	0	0.77345	0	0	0	0.00522	0	0	0	0	0	0.22403	0	0.07082	0	0	0	0	0
KR_1470	Dyslipidemia	Male	0	0	0	0	0	0	0	0	0	0	0	0	0	0	0	0	0	0	0	0	0	0	0	0	0	0	0	0	0	0	0	0	0	0	0	0	0	0	0	0	0	0	0	0	0	0	0
KR_0390	Control	Female	0	0	0	0	0	0	0	0	0	0	0	0	0	0	0	0	0	0	0	0	0	0	0	0	0	0	0	0	0	0.43895	0	0	0	0	0	0	0	0	0	0.81779	0	0	0	0	0	0	0
KR_0783	Control	Male	0.01551	0	0	0	0	0	0	0	0	0	0	0	0	0	0	0	0	0	0	0	0	0	0	0	0	0	0	0	0	0.58036	0	0	0	0.46444	0	0	0	0	0	0	0	0.07964	0	0	0	0	0
KR_1374	Control	Female	0	0	0	0	0	0	0	0	0	0	0	0	0	0	0	0	0	0	0	0	0	0	0	0	0	0	0	0	0	0.16658	0	0	0	0	0	0	0	0	0	0.43995	0	0.46402	0	0	0	0	0
KR_0723	Control	Male	0	0	0	0	0	0	0	0	0	0	0	0	0	0	0	0	0	0	0	0	0	0	0	0	0	0	0	0	0	0	0	0	0	0	0	0	0	0	0	0.98352	0	0.90848	0	0	0	0	0
KR_1272	Control	Male	0	0	0	0	0	0	0	0	0	0	0	0	0	0	0	0	0	0	0	0	0	0	0	0	0	0	0	0	0	4.17012	0	0	0	0	0	0	0	0	0	0	0	1.43298	0	0	0	0	0
KR_1512	Control	Male	0.03535	0	0	0	0.00858	0	0	0	0	0	0	0	0	0	0	0	0	0	0	0	0	0	0	0	0	0	0	0	0	2.02817	0	0	0	0	0	0	0	0	0	2.78621	0	0.26713	0	0	0	0	0
KR_1412	Control	Female	0	0	0	0	0	0	0	0	0	0	0	0	0	0	0	0	0	0	0	0	0	0	0	0	0	0	0	0	0	0.1381	0	0	0	0	0	0	0	0	0	0.00538	0	0.12122	0	0	0	0	0
KR_0844	Control	Female	0.0486	0	0	0	0	0	0	0	0	0	0	0	0	0	0	0	0	0	0	0	0	0	0	0	0	0	0	0	0	0.14234	0	0	0	0	0	0	0	0	0	0.07381	0	0	0	0	0	0	0
KR_1026	Control	Male	0	0	0	0	0	0	0	0	0	0	0	0	0	0	0	0	0	0	0	0	0	0	0	0	0	0	0	0	0	0	0	0	0	0	0	0	0	0	0	0	0	0	0	0	0	0	0
KR_1681	Control	Female	0	0	0	0	0	0	0	0	0	0	0	0	0	0	0	0	0	0	0	0	0	0	0	0	0	0	0	0	0	3.0353	0	0	0	0	0.04528	0	0	0	0	1.22165	0	1.34183	0	0	0	0	0
KR_0948	Dyslipidemia	Male	0	0	0	0	0	0	0	0	0	0	0	0	0	0	0	0	0	0	0	0	0	0	0	0	0	0	0	0	0	0.50257	0	0	0	0.02621	0	0	0	0	0	0.04532	0	0.00263	0	0	0	0	0
KR_0674	Control	Female	0	0	0	0	0	0	0	0	0	0	0	0	0	0	0	0	0	0	0	0	0	0	0	0	0	0	0	0	0	10.0541	0	0	0	0	0	0.00189	0	0	0	13.8724	0	0	0	0	0	0	0
KR_1384	Control	Female	0	0	0	0	0	0	0	0	0	0	0	0	0	0	0	0	0	0	0	0	0	0	0	0	0	0	0	0	0	9.52455	0	0	0	0	0	0	0	0	0	3.05211	0	20.8913	0	0	0	0	0
KR_0017	Control	Male	0.00728	0	0	0	0.02846	0	0	0	0	0	0	0	0	0	0	0	0	0	0	0	0	0	0	0	0	0	0	0	0	0	0	0	0	0	0	0	0	0	0	0	0	0	0	0	0	0	0
KR_1636	Control	Male	0	0	0	0	0	0	0	0	0	0	0	0	0	0	0	0	0	0	0	0	0	0	0	0	0	0	0	0	0	0.65075	0	0	0	0	0	0	0	0	0	0.00197	0	0	0	0	0	0	0
KR_1402	Control	Male	0	0	0	0	0	0	0	0	0	0	0	0	0	0	0	0	0	0	0	0	0	0	0	0	0	0	0	0	0	0	0	0	0	0	0	0	0	0.0029	0	0.0018	0	0.04885	0	0	0	0	0
KR_1096	Control	Male	0	0	0	0	0	0	0	0	0	0	0	0	0	0	0	0	0	0	0	0	0	0	0	0	0	0	0	0	0	0.27741	0	0	0	0	0	0	0	0	0	0.1084	0	0.12124	0	0	0	0	0
KR_1226	Control	Male	0.34369	0	0	0	0	0	0	0	0	0	0	0	0	0	0	0	0	0	0	0	0	0	0	0	0	0	0	0	0	4.49581	0	0	0	0	0	0	0	0	0	0.03339	0	0.05	0	0	0	0	0
KR_0908	Control	Male	0	0	0	0	0.00495	0	0	0	0	0	0	0	0	0.00357	0	0	0	0.02562	0	0	0	0	0	0	0	0	0	0	0.02293	0	0	0	0	0	0	0	0	0.00482	0	0	0	0.01853	0	0	0	0	0
KR_0525	Dyslipidemia	Male	0	0	0	0	0	0	0	0	0	0	0	0	0	0	0	0	0	0	0	0	0	0	0	0	0	0	0	0	0	0	0	0	0	0	0	0	0	0	0	0.04191	0	0	0	0	0	0	0
KR_0112	Control	Male	0	0	0	0	0	0	0	0	0	0	0	0	0	0.0002	0	0	0	0	0	0	0	0	0	0	0	0	0	0	0	2.80433	0	0	0	0.29713	0	0	0	0	0	0.53137	0	0.72612	0	0	0	0	0
KR_0070	Control	Female	0	0	0	0	0	0	0	0	0	0	0	0	0	0	0	0	0	0	0	0	0	0	0	0	0	0	0	0	0	2.45201	0	0	0	0	0	0	0	0	0	0.24631	0	0.11019	0	0	0	0	0
KR_0244	Control	Male	0	0	0	0	0	0	0	0	0	0	0	0	0	0	0	0	0	0	0	0	0	0	0	0	0	0	0	0	0	0.03487	0	0	0	0	0	0.03083	0	0	0	1.97063	0	0	0	0	0	0	0
KR_0562	Control	Female	0	0	0	0	0	0	0	0	0	0	0	0	0	0	0	0	0	0	0	0	0	0	0	0	0	0	0	0	0	3.24344	0	0	0	0.36153	0	0	0	0	0	0.10815	0	0.01236	0	0	0	0	0
KR_0926	Control	Male	0	0	0	0	0	0	0	0	0	0	0	0	0	0	0	0	0	0	0	0	0	0	0	0	0	0	0	0	0	0	0	0	0	0	0	0	0	0	0.00487	0.03441	0	0	0	0	0	0	0
KR_0707	Control	Male	0	0	0	0	0	0	0	0	0	0	0	0	0	0	0	0	0	0	0	0	0	0	0	0	0	0	0	0	0	0	0	0	0	0	0	0	0	0	0	0.26503	0	0	0	0	0	0	0
KR_0606	Control	Female	0	0	0	0	0	0	0	0	0	0	0	0.00103	0	0	0	0	0	0	0	0	0	0	0	0	0	0	0	0	0	0	0	0	0	0	0	0	0	0	0	0.33439	0	0.81577	0	0	0	0	0
KR_0170	Control	Female	0	0	0	0	0	0	0	0	0	0	0	0	0	0	0	0	0	0	0	0	0	0	0	0	0	0	0	0	0	0	0	0	0	0	0	0.56245	0	0	0	1.15707	0	2.29534	0	0	0	0	0
KR_0988	Control	Male	0	0	0	0	0	0	0	0	0	0	0	0	0	0	0	0	0	0	0	0	0	0	0	0	0	0	0	0	0	0.76161	0	0	0	0	0	0	0	0	0	0.04269	0	0	0	0	0	0	0
KR_0635	Dyslipidemia	Female	0	0	0	0	0	0	0	0	0	0	0	0	0	0	0	0	0	0	0	0	0	0	0	0	0	0	0	0	0	0.11989	0	0	0	0	0	0	0	0	0	2.15514	0	0.73727	0	0	0	0	0
KR_0922	Control	Male	0	0	0	0	0	0	0	0	0	0	0	0	0	0	0	0	0	0	0	0	0	0	0	0	0	0	0	0	0	0	0	0	0	0	0	0	0	0	0	0.0081	0	0.5441	0	0	0	0	0
KR_1000	Control	Male	0	0	0	0	0	0	0	0	0	0	0	0	0	0	0	0	0	0	0	0	0	0	0	0	0	0.13534	0	0	0	0.40791	0	0	0	0.30022	0	0	0	0	0	0.4383	0	0.00929	0	0	0	0	0
KR_0556	Control	Female	0	0	0	0	0	0	0	0	0	0	0	0	0	0	0	0	0	0	0	0	0	0	0	0	0	0	0	0	0	0	0	0	0	0.01266	0	0	0	0	0	0.77171	0	0.67741	0	0	0	0	0
KR_0116	Control	Female	0	0	0	0	0	0	0	0	0	0	0	0	0	0	0	0	0	0	0	0	0	0	0	0	0	0	0	0	0	0.64864	0.00545	0	0	0	0	0.00614	0	0	0	0.07882	0	0.10372	0	0	0	0	0
KR_1562	Control	Male	0	0	0	0	0	0	0	0	0	0	0	0	0	0	0	0	0	0	0	0	0	0	0	0	0	0	0	0	0	0	0	0	0	0	0	0	0	0	0	0.46305	0	3.65353	0	0	0	0	0
KR_0159	Control	Female	0	0	0	0	0	0	0	0	0	0	0	0	0	0	0	0	0	0	0	0	0	0	0	0	0	0	0	0	0	5.03582	0	0	0	0	0	0	0	0	0	3.29866	0	0.14361	0	0	0	0	0
KR_0936	Control	Male	0.05622	0	0	0	0	0	0	0	0	0	0	0	0	0	0	0	0	0	0	0	0	0	0	0	0	0	0	0	0	0.80604	0	0	0	0	0	0	0	0	0	0.00625	0	0	0	0	0	0	0
KR_0907	Control	Male	0	0	0	0	0	0	0	0	0	0	0	0	0	0	0	0	0	0	0	0	0	0	0	0	0	0	0	0	0	0	0	0	0	0.47714	0	0	0	0	0	7.41186	0	0.70288	0	0	0	0	0
KR_0133	Dyslipidemia	Male	0	0	0	0	0.04483	0	0	0	0	0	0	0	0	0	0	0	0	0	0	0	0	0	0	0	0	0	0	0	0	1.42409	0	0	0	0	0	0	0	0	0	0.14463	0	0.02785	0	0	0	0	0
KR_0188	Dyslipidemia	Female	0	0	0	0	0	0	0	0	0	0	0	0	0	0	0	0	0	0	0	0	0	0	0	0	0	0	0	0	0	2.16992	0	0	0	0.34627	0	0	0	0	0	1.23279	0	3.40942	0	0	0	0	0
KR_0513	Control	Female	0	0	0	0	0	0	0	0	0	0	0	0	0	0	0	0	0	0	0	0	0	0	0	0	0	0	0	0	0	0.00953	0	0.08776	0	0	0	0	0	0	0	0	0	0	0	0	0	0	0
KR_0353	Control	Male	0	0	0	0	0	0	0	0	0	0	0	0	0	0	0	0	0	0	0	0	0	0	0	0	0	0	0	0	0	1.44797	0	0	0	0.90099	0	0	0	0	0	0	0	0	0	0	0	0	0
KR_0861	Control	Female	0	0	0	0	0	0	0	0	0	0	0	0	0	0	0	0	0	0	0	0	0	0	0	0	0	0.00332	0	0	0	1.14723	0	0	0	0	0	0	0	0	0.11205	0.91672	0	0.60814	0	0	0	0	0
KR_0425	Control	Female	0	0	0	0	0	0	0	0.00373	0	0	0	0	0	0.00024	0	0.00242	0	0	0	0	0	0	0	0	0	0	0	0	0	0.82704	0	0	0	0.39459	0	0.0087	0	0	0	0.95145	0	2.80486	0	0	0	0	0
KR_0375	Control	Male	0	0	0	0	0	0	0	0	0	0	0	0	0	0	0	0	0	0	0	0	0	0	0	0	0	0	0	0	0	0	0	0	0	0	0	0	0	0	0	0.03971	0	0	0	0	0	0	0
KR_1161	Control	Female	0	0	0	0	0	0	0	0	0	0	0	0	0	0	0	0	0	0	0	0	0	0	0	0	0	0	0	0	0	0.28257	0	0	0	0	0	0	0	0	0	0.01966	0	0.07703	0	0	0	0	0
KR_0374	Control	Male	0	0	0	0	0	0	0	0	0	0	0	0	0	0	0	0	0	0.01261	0	0	0	0	0	0	0	0	0	0	0	0.33835	0	0	0	0	0	0	0	0	0	0.05879	0	0.16528	0	0	0	0	0
KR_0354	Control	Male	0	0	0	0	0	0	0	0	0	0	0	0	0	0	0	0	0	0	0.00145	0	0	0.00081	0	0	0	0	0	0	0	6.04058	0	0	0	0	0	0	0	0	0	0.05868	0	1.00208	0	0	0	0	0
KR_0539	Control	Male	0.02156	0	0	0	0	0	0	0	0	0	0	0	0	0	0	0	0	0	0	0	0	0	0	0	0	0	0	0	0	0.64594	0	0	0	0	0	0.0057	0	0	0	0.2029	0	0.00819	0	0	0	0	0
KR_0372	Dyslipidemia	Female	0	0	0	0	0	0	0	0	0	0	0	0	0	0	0	0	0	0	0	0	0	0	0	0	0	0	0	0	0	0	0	0	0	0	0	0	0	0	0	0.48055	0	0	0	0	0	0	0
KR_1326	Control	Female	0	0	0	0	0	0	0	0	0	0	0	0	0	0	0	0	0	0	0	0	0	0	0	0	0	0	0	0	0	0.52158	0	0	0	0	0	0.03995	0	0	0	0.00665	0	0.51405	0	0	0	0	0
KR_1168	Control	Female	0	0	0	0	0	0	0	0	0	0	0	0	0	0	0	0	0	0	0	0	0	0	0	0	0	0	0	0	0	0.04154	0	0	0	0.07115	0	0	0	0	0	0.49402	0	0.30714	0	0	0	0	0
KR_1130	Control	Male	0	0	0	0	0	0	0	0	0	0	0	0	0	0	0	0	0	0	0	0	0	0	0	0	0	0	0	0	0	0.0521	0	0	0	0	0	0	0	0	0	0.14461	0	0.26129	0	0	0	0	0
KR_1641	Control	Male	0	0	0	0	0	0	0	0	0	0	0	0	0	0	0	0	0	0	0	0	0	0	0	0	0	0	0	0	0	0.47283	0	0	0	0	0	0	0	0	0	0	0	0.00084	0	0	0	0	0
KR_0150	Control	Male	0	0	0	0	0	0	0	0	0	0	0	0	0	0	0	0	0	0	0	0	0	0	0	0	0	0	0	0	0	0.80523	0	0	0	0.65857	0	0	0	0.02785	0	0.58544	0	0.13966	0	0	0	0	0
KR_1457	Control	Male	1.52477	0	0	0	0	0	0	0	0	0	0	0	0	0	0	0	0	0	0	0	0	0	0	0	0	0	0	0	0	0	0	0	0	0	0	0	0	0.04298	0	0.01235	0	0	0	0	0	0	0
KR_1134	Control	Male	0	0	0	0	0	0	0	0	0	0	0	0	0	0	0	0	0	0	0	0	0	0	0	0	0	0	0	0	0	0.10114	0	0	0	0	0	0	0	0	0	0.26002	0	0.01238	0	0	0	0	0
KR_0363	Control	Female	0	0	0	0	0	0	0	0	0	0	0	0	0	0	0	0	0	0	0	0	0	0	0	0	0	0	0	0	0	0.06531	0	0	0	0	0	0	0	0	0	0.03132	0	0.02546	0	0	0	0	0
KR_1082	Dyslipidemia	Female	0.05215	0	0	0	0	0	0	0	0	0	0	0	0	0	0	0	0	0	0	0	0	0	0	0	0	0	0	0	0	0.16095	0	0	0	0	0	0	0	0	0	0.05705	0	0.00969	0	0	0	0	0
KR_0596	Control	Female	0	0	0	0	0	0	0	0	0	0	0	0	0	0	0	0	0	0	0	0	0	0	0	0	0	0	0	0	0	0	0	0	0	0	0	0	0	0	0	0.60819	0	1.11923	0	0	0	0	0
KR_0095	Control	Male	0	0	0	0	0	0	0	0	0	0	0	0	0	0	0	0	0	0	0	0	0	0	0	0	0	0	0	0	0	0	0	0	0	0	0	0	0	0	0	0	0	0	0	0	0	0	0
KR_1382	Control	Male	0	0	0	0	0	0	0	0	0	0	0	0	0	0	0	0	0	0	0	0	0	0	0	0	0	0	0	0	0	0	0	0	0	0	0	0	0	0	0	0	0	0	0	0	0	0	0
KR_0852	Control	Female	0	0	0	0	0	0	0	0	0	0	0	0	0	0	0	0	0	0	0	0	0	0	0	0	0	0	0	0	0	1.73303	0	0	0	0	0	0	0	0	0	0.41883	0	0.76947	0	0	0	0	0
KR_1589	Control	Male	0	0	0	0	0	0	0	0	0	0	0	0	0	0	0	0	0	0	0	0	0	0	0	0	0	0	0	0	0	0	0	0	0	0	0	0	0	0	0	0.24126	0	0	0	0	0	0	0
KR_0381	Control	Female	0	0	0	0	0	0	0	0	0	0	0	0	0	0	0	0	0	0	0	0	0	0	0	0	0	0	0	0	0	2.9775	0	0	0	0	0	0.02601	0	0	0.00088	0.47595	0	0.00685	0	0	0	0	0
KR_0365	Control	Male	0.33491	0	0	0	0.65223	0	0	0	0	0	0	0	0	0	0	0	0	0	0	0	0	0	0	0	0	0	0	0	0	1.74072	0	0.05827	0	0	0	0	0	0	0	0.24858	0	0	0	0	0	0	0
KR_0780	Control	Male	0	0	0	0	0	0	0	0	0	0	0	0	0	0	0	0	0	0	0	0	0	0	0	0	0	0	0	0.00117	0	14.1262	0	0	0	0	0.03138	0	0	0	0	7.08466	0	7.94514	0	0	0	0	0
KR_1509	Control	Female	0	0	0	0	0	0	0	0	0	0	0	0	0	0	0	0	0	0	0	0	0	0	0	0	0	0	0	0	0	6.37388	0	0	0	0.01556	0	0.03103	0	0.00035	0	8.75475	0	0.01839	0	0	0	0	0
KR_1257	Control	Male	0.36059	0	0	0	0.00066	0	0	0	0	0	0	0	0	0.00945	0	0	0	0	0	0	0	0	0	0	0	0	0	0	0	0.00112	0	0	0	0	0	0	0	1.45032	0	0	0	0.00032	0	0	0	0	0
KR_0427	Control	Female	0	0	0	0	0	0	0	0	0	0	0	0	0	0	0	0	0	0	0	0	0	0	0	0	0	0	0	0	0	0	0	0	0	0	0	0	0	0	0	0.06402	0	0.02064	0	0	0	0	0
KR_1146	Control	Male	0	0	0	0	0	0	0	0	0	0	0	0	0	0	0	0	0	0	0	0	0	0	0	0	0	0	0	0	0	0	0	0	0	0	0	0	0	0	0	0	0	0	0	0	0	0	0
KR_0923	Control	Female	0	0	0	0	0	0	0	0	0	0	0	0	0	0	0	0	0	0	0	0	0	0	0	0	0	0	0	0	0	0.20253	0	0	0	0	0	0	0	0	0	0.02203	0	0	0	0	0	0	0
KR_0931	Control	Male	0	0	0	0	0	0	0	0	0	0	0	0	0	0	0	0	0	0	0	0	0	0	0	0	0	0	0	0	0	0	0	0	0	0	0	0	0	0	0	4.25474	0	9.94753	0	0	0	0	0
KR_1293	Control	Male	0	0	0	0	0	0	0	0	0	0	0	0	0	0	0	0	0	0	0	0	0	0	0	0	0	0	0	0	0	0	0	0	0	0	0	0	0	0	0	0	0	0	0	0	0	0	0
KR_0889	Control	Male	0	0	0	0	0	0	0	0	0	0	0	0	0	0	0	0	0	0.00249	0	0	0	0	0	0	0	0	0	0	0	0.33758	0	0	0	0	0	0	0	0	0	0.04041	0	0	0	0	0	0	0
KR_1689	Control	Female	0.00572	0	0	0	0	0	0	0	0	0	0	0	0	0	0	0	0	0	0	0	0	0	0	0	0	0	0	0	0	3.82717	0	0	0	0	0	0	0	0	0	0.68652	0	0.13856	0	0	0	0	0
KR_1170	Control	Male	0.65035	0	0	0	0	0	0	0	0	0	0	0	0	0	0	0	0	0	0	0	0	0	0	0	0	0	0	0	0	0.0271	0	0	0	0	0	0.00351	0	0	0	0	0	0	0	0	0	0	0
KR_0757	Control	Male	0	0	0	0	0	0	0	0	0	0	0	0	0	0.00148	0	0	0.00492	0	0	0	0	0	0	0	0	0	0	0	0	6.71157	2.31688	0.2696	0	0	0	0.15631	0	0	0	0.66199	0	0	0	0	0	0	0
KR_0788	Control	Female	0	0	0	0	0	0	0	0	0	0	0	0	0	0	0	0	0	0	0	0	0	0	0	0	0	0	0	0	0	0	0	0	0	0	0	0	0	0	0	1.59875	0	0.17186	0	0	0	0	0
KR_1221	Control	Male	0	0	0	0	0	0	0	0	0	0	0	0	0	0	0	0	0	0	0	0	0	0	0	0	0	0	0	0	0	0	0	0	0	0	0	0	0	0	0	0.00664	0	0	0	0	0	0	0
KR_1568	Control	Male	0	0	0	0	0	0	0	0	0	0	0	0	0	0	0	0	0	0	0	0	0	0	0	0	0	0	0	0	0	2.83112	0	0.03744	0	0	0	0	0	0	0	0.24836	0	1.03836	0	0	0	0	0
KR_1602	Control	Female	0	0	0	0	0	0	0	0	0	0	0	0	0	0	0	0	0	0	0	0	0	0	0	0	0	0	0	0	0	0	0	0	0	0.67893	0.0854	0	0	0	0	0.47479	0	3.41516	0	0	0	0	0
KR_1414	Control	Female	0	0	0	0	0	0	0	0	0	0	0	0	0	0	0	0	0	0	0	0	0	0	0	0	0	0	0	0	0	0.00332	0	0.16396	0	0	0	0	0	0	0	0.08846	0	0.28646	0	0	0	0	0
KR_1393	Control	Female	0	0	0	0	0	0	0	0	0	0	0	0	0	0	0	0	0	0	0	0	0	0	0	0	0	0	0	0	0	2.05043	0	0	0	0	0.00364	0	0	0	0	0.89468	0	0.76932	0	0	0	0	0
KR_0779	Control	Female	0	0	0	0	0	0	0	0	0	0	0	0	0	0	0	0	0	0	0	0	0	0	0	0	0	0	0	0	0	0.07709	0	0	0	0	0	0	0	0	0	0.02512	0	0	0	0	0	0	0
KR_1388	Control	Male	0	0	0	0	0	0	0	0	0	0	0	0	0	0	0	0	0	0.00191	0	0	0	0	0	0	0	0	0	0	0	6.905	0	0	0	0	0	0	0	0.01024	0	4.18279	0	0.80384	0	0	0	0	0
KR_1087	Control	Male	0.00592	0	0	0	0	0	0	0	0	0	0	0	0	0	0	0	0	0	0	0	0	0	0	0	0	0	0	0	0	0.11498	0	0	0	0	0	0	0	0	0	0	0	0.00607	0	0	0	0	0
KR_0980	Dyslipidemia	Male	0	0	0	0	0	0	0	0	0	0	0	0	0	0.00264	0	0.00017	0	0.00214	0.00462	0	0	0.00063	0	0	0	0	0	0	0	0.66354	0	0	0	0.01399	0.0036	0	0	0	0	0.95669	0	0.83099	0	0	0	0	0
KR_1339	Control	Male	0.30904	0	0	0	0	0	0	0	0	0	0	0	0	0	0	0	0	0	0	0	0	0	0	0	0	0	0	0	0	0.48329	0	0	0	0	0	0.01973	0	0	0	0.13679	0	0.35322	0	0	0	0	0
KR_0405	Control	Male	0.04181	0	0	0	0	0	0	0	0	0	0	0	0	0	0	0	0	0	0	0	0	0	0	0	0	0	0	0	0	3.43688	0	0	0	0	0	0	0	0	0	1.56799	0	0.09129	0	0	0	0	0
KR_0797	Control	Male	0	0	0	0	0	0	0	0	0	0	0	0	0	0	0	0	0	0	0	0	0	0	0	0	0	0	0	0	0	1.55836	0	0	0	0	0	0	0	0	0	0.99055	0	0.4129	0	0	0	0	0
KR_1385	Control	Female	0	0	0	0	0	0	0	0	0	0	0	0	0	0	0	0	0	0	0	0	0	0	0	0	0	0	0	0	0	0.4178	0	0	0	0.57412	0	0	0	0	0	3.67844	0	0.00086	0	0	0	0	0
KR_0731	Control	Male	0	0	0	0	0	0	0	0	0	0	0	0	0	0	0	0	0	0	0	0	0	0	0	0	0	0	0	0	0	0.2007	0	0	0	0	0	0	0	0	0	0.26079	0	0.32432	0	0	0	0	0
KR_0561	Control	Female	0	0	0	0	0	0	0	0	0	0	0	0	0	0	0	0	0	0	0	0	0	0	0	0	0	0	0	0	0	2.1217	0	0	0	0	0	0	0	0	0	0.05879	0	0.05718	0	0	0	0	0
KR_0617	Control	Male	0	0	0	0	0	0	0	0	0	0	0	0	0	0	0	0	0	0	0	0	0	0	0	0	0	0	0	0	0	0.02077	0	0	0	0	0	0	0	0	0	0.00886	0	0.02028	0	0	0	0	0
KR_1571	Dyslipidemia	Female	0	0	0	0	0	0	0	0	0	0	0	0	0	0	0	0	0	0	0	0	0	0	0	0	0	0	0	0	0	5.28717	0	0	0	0	0	0	0	0	0	0.93685	0	0.24103	0	0	0	0	0
KR_1014	Control	Female	0	0	0	0	0	0	0	0	0	0	0	0.0023	0	0	0	0	0	0	0	0	0	0	0	0	0	0	0	0	0	4.31779	0	0	0	0	0	0	0	0	0	0.53002	0	0.4629	0	0	0	0	0
KR_0820	Control	Male	0	0	0	0	0	0	0	0.00507	0	0	0	0.00226	0	0.02353	0	0.00727	0	0.06471	0	0	0	0	0	0	0	0	0	0	0	0	0	0	0	0	0	0	0	0	0	5.7516	0	1.42873	0	0	0	0	0
KR_0237	Control	Male	0	0	0	0	0	0	0	0	0	0	0	0	0	0	0	0	0	0	0	0	0	0	0	0	0	0	0	0	0	0	0	0	0	0	0	0	0	0	0	0	0	0	0	0	0	0	0
KR_1283	Control	Female	0	0	0	0	0	0	0	0	0	0	0	0	0	0	0	0	0	0	0	0	0	0	0	0	0	0	0	0	0	2.94626	0	0	0	0.12042	0	0	0	0	0	0.61415	0	0.02861	0	0	0	0	0
KR_1474	Control	Female	0	0	0	0	0	0	0	0	0	0	0	0	0	0	0	0	0	0	0	0	0	0	0	0	0	0	0	0	0	0	0	0	0	0	0	0	0	0	0	0.28967	0	0	0	0	0	0	0
KR_1173	Control	Female	0	0	0	0	0	0	0	0	0	0	0	0	0	0	0	0	0	0	0	0	0	0	0	0	0	0	0	0	0	0.16652	0	0	0	0	0	0	0	0	0	1.08155	0	0	0	0	0	0	0
KR_0166	Control	Male	0	0	0	0	0	0	0	0	0	0	0	0	0	0	0	0	0	0	0	0	0	0	0	0	0	0	0	0	0	0	0	0	0	0.37852	0	0	0	0	0	2.15899	0	1.78783	0	0	0	0	0
KR_1656	Control	Male	0	0	0	0	0	0	0	0	0	0	0	0	0	0	0	0	0	0	0	0	0	0	0	0	0	0	0	0	0	0.60876	0	0	0	0.26505	0	0	0	0	0	0.12309	0	0	0	0	0	0	0
KR_0443	Control	Female	0.40499	0	0	0	0	0	0	0	0	0	0	0	0	0	0	0	0	0	0	0	0	0	0	0	0	0	0	0	0	12.2721	0	0	0	0.71985	0	0.00652	0	0	0	0.92512	0	0.53474	0	0	0	0	0
KR_0588	Dyslipidemia	Male	0	0	0	0	0	0	0	0	0	0	0	0	0	0	0	0	0	0	0	0	0	0	0	0	0	0	0	0	0	0.19292	0	0.0026	0	0.03511	0	0	0	0	0	0.02641	0	0	0	0	0	0	0
KR_0360	Control	Male	0	0	0	0	0	0	0	0	0	0	0	0	0	0	0	0	0	0	0	0	0	0	0	0	0	0	0	0	0	1.439	0	0	0	0	0	0	0	0	0	0.16467	0	0.31876	0	0	0	0	0
KR_0569	Control	Female	0	0	0	0	0	0	0	0	0	0	0	0	0	0	0	0	0	0	0	0	0	0	0	0	0	0	0	0	0	0.17609	0	0	0	0	0	0	0	0	0	0	0	0	0	0	0	0	0
KR_0553	Control	Male	0	0	0	0	0	0	0	0	0	0	0	0	0	0	0	0	0	0	0	0	0	0	0	0	0	0	0	0	0	0.11695	0.00706	0	0	0	0	0	0	0	0	0.70238	0	0.07394	0	0	0	0	0
KR_0198	Control	Male	0	0	0	0	0	0	0	0	0	0	0	0	0	0	0	0	0	0	0	0	0	0	0	0	0	0	0	0	0	2.18291	0	0	0	0.51599	0	0	0	0	0	13.6641	0	0	0	0	0	0	0
KR_0184	Control	Male	0	0	0	0	0	0	0	0	0	0	0	0	0	0	0	0	0	0	0	0	0	0	0	0	0	0	0	0	0	0	0	0	0	0	0	0	0	0	0	0	0	0	0	0	0	0	0
KR_1468	Control	Female	0	0	0	0	0	0	0	0	0	0	0	0	0	0	0	0	0	0	0	0	0	0	0	0	0	0	0	0	0	0.82501	0	0	0	0.41618	0	0.05547	0	0	0	0.18901	0	0	0	0	0	0	0
KR_1010	Control	Male	0.29684	0	0	0	0	0	0	0	0	0	0	0	0	0	0	0	0	0	0	0	0	0	0	0	0	0	0	0	0	0.73627	0	0	0	0.00711	0	0	0	0.01703	0	0.09588	0	0.0801	0	0	0	0	0
KR_1344	Control	Female	0	0	0	0	0	0	0	0	0	0	0	0	0	0	0	0	0	0	0	0	0	0	0	0	0	0	0	0	0	0.11864	0	0	0	0	0	0	0	0	0	0.00317	0	0.02059	0	0	0	0	0
KR_1673	Dyslipidemia	Female	0	0	0	0	0	0	0	0	0	0	0	0	0	0.00043	0	0	0	0	0	0	0	0	0	0	0	0	0	0	0	0	0	0	0	0	0.03501	0	0	0	0	10.8989	0	0	0	0	0	0	0
KR_1395	Control	Male	0	0	0	0	0	0	0	0	0	0	0	0	0	0	0	0	0	0	0	0	0	0	0	0	0	0	0	0	0	1.11318	0	0	0	0	0	0.01007	0	0	0	0.97436	0	0	0	0	0	0	0
KR_0018	Control	Male	0.17757	0	0	0	0	0	0	0	0	0	0	0	0	0.01031	0.00345	0.00307	0	0	0	0	0	0	0	0	0	0.05968	0	0	0	0.16737	0	0	0	0	0	0	0	0	0	0.00975	0	0	0	0	0	0	0
KR_0865	Control	Female	0	0	0	0	0	0.00618	0	0.03581	0	0	0	0	0	0.06584	0.02227	0.13679	0	0.11404	0.00516	0	0	0.00221	0	0	0	0	0	0	0	11.8558	0	0	0	0	0	0	0	0	0	3.60321	0	4.51267	0	0	0	0	0
KR_1492	Control	Male	0	0	0	0	0	0	0	0	0	0	0	0	0	0	0	0	0	0	0	0	0	0	0	0	0	0	0	0	0	0	0	0	0	0	0	0	0	0	0	0	0	0.00316	0	0	0	0	0
KR_1015	Control	Female	0	0	0	0	0	0	0	0	0	0	0	0	0	0	0	0	0	0	0	0	0	0	0	0	0	0	0	0	0	0.10368	0	0	0	0	0	0	0	0	0	0.00561	0	0.02655	0	0	0	0	0
KR_0725	Control	Female	0	0	0	0	0	0	0	0	0	0	0	0	0	0	0	0	0	0	0	0	0	0	0	0	0	0	0	0	0	0.34085	0	0	0	0.04745	0	0	0	0	0	1.12113	0	0.02474	0	0	0	0	0
KR_0642	Control	Male	0	0	0	0	0	0	0	0	0	0	0	0	0	0	0	0	0	0	0	0	0	0	0	0	0	0	0	0	0	2.50784	0	0	0	0	0	0	0	0	0	0.08468	0	0	0	0	0	0	0
KR_0247	Control	Male	0	0	0	0	0	0	0	0	0	0	0	0	0	0	0	0	0	0	0	0	0	0	0	0	0	0	0	0	0	0	0	0	0	0	0.15845	0	0	0.00104	0	0	0	0	0	0	0	0	0
KR_0930	Dyslipidemia	Male	0	0	0	0	0	0	0	0	0	0	0	0	0	0	0	0	0	0	0	0	0	0	0	0	0	0	0	0	0	0	0	0.04651	0	0	0	0	0	0	0	0.03302	0	0.60504	0	0	0	0	0
KR_0589	Control	Female	0	0	0	0	0	0	0	0	0	0	0	0	0	0	0	0	0	0	0	0	0	0	0	0	0	0	0	0	0	23.9358	0	0.65361	0	0	0.18022	0	0	0	0	18.2998	0	0.00551	0	0	0	0	0
KR_0957	Control	Female	0	0	0	0	0	0	0	0	0	0	0	0	0	0	0	0	0	0	0	0	0	0	0	0	0	0	0	0	0	0.72309	0	0	0	0	0	0	0	0	0	0.31974	0	0.52282	0	0	0	0	0
KR_1111	Control	Male	0	0	0	0	0	0	0	0	0	0	0	0	0	0	0	0	0	0	0	0	0	0	0	0	0	0	0	0	0	2.40251	0	0	0	0	0	0	0	0	0	0.22731	0	0	0	0	0	0	0
KR_0386	Control	Female	0	0	0	0	0	0	0	0	0	0	0	0	0	0	0	0	0	0	0	0	0	0	0	0	0	0	0	0	0	0	0	0	0	0	0	0	0	0	0	0.06543	0	0	0	0	0	0	0
KR_1504	Control	Female	0	0	0	0	0	0	0	0	0	0	0	0	0	0	0	0	0	0	0	0	0	0	0	0	0	0	0	0	0	0	0	0	0	0.42709	0	0	0	0.00795	0	3.47267	0	0	0	0	0	0	0
KR_1069	Control	Female	0	0	0	0	0	0	0	0	0	0	0	0	0	0	0	0	0	0	0	0	0	0	0	0	0	0	0	0	0	4.97492	0	0	0	0	0	0	0	0	0	0.03929	0	0.09476	0	0	0	0	0
KR_0566	Control	Female	0	0	0	0	0	0	0	0	0	0	0	0	0	0	0	0	0	0	0	0	0	0	0	0	0	0	0	0	0	0.04126	0	0	0	0	0	0	0	0	0	0	0	0	0	0	0	0	0
KR_0437	Dyslipidemia	Male	0	0	0	0	0	0	0	0	0	0	0	0	0	0	0	0	0	0	0	0	0	0	0	0	0	0	0	0	0	0	0	0	0	0.14639	0	0	0	0	0	0.02401	0	0.00718	0	0	0	0	0
KR_0460	Dyslipidemia	Male	0	0	0	0	0	0	0	0	0	0	0	0	0	0	0	0	0	0	0	0	0	0	0	0	0	0	0	0	0	2.40063	0	0	0	0	0	0	0	0	0	0.4424	0	0	0	0	0	0	0
KR_0510	Control	Male	0	0	0	0	0	0	0	0	0	0	0	0	0	0	0	0	0	0	0	0	0	0	0	0	0	0	0	0	0	0.24302	0	0	0	0	0	0	0	0	0	0.0452	0	0.01764	0	0	0	0	0
KR_1211	Control	Female	0	0	0	0	0	0	0	0	0	0	0	0	0	0.00204	0	0	0	0	0	0	0	0	0	0	0	0	0	0	0	8.78037	0	0	0	0.12341	0	0	0	0	0	19.079	0	1.99186	0	0	0	0	0
KR_0709	Control	Male	0	0	0	0	0	0	0	0	0	0	0	0	0	0	0	0	0	0	0	0	0	0	0	0	0	0	0	0	0	1.067	0	0	0	0	0	0	0	0	0	0.12766	0	1.0583	0	0	0	0	0
KR_1228	Control	Male	0	0	0	0	0	0	0	0	0	0	0	0	0	0	0	0	0	0	0	0	0	0	0	0	0	0	0	0	0	0.00495	0	0	0	0.02852	0	0	0	0	0	0	0	0	0	0	0	0	0
KR_0853	Control	Male	0	0	0	0	0	0	0	0	0	0	0	0	0	0	0	0	0	0	0	0	0	0	0	0	0	0	0	0	0	0.05657	0	0	0	0.0434	0	0	0	0	0	0.00505	0	0.20071	0	0	0	0	0
KR_0544	Control	Male	0	0	0	0	0	0	0	0	0	0	0	0	0	0	0	0	0	0	0	0	0	0	0	0	0	0	0	0	0	0.18454	0	0	0	0	0	0	0	0	0	0.01118	0	0.03483	0	0	0	0	0
KR_0129	Control	Male	0	0	0	0	0	0	0	0	0	0	0	0	0	0	0	0	0	0	0	0	0	0	0	0	0	0	0	0	0	3.18532	0	0	0	0	0	0	0	0	0	0.17073	0	0.44113	0	0	0	0	0
KR_0279	Control	Female	0	0	0	0	0	0	0	0	0	0	0	0	0	0	0	0	0	0	0	0	0	0	0	0	0	0	0	0	0	0	0	0	0	0	0.12772	0	0	0	0	2.42954	0	27.0097	0	0	0	0	0
KR_1460	Control	Female	0	0	0	0	0	0	0	0	0	0	0	0	0	0	0	0	0	0	0	0	0	0	0	0	0	0	0	0	0	11.3106	0	0	0	0	0	0	0	0	0	11.923	0	1.40159	0	0	0	0	0
KR_0927	Control	Male	0	0	0	0	0	0	0	0	0	0	0	0	0	0	0	0	0	0.00658	0	0	0	0	0	0	0	0	0	0	0	7.278	0	0	0	0.43466	0	0	0	0	0	0.34321	0	0	0	0	0	0	0
KR_1425	Control	Male	0	0	0	0	0	0	0	0	0	0	0	0	0	0	0	0	0	0	0	0	0	0	0	0	0	0	0	0	0	1.2089	0	0	0	0	0	0	0	0	0	2.86682	0	2.09337	0	0	0	0	0
KR_0430	Control	Female	0	0	0	0	0	0	0	0	0	0	0	0	0	0	0	0	0	0	0	0	0	0	0	0	0	0	0	0	0	0.04514	0	0	0	0	0	0.07859	0	0	0	0.1283	0	1.49371	0	0	0	0	0
KR_0787	Control	Female	0	0	0	0	0	0	0	0	0	0	0	0	0	0	0	0	0	0	0	0	0	0	0	0	0	0	0	0	0	0.15958	0	0	0	0	0	0	0	0	0	0.36353	0	0.12251	0	0	0	0	0
KR_1642	Control	Male	0	0	0	0	0	0	0	0	0	0	0	0	0	0.01043	0	0	0	0	0	0	0	0	0	0	0	0	0	0	0	4.54	0	0	0	4.86606	0	0	0	0	0	6.43784	0	1.54287	0	0	0	0	0
KR_1094	Control	Male	0	0	0	0	0	0	0	0	0	0	0	0	0	0	0	0	0	0	0	0	0	0	0	0	0	0	0	0	0	0.07122	0	0	0	0	0	0.07325	0	0	0	0.0059	0	0	0	0	0	0	0
KR_0863	Dyslipidemia	Male	0.16006	0	0	0	0	0	0	0	0	0	0	0	0	0	0	0	0	0	0	0	0	0	0	0	0	0	0	0	0	0.61886	0	0	0	0	0	0	0	0	0	0.04932	0	0.06828	0	0	0	0	0
KR_0328	Control	Male	0	0	0	0	0	0	0	0	0	0	0	0	0	0.00184	0.00751	0.0018	0.03275	0	0.00444	0	0	0.54524	0	0	0	0	0	0	0	22.68	0	0	0	0	0	0	0	0.05248	0	25.3148	0	0	0	0	0	0.00482	0
KR_0379	Control	Female	0	0	0	0	0	0	0	0	0	0	0	0	0	0	0	0	0	0	0	0	0	0	0	0	0	0	0	0	0	21.9701	0	0	0	0	0.00667	0	0	0	0.00405	2.63774	0	2.26833	0	0	0	0	0
KR_0479	Control	Female	0.06648	0	0	0	0	0	0	0	0	0	0	0	0	0	0	0	0	0	0	0	0	0	0	0	0	0	0	0	0	14.3625	0	0	0	2.10825	0	0	0	0	0	9.05883	0.24985	0	0	0	0	0	0
KR_0728	Dyslipidemia	Male	0	0	0	0	0	0	0	0	0	0	0	0	0	0	0	0	0	0	0	0	0	0	0	0	0	0	0	0	0	0	0	0.1956	0	0	0	0	0	0.02162	0	0.25126	0	0	0	0	0	0	0
KR_0265	Control	Male	0	0	0	0	0	0	0	0	0	0	0	0	0	0	0	0	0	0	0	0	0	0	0	0	0	0	0	0	0	3.67918	0	0	0	0.35444	0	0	0	0	0	0.1772	0	0.33113	0	0	0	0	0
KR_1162	Dyslipidemia	Female	0	0	0	0	0	0	0	0	0	0	0	0	0	0	0	0	0	0	0	0	0	0	0	0	0	0	0	0	0	0.02685	0	0	0	0	0	0	0	0	0	0.55395	0	0.09219	0	0	0	0	0
KR_1380	Dyslipidemia	Male	0	0	0	0	0	0	0	0	0	0	0	0	0	0	0	0	0	0	0	0	0	0	0	0	0	0	0	0	0	0	0	0	0	0	0	0	0	0	0	0	0	0	0	0	0	0	0
KR_0130	Dyslipidemia	Female	0	0	0	0	0.04903	0	0	0	0	0	0	0	0	0	0	0	0	0	0	0	0	0	0	0	0	0.03684	0	0	0	0	0	0	0	0	0	0	0	0	0	0	0	0	0	0	0	0	0
KR_1106	Dyslipidemia	Male	0	0	0	0	0	0	0	0	0	0	0	0	0	0	0	0	0	0.00052	0.00144	0	0	0	0	0	0	0	0	0	0	15.3868	0	0	0	3.59205	0	0	0	0	0	7.23365	0	0.91117	0	0	0	0	0
KR_0998	Dyslipidemia	Male	0	0	0	0	0	0	0	0	0	0	0	0	0	0	0	0	0	0	0	0	0	0	0	0	0	0	0	0	0	0	0	0	0	0	0	0	0	0	0	0	0	0	0	0	0	0	0
KR_0615	Dyslipidemia	Male	0	0	0	0	0	0	0	0	0	0	0	0	0	0	0	0	0	0.00055	0	0	0	0	0	0	0	0	0	0	0	0	0	0	0	0.17407	0	0	0	0	0	0.73584	0	2.36762	0	0	0	0	0
KR_1559	Dyslipidemia	Male	0	0	0	0	0	0	0	0	0	0	0	0	0	0	0	0	0	0	0	0	0	0	0	0	0	0	0	0	0	0	0	0	0	0	0	0	0	0	0	0.20223	0	0	0	0	0	0	0
KR_1553	Dyslipidemia	Male	0	0	0	0	0	0	0	0	0	0	0	0	0	0	0	0	0	0	0	0	0	0	0	0	0	0.0144	0	0	0	0	0	0	0	0	0	0	0	0	0	0	0	0.02664	0	0	0	0	0
KR_1417	Dyslipidemia	Male	0	0	0	0	0	0	0	0	0	0	0	0	0	0	0	0	0	0	0	0	0	0	0	0	0	0	0	0	0	8.48368	0	0	0	0	0	0	0	0	0	3.66676	0	0	0	0	0	0	0
KR_0251	Dyslipidemia	Female	0	0	0	0	0	0	0	0	0	0	0	0	0	0	0	0	0	0	0	0	0	0	0	0	0	0	0	0	0	0	0	0	0	0	0	0	0	0	0	0.62201	0	0.3013	0	0	0	0	0
KR_0447	Control	Female	0	0	0	0	0	0	0	0	0	0	0	0	0	0	0	0	0	0	0	0	0	0	0	0	0	0	0	0	0	0	0	0.20165	0	0	0	0	0	0.02035	0	0	0	2.23602	0	0	0	0	0
KR_1262	Dyslipidemia	Female	0	0	0	0	0	0	0	0	0	0	0	0	0	0	0	0	0	0	0	0	0	0	0	0	0	0	0	0	0	0	0	0	0	0	0	0	0	0	0	3.41081	0	0	0	0	0	0	0
KR_0860	Dyslipidemia	Female	0	0	0	0	0	0	0	0	0	0	0	0	0	0	0	0	0	0	0	0	0	0	0	0	0	0	0	0	0	0	0	0	0	0.01589	0	0	0	0	0	3.89711	0	0	0	0	0	0	0
KR_1313	Dyslipidemia	Female	0	0	0	0	0	0	0	0	0	0	0	0	0	0	0	0	0	0	0	0	0	0	0	0	0	0	0	0	0	0	0	0	0.00704	0	0.01413	0	0.00552	0	0	0.74165	0	1.87625	0	0	0	0	0
KR_1617	Dyslipidemia	Female	0	0	0	0	0	0	0	0	0	0	0	0	0	0	0	0	0	0	0	0	0	0	0	0	0	0	0	0	0	0	0	0	0	0.69058	0	0	0	0	0	0.45492	0	1.47948	0	0	0	0	0
KR_0902	Dyslipidemia	Male	0	0	0	0	0	0	0	0	0	0	0	0	0	0	0	0	0.0012	0	0	0	0	0	0	0	0	0	0	0	0	0	0	0	0	0	0	0	0	0	0	2.02891	0	2.09759	0	0	0	0	0
KR_0870	Dyslipidemia	Male	0	0	0	0	0	0	0	0	0	0	0	0	0	0	0	0	0	0	0	0	0	0	0	0	0	0	0	0	0	0.74281	0	0	0	0	0	0	0	0	0	0.62323	0	0	0	0	0	0	0
KR_0164	Dyslipidemia	Female	0	0	0	0	0	0	0	0	0	0	0	0	0	0	0	0	0	0	0	0	0	0	0	0	0	0	0	0	0	0.45444	0	0	0	0.12298	0	0	0	0	0	1.83783	0	0	0	0	0	0	0
KR_0019	Dyslipidemia	Female	0	0	0	0	0	0	0	0	0	0	0	0	0	0	0	0	0	0	0	0	0	0	0	0	0	0	0	0	0	0.3115	0	0	0	0	0	0.00229	0	0.00352	0	0.35573	0	1.18801	0	0	0	0	0
KR_0768	Dyslipidemia	Male	0	0	0	0	0	0	0	0	0	0	0	0	0	0	0	0	0	0	0	0	0	0	0	0	0	0	0	0	0	0	0	0	0	0	0	0	0	0	0	0.31187	0	0	0	0	0	0	0
KR_1523	Dyslipidemia	Male	0	0	0	0	0	0	0	0	0	0	0	0	0	0	0	0	0	0	0	0	0	0	0	0	0	0	0	0	0	0.05221	0	0	0	0	0	0.15882	0	0	0	0.3575	0	0.04428	0.00415	0	0	0	0
KR_1520	Dyslipidemia	Male	0	0	0	0	0	0	0	0	0	0	0	0	0	0	0	0	0	0	0	0	0	0	0	0	0	0	0	0	0	0	0	0	0	0	0	0	0	0	0	0	0	0	0	0	0	0	0
KR_0636	Control	Female	0	0	0	0	0	0	0	0	0	0	0	0	0	0	0	0	0	0	0	0	0	0	0	0	0	0	0	0	0	0	0	0	0	0	0	0	0	0	0	0.12428	0	0.60473	0	0	0	0	0
KR_1088	Dyslipidemia	Male	0	0	0	0	0	0	0	0	0	0	0	0	0	0	0	0	0	0	0	0	0	0	0	0	0	0	0	0	0	0	0	0	0	0	0	0	0	0	0	0	0	0.6005	0	0	0	0	0
KR_0833	Dyslipidemia	Male	0	0	0	0	0	0	0	0	0	0	0	0	0	0	0	0	0.00209	0	0	0	0	0	0	0	0	0	0	0	0	13.2239	0	0	0	1.69868	0	0	0	0	0	3.89589	0	7.20608	0	0	0	0	0
KR_1045	Dyslipidemia	Male	0	0	0	0	0	0	0	0	0	0	0	0	0	0.00184	0	0	0	0	0	0	0	0.00107	0	0	0	0	0	0	0	0	0	0	0	0	0.02341	0	0	0.06581	0	1.84803	0	1.59017	0	0	0	0	0
KR_0083	Dyslipidemia	Male	0	0	0	0	0	0	0	0	0	0	0	0	0	0	0	0	0	0	0	0	0	0	0	0	0	0	0	0	0	1.2457	0	0	0	0	0	0	0	0.0085	0	2.21391	0	0.66231	0	0	0	0	0
KR_1077	Dyslipidemia	Female	0	0	0	0	0	0	0	0	0	0	0	0	0	0	0	0	0	0	0	0	0	0	0	0	0	0	0	0	0	10.6248	0	0	0	3.16454	0.17142	0	0	0	0	6.38224	0	1.74524	0	0	0	0	0
KR_1672	Dyslipidemia	Male	0	0	0	0	0	0	0	0	0	0	0	0	0	0	0	0	0	0	0	0	0	0	0	0	0	0	0	0	0	0	0	0	0	0	0	0	0	0	0	0.33588	0	0	0	0	0	0	0
KR_1448	Control	Female	0	0	0	0	0	0	0	0	0	0	0	0	0	0	0	0	0	0	0	0	0	0	0	0	0	0	0	0	0	0	0	0	0	0.59499	0	0	0	0	0	0	0	1.08014	0	0	0	0	0
KR_0021	Dyslipidemia	Male	0	0	0	0	0	0	0	0	0	0	0	0	0	0	0	0	0	0	0	0	0	0	0	0	0	0	0	0	0	0	0	0	0	0	0	0	0	0	0	0.32139	0	0	0	0	0	0	0
KR_1665	Dyslipidemia	Female	0	0	0	0	0	0	0	0	0	0	0	0	0	0.01615	0	0.00293	0	0	0.00358	0	0	0.00205	0	0	0	0	0	0	0	0	0	0	0	0.20534	0.43635	0	0	0	0	0.13359	0	0	0.36074	0	0	0	0
KR_1028	Dyslipidemia	Male	0	0	0	0	0	0	0	0	0	0	0	0	0	0	0	0	0	0	0	0	0	0	0	0	0	0	0	0	0	0	0	0	0	0	0	0	0	0	0	0.21584	0	1.63744	0	0	0	0	0
KR_0446	Dyslipidemia	Male	0	0	0	0	0	0	0	0	0	0	0	0	0	0	0	0	0	0	0	0	0	0	0	0	0	0	0	0	0	0.00672	0	0	0	0	0	0	0	0	0	0.07312	0	0	0	0	0	0	0
KR_0905	Dyslipidemia	Male	0	0	0	0	0	0	0	0	0	0	0	0	0	0	0	0	0	0	0	0	0	0	0	0	0	0	0	0	0	0	0	0.00676	0	0	0	0	0	0	0	0.24565	0	1.97963	0	0	0	0	0
KR_1637	Dyslipidemia	Male	0	0	0	0	0	0	0	0	0	0	0	0	0	0	0	0	0	0	0	0	0	0	0	0	0	0	0	0	0	0	0	0	0	0	0	0.02716	0	0.00854	0	1.17055	0	0.01216	0	0	0	0	0
KR_0297	Dyslipidemia	Female	0	0	0	0	0	0	0	0	0	0	0	0	0	0	0	0	0	0	0	0	0	0	0	0	0	0	0	0	0	1.13041	0	0.02596	0	0	0	0	0	0	0	0.75857	0	0.25077	0	0	0	0	0
KR_0677	Dyslipidemia	Male	0	0	0	0	0	0	0	0	0	0	0	0	0	0	0	0	0	0	0	0	0	0	0	0	0	0	0	0	0	0.65913	0	0	0	0	0	0	0	0	0	0.41493	0	0.03171	0	0	0	0	0
KR_0660	Dyslipidemia	Male	0	0	0	0	0	0	0	0	0	0	0	0	0	0	0	0	0	0	0.00325	0	0	0.00265	0	0	0	0	0	0	0	0.00551	0	0	0	0	0	0	0	0	0	0.0473	0	0	0	0	0	0	0
KR_1133	Control	Male	0.58447	0	0.00191	0	0	0	0	0	0	0	0	0	0	0	0	0	0	0	0	0	0	0	0	0	0	0	0	0	0	0	0	0	0	0	0	0	0	0	0	0.86194	0	1.49677	0	0	0	0	0
KR_1528	Dyslipidemia	Male	0	0	0	0	0	0	0	0	0	0	0	0	0	0	0	0	0	0	0	0	0	0	0	0	0	0	0	0	0	2.1828	0	0	0	0	0	0	0	0	0	0.23975	0	0.10313	0	0	0	0	0
KR_1455	Dyslipidemia	Male	0.22666	0	0	0	0	0	0	0	0	0	0	0	0	0	0	0	0.00121	0	0	0	0	0	0	0	0	0	0	0	0	1.91652	0	0	0	0	0	0.00718	0	0	0	0.28996	0	0.00095	0	0	0	0	0
KR_1227	Dyslipidemia	Male	0	0	0	0	0	0	0	0	0	0	0	0	0	0.00454	0	0	0	0	0.0175	0	0	0	0	0	0	0	0	0	0	0	0	0	0	0.08503	0	0	0	0	0	0.05298	0	1.73961	0	0	0	0	0
KR_1421	Dyslipidemia	Female	0	0	0	0	0	0	0	0	0	0	0	0	0	0	0	0	0	0	0	0	0	0	0	0	0	0	0	0	0	0	0	0	0	0	0	0	0	0	0	0	0	0.04919	0	0	0	0	0
KR_1324	Dyslipidemia	Male	0	0	0	0	0	0	0	0	0	0	0	0	0	0	0	0	0	0	0	0	0	0	0	0	0	0	0	0	0	2.8237	0	0	0	0	0	0	0	0	0	0.18196	0	0.63424	0	0	0	0	0
KR_0965	Dyslipidemia	Male	0	0	0	0	0	0	0	0	0	0	0	0	0	0	0	0	0	0	0	0	0	0	0	0	0	0	0	0	0	0	0	0	0	0	0	0	0	0	0	0.22311	0	0	0	0	0	0	0
KR_0786	Dyslipidemia	Male	0	0	0	0	0	0	0	0	0	0	0	0	0	0	0	0	0	0	0	0	0	0	0	0	0	0	0	0	0	0.06278	0	0	0	0	0	0	0	0	0	0.04611	0	0.00219	0	0	0	0	0
KR_0919	Dyslipidemia	Male	0	0	0	0	0	0	0	0	0	0	0	0	0	0	0	0	0	0	0	0	0	0	0	0	0	0	0	0	0	0.03601	0	0	0	0	0	0	0	0	0	0.01541	0	0.00223	0	0	0	0	0
KR_1700	Dyslipidemia	Male	0	0	0	0	0	0	0	0	0	0	0	0	0	0	0	0	0	0	0	0	0	0.00124	0	0	0	0	0	0	0	0.8188	0	0	0	0	0	0	0	0	0	0.67802	0	0	0	0	0	0	0
KR_0999	Dyslipidemia	Female	0	0	0	0	0	0	0	0	0	0	0	0	0	0	0	0	0	0	0	0	0	0	0	0	0	0	0	0	0	0.35962	0	0	0	0.0277	0	0	0	0	0	0.79995	0	2.47315	0	0	0	0	0
KR_1220	Dyslipidemia	Male	0	0	0	0	0	0	0	0	0	0	0	0	0	0	0	0	0	0	0	0	0	0	0	0	0	0	0	0	0	0	0	0	0	0	0	0	0	0	0	0.50855	0	0.51002	0	0	0	0	0
KR_1299	Control	Female	0	0	0	0	0	0	0	0	0	0	0	0	0	0	0	0	0	0	0	0	0	0	0	0	0	0	0	0	0	0.56853	0	0	0	0	0	0	0	0	0	0.23167	0	0.07516	0	0	0	0	0
KR_0795	Dyslipidemia	Male	0	0	0	0	0	0	0	0	0	0	0	0	0	0	0	0	0	0	0	0	0	0	0	0	0	0	0	0	0	0.66222	0	0	0	0.00305	0	0	0	0	0	0.15238	0	0.01336	0	0	0	0	0
KR_1001	Dyslipidemia	Male	0	0	0	0	0	0	0	0	0	0	0	0	0	0	0	0	0	0	0	0	0	0	0	0	0	0	0	0	0	0	0	0	0	0	0	0	0	0	0	0	0	0	0	0	0	0	0
KR_1193	Dyslipidemia	Male	0	0	0	0	0	0	0	0	0	0	0	0	0	0	0	0	0	0	0	0	0	0	0	0	0	0	0	0	0	4.71257	0	0	0	0.76014	0.00808	0	0	0	0	3.57431	0	1.85357	0	0	0	0	0
KR_0899	Dyslipidemia	Female	0	0	0	0	0	0	0	0	0	0	0	0	0	0	0.00035	0	0	0	0	0	0	0	0	0	0	0	0	0	0	5.69519	0	0	0	0.98471	0	0	0	0	0	1.36191	0	0.32354	0	0	0	0	0
KR_0981	Dyslipidemia	Female	0	0	0	0	0	0	0	0	0	0	0	0	0	0	0	0	0	0	0	0	0	0	0	0	0	0	0	0	0	0.10312	0	0	0	0	0	0	0	0	0	0.01627	0	0.00889	0	0	0	0	0
KR_1403	Dyslipidemia	Female	0	0	0	0	0	0	0	0	0	0	0	0	0	0	0	0	0	0	0	0	0	0	0	0	0	0	0	0	0	1.59961	0	0	0	0	0	0.12993	0	0	0	1.22098	0	18.0454	0	0	0	0	0
KR_1265	Dyslipidemia	Male	0	0	0	0	0	0	0	0	0	0	0	0	0	0	0	0	0	0	0	0	0	0	0	0	0	0	0	0	0	0.3329	0	0	0	0	0	0	0	0	0	0.14948	0	0.01319	0	0	0	0	0
KR_0742	Dyslipidemia	Male	2.83777	0	0	0	0.23249	0	0	0	0	0	0	0	0	0	0	0	0	0	0	0	0	0	0	0	0	0	0	0	0	11.6003	0.29608	0	0	0	0	0.07695	0	0	0.00826	0.85106	0	0.00876	0	0	0	0	0
KR_1668	Dyslipidemia	Male	0	0	0	0	0	0	0	0	0	0	0	0	0	0	0	0	0	0	0	0	0	0	0	0	0	0	0	0	0	2.00718	0	0	0	0.00374	0	0	0	0	0	0.20304	0	0.19291	0	0	0	0	0
KR_0751	Dyslipidemia	Male	0	0	0	0	0	0	0	0	0	0	0	0	0	0	0	0	0	0	0	0	0	0	0	0	0	0	0	0	0	0	0	0	0	0	0	0	0	0	0	0.03057	0	0	0	0	0	0	0
KR_0871	Dyslipidemia	Male	0	0	0	0	0	0	0	0.00856	0	0	0	0.0016	0	0.01882	0.00742	0.01065	0	0.0997	0.02414	0	0	0	0	0	0	0	0	0	0	0	0	0	0	0	0	0	0	0	0	1.6315	0	0	0	0	0	0	0
KR_0283	Dyslipidemia	Female	0	0	0	0	0	0	0	0	0	0	0	0	0	0	0	0	0	0	0	0	0	0	0	0	0	0	0	0	0	0.72783	0	0	0	0	0	0	0	0	0	1.92899	0	0	0	0	0	0	0
KR_0832	Dyslipidemia	Female	0	0	0	0	0	0	0	0	0	0	0	0	0	0	0	0	0	0	0	0	0	0	0	0	0	0	0	0	0	0.45007	0	0.01447	0	0	0	0	0	0	0	0.15744	0	0.17019	0	0	0	0	0
KR_1164	Dyslipidemia	Male	0	0	0	0	0	0	0	0	0	0	0	0	0	0	0	0	0	0	0	0	0	0	0	0	0	0	0	0	0	0.00565	0	0	0	0	0	0	0	0	0	0	0	0.01154	0	0	0	0	0
KR_0898	Dyslipidemia	Female	0	0	0	0	0	0	0	0	0	0	0	0	0	0	0	0	0	0	0	0	0	0	0	0	0	0	0	0	0	2.14771	0	0.11903	0	0	0	0	0	0	0	0.32208	0	0.49132	0	0	0	0	0
KR_0103	Dyslipidemia	Male	0	0	0	0	0	0	0	0	0	0	0	0	0	0	0	0	0	0	0	0	0	0	0	0	0	0	0	0	0	0.63393	0	0	0	0	0	0	0	0	0	0.2164	0	0.00763	0	0	0	0	0
KR_1514	Control	Male	0.40792	0	0	0	0	0	0	0	0	0	0	0	0	0	0	0	0	0	0	0	0	0	0	0	0	0	0	0	0	0.01254	0	0	0	0	0	0	0	0	0	0	0	0.00291	0	0	0	0	0
KR_0815	Dyslipidemia	Male	0	0	0	0	0	0	0	0	0	0	0	0	0	0.00583	0	0	0	0.00742	0.01799	0	0	0	0	0	0	0	0	0	0	2.72944	0	0	0	5.06791	0	0.11713	0	0	0	1.02001	0	0.02652	0	0	0	0	0
KR_0267	Dyslipidemia	Female	0	0	0	0	0	0	0	0	0	0	0	0	0	0	0	0	0	0	0	0	0	0	0	0	0	0	0	0	0	0.34805	0	0	0	0	0	0	0	0	0	0.0127	0	0.03414	0	0	0	0	0
KR_0123	Dyslipidemia	Male	0	0	0	0	0	0	0	0	0	0	0	0	0	0	0	0	0	0	0	0	0	0	0	0	0	0	0	0	0	0.02862	0	0	0	0.01321	0	0	0	0	0	0.01056	0	0	0	0	0	0	0
KR_1674	Dyslipidemia	Female	0	0	0	0	0	0	0	0	0	0	0	0	0	0	0	0	0	0	0	0	0	0	0	0	0	0	0	0	0	0	0	0	0	0.00828	0	0	0	0	0	0.16223	0	0	0	0	0	0	0
KR_0137	Dyslipidemia	Male	0	0	0	0	0	0	0	0	0	0	0	0	0	0	0	0	0	0	0.00274	0	0	0.00028	0	0	0	0	0	0	0	0.01474	0	0	0	0.0145	0	0	0	0	0	0.1045	0	0.02195	0	0	0	0	0
KR_1597	Dyslipidemia	Female	0	0	0	0	0	0	0	0	0	0	0	0	0	0	0	0	0	0	0	0	0	0	0	0	0	0	0	0	0	0.01741	0	0	0	0	0	0	0	0	0	0.02326	0	0.69589	0	0	0	0	0
KR_1296	Dyslipidemia	Male	0	0	0	0	0	0	0	0	0	0	0	0	0	0	0	0	0	0	0	0	0	0	0	0	0	0	0	0	0	0	0	0	0	0	0	0	0	0	0	0	0	0	0	0	0	0	0
KR_0648	Control	Male	0	0	0	0	0	0	0	0	0	0	0	0	0	0	0	0	0	0	0	0	0	0	0	0	0	0	0	0	0	0	0	0	0	0	0	0	0	0	0	1.2713	0	1.18521	0	0	0	0	0
KR_0451	Control	Male	0	0	0	0	0	0	0	0	0	0	0	0	0	0	0	0	0	0	0	0	0	0	0	0	0	0	0	0	0	0	0	0	0	0	0	0	0	0	0	0.23028	0	0.71183	0	0	0	0	0
KR_1415	Dyslipidemia	Male	0	0	0	0	0	0	0	0	0	0	0	0	0	0	0	0	0	0	0	0	0	0	0	0	0	0	0	0	0	0	0	0	0	0	0	0	0	0	0	0.30765	0	0.64096	0	0	0	0	0
KR_1410	Dyslipidemia	Female	0	0	0	0	0.45017	0	0	0	0	0	0	0.00459	0	0.02358	0	0.01766	0	0.00885	0.0009	0	0	0	0	0	0	0	0	0	0	28.8397	0	0	0	0	0	0	0	0	0	2.48672	0	0	0	0	0	0	0
KR_0664	Dyslipidemia	Male	0	0	0	0	0	0	0	0	0	0	0	0	0	0	0	0	0	0	0	0	0	0	0	0	0	0	0	0	0	0	0	0	0	0.00335	0	0	0	0	0	0.00551	0	0	0	0	0	0	0
KR_0345	Dyslipidemia	Female	0	0	0	0	0	0	0	0	0	0	0	0	0	0	0	0	0	0	0	0	0	0	0	0	0	0	0	0	0	0.04798	0	0	0	0	0	0	0	0	0	0.03445	0	0.33353	0	0	0	0	0
KR_0054	Dyslipidemia	Male	0	0	0	0	0	0	0	0	0	0	0	0	0	0	0	0	0.00159	0	0	0	0	0	0	0	0	0	0	0	0	0	0	0	0	0	0	0	0	0	0	0	0	0	0	0	0	0	0
KR_0082	Dyslipidemia	Male	0	0	0	0	0	0	0	0	0	0	0	0	0	0	0	0	0	0	0	0	0	0	0	0	0	0	0	0	0	0.00433	0	0	0	0	0	0	0	0	0	0.02991	0	0.05938	0	0	0	0	0
KR_1491	Dyslipidemia	Male	0	0	0	0	0	0	0	0	0	0	0	0	0	0	0	0	0	0	0	0	0	0	0	0	0	0	0	0	0	0.30003	0	0	0	0	0	0	0	0	0	0.02172	0	0	0	0	0	0	0
KR_0243	Dyslipidemia	Male	0	0	0	0	0	0	0	0	0	0	0	0	0	0	0	0	0	0	0.05452	0	0	0	0	0	0	0	0	0	0	0	0	0	0	0	0	0	0	0	0	0	0	0	0	0	0	0	0
KR_0229	Dyslipidemia	Female	0	0	0	0	0	0	0	0	0	0	0	0	0	0	0	0	0	0	0	0	0	0	0	0	0	0	0	0	0	0	0	0	0	0	0	0	0	0	0	0.13224	0	0	0	0	0	0	0
KR_1676	Dyslipidemia	Male	0	0	0	0	0	0	0	0	0	0	0	0	0	0	0	0	0	0	0	0	0	0	0	0	0	0	0	0	0	0	0	0	0	0.02379	0	0	0	0	0	0	0	0.11463	0	0	0	0	0
KR_1463	Dyslipidemia	Female	0	0	0	0	0	0	0	0	0	0	0	0	0	0	0	0	0	0	0	0	0	0	0	0	0	0	0	0	0	0.08782	0	0	0	0	0	0	0	0	0	0.07513	0	0.00471	0	0	0	0	0
KR_0068	Dyslipidemia	Male	0	0	0	0	0	0	0	0	0	0	0	0	0	0	0	0	0	0	0	0	0	0	0	0	0	0	0	0	0	0.49733	0	0.01961	0	0	0	0	0	0	0	0.10029	0	0.12974	0	0	0	0	0
KR_0470	Dyslipidemia	Female	0	0	0	0	0	0	0	0	0	0	0	0	0	0	0	0	0	0	0	0	0	0	0	0	0	0	0	0	0	1.39531	0	0	0	0	0	0	0	0	0	0.79217	0	0.58014	0	0	0	0	0
KR_1401	Dyslipidemia	Female	0	0	0	0	0	0	0	0	0	0	0	0	0	0.00365	0	0	0	0	0	0	0	0	0	0	0	0.01441	0	0	0	11.0152	0	0	0	0.07632	0	0.49496	0	0	0	2.42122	0	0.44907	0	0	0	0	0
KR_1302	Dyslipidemia	Female	0	0	0	0	0	0	0	0	0	0	0	0	0	0	0	0	0	0	0	0	0	0	0	0	0	0	0	0	0	0.02842	0	0.00718	0	0	0	0	0	0	0	0.14952	0	0.05956	0	0	0	0	0
KR_1125	Dyslipidemia	Female	0	0	0	0	0	0	0	0	0	0	0	0	0	0	0	0	0	0	0	0	0	0	0	0	0	0	0	0	0	0.88684	0	0	0	0	0	0	0	0	0	0.10239	0	0	0	0	0	0	0
KR_0838	Dyslipidemia	Male	0	0	0	0	0	0	0	0	0	0	0	0	0	0	0	0	0	0	0	0	0	0	0	0	0	0	0	0	0	2.62021	0	0	0	0	0	0	0	0	0	0.1935	0	0.09862	0	0	0	0	0
KR_0665	Dyslipidemia	Male	0	0	0	0	0	0	0	0	0	0	0	0	0	0	0	0	0	0	0	0	0	0	0	0	0	0	0	0	0	0.10061	0	0	0	0	0	0	0	0	0	0.00693	0	0	0	0	0	0	0
KR_0872	Dyslipidemia	Male	0	0	0	0	0	0	0	0	0	0	0	0	0	0	0	0	0	0	0	0	0	0	0	0	0	0	0	0	0	0.50712	0	0	0	0	0	0	0	0	0	0.37984	0	0.0047	0	0	0	0	0
KR_0207	Dyslipidemia	Male	0	0	0	0	0	0	0	0	0	0	0	0	0	0	0	0	0	0	0	0	0	0	0	0	0	0	0	0	0	0	0	0	0	0	0	0	0	0	0	0.03157	0	0	0	0	0	0	0
KR_0761	Dyslipidemia	Male	0	0	0	0	0	0	0	0	0	0	0	0	0	0	0	0	0	0	0	0	0	0	0	0	0	0	0	0	0	0	0	0	0	0	0	0	0	0	0	0.10659	0	0.11976	0	0	0	0	0
KR_1585	Dyslipidemia	Male	0	0	0	0	0	0	0	0	0	0	0	0	0	0	0	0	0	0.00238	0	0	0	0	0	0	0	0	0	0	0	0	0	0.31568	0	0	0	0	0	0	0	0	0	0	0	0	0	0	0
KR_0204	Dyslipidemia	Male	0	0	0	0	0	0	0	0	0	0	0	0	0	0	0	0	0	0	0	0	0	0	0	0	0	0	0	0	0	0	0	0	0	1.13602	0	0	0	0	0	5.67695	0	0	0	0	0	0	0
KR_0347	Dyslipidemia	Male	0.11372	0	0	0	0	0	0	0	0	0	0	0	0	0	0	0	0	0	0	0	0	0	0	0	0	0	0	0	0	0.95717	0	0	0	0	0	0	0	0	0	0.18846	0	0.01021	0	0	0	0	0
KR_0023	Dyslipidemia	Female	0	0	0	0	0	0	0	0	0	0	0	0	0	0	0	0	0	0	0	0	0	0	0	0	0	0	0	0	0	0	0	0	0	0.00543	0	0	0	0.00649	0	0.11192	0	0.25479	0	0	0	0	0
KR_1316	Dyslipidemia	Male	0	0	0	0	0	0	0	0	0	0	0	0	0	0	0	0	0	0	0	0	0	0	0	0	0	0	0	0	0	0	0	0	0	0	0	0	0	0	0	0.09903	0	0	0	0	0	0	0
KR_0313	Dyslipidemia	Male	0	0	0	0	0	0	0	0	0	0	0	0	0	0	0	0	0	0	0.00143	0	0	0	0	0	0	0	0	0	0	0	0	0	0	0	0	0	0	0	0	0	0	0	0	0	0	0	0
KR_1066	Dyslipidemia	Male	0.01597	0	0	0	0	0	0	0	0	0	0	0	0	0	0	0	0	0	0	0	0	0	0	0	0	0	0	0	0	0.13323	0	0	0	0	0	0	0	0.01188	0	0.07798	0	0.00062	0	0	0	0	0
KR_0921	Dyslipidemia	Male	0	0	0	0	0	0	0	0	0	0	0	0	0	0	0	0	0.00263	0	0	0	0	0	0	0	0	0	0	0	0	0	0	0	0	0	0	0	0	0	0	0	0	0	0	0	0	0	0
KR_0350	Dyslipidemia	Male	0	0	0	0	0	0	0	0	0	0	0	0	0	0	0	0	0	0	0	0	0	0	0	0	0	0	0	0	0	0	0	0	0	0	0.01507	0	0	0	0	0.06277	0	0.21836	0	0	0	0	0
KR_0414	Dyslipidemia	Male	0	0	0	0	0	0	0	0	0	0	0	0	0	0	0	0	0	0	0	0	0	0	0	0	0	0	0	0	0	0.71823	0	0	0	0.09136	0	0	0	0	0	11.8079	0	0.04426	0	0	0	0	0
KR_0438	Dyslipidemia	Male	0	0	0	0	0	0	0	0	0	0	0	0	0	0	0	0	0	0	0	0	0	0	0	0	0	0	0	0	0	0	0	0	0	0	0	0	0	0	0	0.002	0	0	0	0	0	0	0
KR_1433	Dyslipidemia	Female	0.3963	0	0	0	0	0	0	0	0	0	0	0	0	0	0	0	0	0	0	0	0	0	0	0	0	0	0	0	0	0.00294	0	0	0	0	0	0	0	0	0	0	0	0	0	0	0	0	0
KR_0024	Dyslipidemia	Male	0.20274	0	0	0	0	0	0	0	0	0	0	0	0	0	0	0	0	0	0	0	0	0	0	0	0	0	0	0	0	0.06635	0	0	0	0	0	0	0	0	0	0.14664	0	0	0	0	0	0	0
KR_0670	Dyslipidemia	Male	0	0	0	0	0	0	0	0	0	0	0	0	0	0	0	0	0	0	0	0	0	0	0	0	0	0	0	0	0	0	0	0	0	0	0	0	0	0	0	0	0	0.02487	0	0	0	0	0
KR_1140	Dyslipidemia	Male	0	0	0	0	0	0	0	0	0	0	0	0	0	0	0	0	0	0	0	0	0	0	0	0	0	0	0	0	0	2.52777	0	0	0	0	0	0	0	0	0	0.23957	0	0.37958	0	0	0	0	0
KR_1643	Dyslipidemia	Male	0	0	0	0	0	0	0	0	0	0	0	0	0	0	0	0	0	0	0	0	0	0	0	0	0	0	0	0	0	0.01002	0	0	0	0.11382	0.0411	0	0	0	0	0.31184	0	0.26612	0	0	0	0	0
KR_1318	Control	Female	0	0	0	0	0	0	0	0	0	0	0	0	0	0	0	0	0	0	0	0	0	0	0	0	0	0	0	0	0	0.10753	0	0	0	0.04644	0	0	0	0	0	0.03028	0	0	0	0	0	0	0
KR_0091	Dyslipidemia	Male	0	0	0	0	0	0	0	0	0	0	0	0	0	0	0	0	0	0	0	0	0	0	0	0	0	0	0	0	0	0	0	0	0	0	0	0	0	0	0	0	0	0	0	0	0	0	0
KR_1449	Control	Female	0	0	0	0	0	0	0	0	0	0	0	0	0	0	0	0	0	0	0	0	0	0	0	0	0	0	0	0	0	3.68074	0	0	0	0	0	0	0	0	0	0.09309	0	0.56722	0	0	0	0	0
KR_1693	Dyslipidemia	Male	0	0	0	0	0	0	0	0	0	0	0	0	0	0	0	0	0.00045	0	0	0	0	0	0	0	0	0	0	0	0	0	0	0	0	0	0	0	0	0	0	0.26778	0	1.07246	0	0	0	0	0
KR_0302	Dyslipidemia	Female	0	0	0	0	0.06032	0	0	0	0	0	0	0	0	0	0	0	0	0	0	0	0	0	0	0	0	0	0	0	0	2.20467	0	0	0	0.13616	0	0	0	0	0	0.23433	0	0	0	0	0	0	0
KR_0702	Dyslipidemia	Male	0	0	0	0	0	0	0	0	0	0	0	0	0	0	0	0	0	0	0	0	0	0	0	0	0	0	0	0	0	0.09624	0	0	0	0	0	0	0	0	0	0.14289	0	0.0765	0	0	0	0	0
KR_1287	Dyslipidemia	Male	0	0	0	0	0	0	0	0	0	0	0	0	0	0	0	0	0	0	0	0	0	0	0	0	0	0	0	0	0	0	0	0	0	0	0	0	0	0	0	0.10549	0	1.01635	0	0	0	0	0
KR_1502	Dyslipidemia	Male	0	0	0	0	0	0	0	0	0	0	0	0	0	0	0	0	0	0.00891	0	0	0	0	0	0	0	0	0	0	0	1.1129	0	0	0	0	0	0	0	0	0	1.41184	0	1.00118	0	0	0	0	0
KR_0236	Dyslipidemia	Female	0	0	0	0	0	0.0003	0	0.00806	0	0	0	0.00607	0	0.02577	0	0.00772	0.00255	0.20657	0.00105	0	0	0.0308	0.00057	0.00204	0	0	0	0	0	34.9382	0	0	0	0	0	0	0	0	0	23.0634	0	0	0	0	0	0	0
KR_0114	Dyslipidemia	Male	0	0	0	0	0	0.0029	0	0	0.00261	0	0	0.00419	0	0.00853	0.04111	0.00753	0	0.10287	0	0	0	0	0	0	0	0	0	0	0	1.98071	0	0	0	0	0	0	0	0.3139	0	1.79252	0	0	0	0	0	0	0
KR_1027	Dyslipidemia	Male	0	0	0	0	0	0	0	0	0	0	0	0	0	0	0	0	0	0.00034	0	0	0	0	0	0	0	0	0	0	0	0.21442	0	0	0	0.01487	0	0	0	0	0	0.16986	0	0.7829	0	0	0	0	0
KR_0474	Dyslipidemia	Female	0	0	0	0	0	0	0	0	0	0	0	0	0	0	0	0	0	0	0	0	0	0	0	0	0	0	0	0	0	0	0	0	0	0	0	0	0	0	0	0	0	0	0	0	0	0	0
KR_0100	Dyslipidemia	Male	0	0	0	0	0	0	0	0	0	0	0	0	0	0	0	0	0	0	0	0	0	0	0	0	0	0	0	0	0	1.61976	0	0	0	0.13589	0	0	0	0	0	0.32025	0	1.19024	0	0	0	0	0
KR_1172	Dyslipidemia	Male	0	0	0	0	0	0	0	0	0	0	0	0	0	0	0	0	0	0	0	0	0	0	0	0	0	0	0	0	0	0	0	0	0	0	0	0	0	0	0	0.25095	0	0.33617	0	0	0	0	0
KR_1561	Dyslipidemia	Male	0	0	0	0	0	0	0	0	0	0	0	0	0	0	0	0	0	0	0	0	0	0	0	0	0	0	0	0	0	0.00298	0	0	0	0.18167	0	0	0	0	0	0.03671	0	0.03196	0	0	0	0	0
KR_0509	Dyslipidemia	Male	0	0	0	0	0	0	0	0	0	0	0	0	0	0	0	0	0	0	0	0	0	0	0	0	0	0	0	0	0	12.6167	0	0	0	0	0	0	0	0	0	0.76447	0	0.02666	0	0	0	0	0
KR_0793	Dyslipidemia	Male	0	0	0	0	0	0	0	0	0	0	0	0	0	0	0	0	0	0	0	0	0	0	0	0	0	0	0	0	0	0	0	0	0	0	0	0	0	0	0	0	0	0	0	0	0	0	0
KR_1657	Dyslipidemia	Male	0.00244	0	0	0	0	0	0	0	0	0	0	0	0	0	0	0	0	0	0	0	0	0	0	0	0	0	0	0	0	0.36105	0	0	0	0	0	0	0	0	0	0.0454	0	0.02899	0	0	0	0	0
KR_1697	Dyslipidemia	Female	0	0	0	0	0	0	0	0	0	0	0	0	0	0	0	0	0	0	0	0	0	0	0	0	0	0	0	0	0	0	0	0	0	0	0	0	0	0	0	0.08605	0	0.30623	0	0	0	0	0
KR_0294	Dyslipidemia	Female	0	0	0	0	0	0	0	0	0	0	0	0	0	0	0	0	0	0	0	0	0	0	0	0	0	0	0	0	0	0	0	0	0	0	0	0	0	0	0	0.82954	0	0	0	0	0	0	0
KR_0972	Control	Female	0	0	0	0	0	0	0	0	0	0	0	0	0	0	0	0	0	0	0	0	0	0	0	0	0	0	0	0	0	0.69441	0	0.1105	0	0	0	0	0	0	0	0.5797	0	0.61155	0	0	0	0	0
KR_1411	Dyslipidemia	Male	0	0	0	0	0	0	0	0	0	0	0	0	0	0	0	0	0	0	0	0	0	0	0	0	0	0	0	0	0	0	0	0	0	0	0	0	0	0	0	0.6634	0	0	0	0	0	0	0
KR_0549	Dyslipidemia	Female	0	0	0	0	0	0	0	0	0	0	0	0	0	0	0	0	0	0	0	0	0	0	0	0	0	0	0	0	0	0.04308	0	0	0	0	0	0	0	0	0	0	0	0	0	0	0	0	0
KR_1291	Dyslipidemia	Male	0.00653	0	0	0	0	0	0	0	0	0	0	0	0	0	0	0	0	0	0	0	0	0	0	0	0	0	0	0	0	0	0	0	0	0	0	0	0	0	0	0.06283	0	0	0	0	0	0	0
KR_0156	Dyslipidemia	Male	0	0	0	0	0	0	0	0.00062	0	0	0	0	0	0	0	0	0	0	0.02176	0	0	0.00738	0	0	0	0	0	0	0	0	0	0	0	0	0	0	0	0	0	0	0	0.02525	0	0	0	0	0
KR_0025	Dyslipidemia	Male	0	0	0	0	0	0	0	0	0	0	0	0	0	0	0	0	0	0	0	0	0	0	0	0	0	0	0	0	0	0.13626	0	0	0	0	0	0	0	0	0	0.01182	0	0.00064	0	0	0	0	0
KR_0942	Dyslipidemia	Male	0	0	0	0	0	0	0	0	0	0	0	0	0	0	0	0	0	0	0	0	0	0	0	0	0	0	0	0	0	0	0	0	0	0	0	0	0	0	0	0.21693	0	0.09469	0	0	0	0	0
KR_0504	Dyslipidemia	Female	0	0	0	0	0	0	0	0	0	0	0	0	0	0	0	0	0	0	0	0	0	0	0	0	0	0	0	0	0	0.06103	0	0	0	0	0	0	0	0	0	0.02402	0	0.00672	0	0	0	0	0
KR_1182	Dyslipidemia	Male	0	0	0	0	0	0	0	0	0	0	0	0	0	0	0	0	0	0	0	0	0	0	0	0	0	0	0	0	0	0.87354	0	0	0	0	0	0	0	0	0	0.21973	0	0	0	0	0	0	0
KR_0708	Dyslipidemia	Male	0	0	0	0	0	0	0	0	0	0	0	0	0	0	0	0	0	0	0	0	0	0	0	0	0	0	0	0	0	0.20221	0	0	0	0	0	0	0	0	0	0.00771	0	0.0013	0	0	0	0	0
KR_1231	Dyslipidemia	Male	0	0	0	0	0	0	0	0	0	0	0	0	0	0	0	0	0	0	0	0	0	0	0	0	0	0	0	0	0	0.01553	0	0	0	0	0	0	0	0	0	0	0	0	0	0	0	0	0
KR_1154	Dyslipidemia	Male	0	0	0	0	0	0	0	0	0	0	0	0	0	0	0	0	0	0	0	0	0	0	0	0	0	0	0	0	0	1.61538	0	0	0	0	0	0	0	0	0	0	0	0.01018	0	0	0	0	0
KR_1603	Dyslipidemia	Female	0	0	0	0	0	0	0	0	0	0	0	0	0	0.01116	0	0.00326	0.02673	0	0	0	0	0	0	0	0	0	0	0	0	2.49971	0	0	0	0.6561	0	0	0	0	0	0.39561	0	0.14613	0	0	0	0	0
KR_0876	Dyslipidemia	Male	0	0	0	0	0	0	0	0	0	0	0	0	0	0	0	0	0	0	0	0	0	0	0	0	0	0	0	0	0	0	0	0	0	0	0	0	0	0	0	0.14095	0	0.06876	0	0	0	0	0
KR_0044	Dyslipidemia	Male	0	0	0	0	0	0	0	0	0	0	0	0	0	0	0	0	0	0	0	0	0	0	0	0	0	0	0	0	0	0	0	0	0	0	0	0	0	0	0	0.00812	0	0	0	0	0	0	0
KR_0756	Dyslipidemia	Male	0	0	0	0	0	0	0	0	0	0	0	0	0	0	0	0	0	0	0	0	0	0	0	0	0	0	0	0	0	0	0	0	0	0.68808	0	0	0	0	0	2.48121	0	5.51756	0	0	0	0	0
KR_0071	Dyslipidemia	Male	0	0	0	0	0	0	0	0	0	0	0	0	0	0	0	0	0	0	0	0	0	0	0	0	0	0	0	0	0	0.48742	0	0	0	0	0	0	0	0	0	0.48697	0	0	0	0	0	0	0
KR_1494	Dyslipidemia	Female	1.13122	0	0	0	0	0	0	0	0	0	0	0	0	0	0	0	0	0	0	0	0	0	0	0	0	0	0	0	0	0.41369	0	0	0	0	0	0	0	0	0	0.33642	0	0.13373	0	0	0	0	0
KR_0051	Dyslipidemia	Male	0	0	0	0	0	0	0	0	0	0	0	0	0	0	0	0	0	0	0	0	0	0	0	0	0	0	0	0	0	0.94784	0	0	0	0	0	0	0	0	0	0.03879	0	0	0	0	0	0	0
KR_0418	Dyslipidemia	Male	0	0	0	0	0	0	0	0	0	0	0	0	0	0	0	0	0	0	0	0	0	0	0	0	0	0	0	0	0	1.38208	0	0.17449	0	0	0	0	0	0	0	2.00637	0	1.0034	0	0	0	0	0
KR_1046	Dyslipidemia	Female	0	0	0	0	0	0	0	0	0	0	0	0	0	0.00136	0	0	0	0.00105	0.00858	0	0	0.00157	0	0	0	0	0	0	0	1.57852	0	0	0	0	0	0	0	0	0	0.64429	0	1.77146	0	0	0	0	0
KR_1234	Control	Female	0	0	0	0	0	0	0	0	0	0	0	0	0	0	0	0	0	0	0	0	0	0	0	0	0	0	0	0	0	0.06943	0	0	0	0	0	0	0	0	0	0.02461	0	0.10659	0	0	0	0	0
KR_0703	Dyslipidemia	Male	0	0	0	0	0	0	0	0	0	0	0	0	0	0.0208	0	0.01423	0	0.03441	0.01761	0	0	0	0	0	0.0043	0	0	0	0	0	0	0	0	0	0.00311	0	0	0.04008	0	0.11661	0	0.02345	0	0	0	0	0
KR_1694	Dyslipidemia	Female	0	0	0	0	0	0	0	0	0	0	0	0	0	0	0	0	0	0	0	0	0	0	0	0	0	0	0	0	0	0	0	0	0	1.77787	0	0	0	0	0	0	0	3.23405	0	0	0	0	0
KR_1065	Dyslipidemia	Male	0	0	0	0	0	0	0	0	0	0	0	0	0	0	0	0	0	0	0	0	0	0	0	0	0	0	0	0	0	0.06509	0	0	0	0	0	0	0	0	0	0.36226	0	0.3402	0	0	0	0	0
KR_0335	Dyslipidemia	Female	0	0	0	0	0	0	0	0	0	0	0	0	0	0	0	0	0	0	0	0	0	0	0	0	0	0	0	0	0	0.48401	0	0	0	0.21335	0	0	0	0	0	0.04102	0	0.19385	0	0	0	0	0
KR_0444	Dyslipidemia	Male	0	0	0	0	0	0	0	0	0	0	0	0	0	0	0	0	0	0.00503	0	0	0	0	0	0	0	0	0	0	0	0	0	0	0	0	0	0	0	0	0	4.40963	0	36.8457	0	0	0	0	0
KR_0280	Dyslipidemia	Male	0	0	0	0	0	0	0	0	0	0	0	0	0	0	0	0	0	0	0	0	0	0	0	0	0	0	0	0	0	0.11175	0	0	0	0	0	0	0	0	0	0.01599	0	0	0	0	0	0	0
KR_0722	Dyslipidemia	Male	0	0	0	0	0	0	0	0	0	0	0	0	0	0	0	0	0	0	0	0	0	0	0	0	0	0	0	0	0	0	0	0	0	0	0	0	0	0.01056	0	0.00817	0	0	0	0	0	0	0
KR_0599	Dyslipidemia	Female	0	0	0	0	0	0	0	0	0	0	0	0	0	0	0	0	0	0	0	0	0	0	0	0	0	0	0	0	0	0.012	0	0	0	0	0	0	0	0	0	0.00196	0	0.00357	0	0	0	0	0
KR_1116	Control	Male	0	0	0	0	0	0	0	0	0	0	0	0	0	0.01303	0	0	0	0.00249	0.00135	0	0	0	0	0	0	0	0	0	0	0	0	0	0	0.56671	0	0	0	0	0	0.55839	0	0.15936	0	0	0	0	0
KR_1667	Dyslipidemia	Male	0	0	0	0	0	0	0	0	0	0	0	0	0	0	0	0	0	0	0	0	0	0	0	0	0	0	0	0	0	0	0	0.00292	0	0	0	0	0	0	0	0	0	0	0	0	0	0	0
KR_1635	Dyslipidemia	Male	0	0	0	0	0	0	0	0	0	0	0	0	0	0	0	0	0	0	0	0	0	0	0	0	0	0	0	0	0	0	0	0	0	0	0	0	0	0	0	0.71894	0	0.14053	0	0	0	0	0
KR_0897	Dyslipidemia	Male	0	0	0	0	0	0	0	0	0	0	0	0	0	0.00374	0	0	0	0	0	0	0	0	0	0	0	0	0	0	0	0	0	0	0	0	0	0	0	0	0	0.00153	0	0.00226	0	0	0	0	0
KR_0696	Dyslipidemia	Male	0	0	0	0	0	0	0	0	0	0	0	0	0	0	0	0	0	0	0	0	0	0	0	0	0	0	0	0	0	0.15473	0	0	0	0	0	0	0	0	0	0.00653	0	0.01579	0	0	0	0	0
KR_1560	Dyslipidemia	Male	0	0	0	0	0	0	0	0	0	0	0	0	0	0	0	0	0	0	0	0	0	0	0	0	0	0	0	0	0	0	0	0	0	0	0	0	0	0	0	0.01023	0	0	0	0	0	0	0
KR_0142	Dyslipidemia	Male	0	0	0	0	0	0	0	0	0	0	0	0	0	0	0	0	0	0	0	0	0	0	0	0	0	0	0	0	0	0.14347	0	0	0	0	0	0	0	0	0	0.00278	0	0	0	0	0	0	0
KR_1169	Dyslipidemia	Female	0	0	0	0	0	0	0	0	0	0	0	0	0	0	0	0	0	0	0	0	0	0	0	0	0	0	0	0	0	9.50452	0	0	0	0	0	0	0	0	0	1.11622	0	0.05489	0	0	0	0	0
KR_0190	Dyslipidemia	Male	0	0	0	0	0	0	0	0	0	0	0	0	0	0	0	0	0	0	0	0	0	0	0	0	0	0	0	0	0	0	0	0	0	0	0	0	0	0	0	0	0	0.26327	0	0	0	0	0
KR_0704	Dyslipidemia	Male	0	0	0	0	0	0	0	0	0	0	0	0	0	0	0	0	0	0	0	0	0	0	0	0	0	0	0	0	0	0.80208	0	0	0	0	0	0	0	0	0	0.00318	0	0.00186	0	0	0	0	0
KR_0686	Dyslipidemia	Male	0	0	0	0	0	0	0	0	0	0	0	0	0	0	0	0	0	0	0	0	0	0	0	0	0	0	0	0	0	0.61464	0	0	0	0	0	0	0	0	0	0.07298	0	0	0	0	0	0	0
KR_0465	Control	Male	2.68052	0	0	0	0	0	0	0	0	0	0	0	0	0	0	0	0	0	0	0	0	0	0	0	0	0	0	0	0	0.29877	0	0	0	1.28977	0	0	0	0	0	5.52266	0	1.58369	0	0	0	0	0.00113
KR_0145	Control	Male	0	0	0	0	0	0	0	0	0	0	0	0	0	0	0	0	0	0	0	0	0	0	0	0	0	0	0	0	0	0.23118	0	0	0	0	0	0	0	0	0	0.06396	0	0	0	0	0	0	0
KR_1438	Dyslipidemia	Male	0	0	0	0	0	0	0	0	0	0	0	0	0	0	0	0	0	0	0	0	0	0	0	0	0	0	0	0	0	0.13674	0	0	0	0	0	0	0	0	0	0.03449	0	0.02029	0	0	0	0	0
KR_0607	Dyslipidemia	Male	0.05703	0	0	0	0.21157	0	0	0	0	0	0	0	0	0	0	0	0	0	0	0	0	0	0	0	0	0	0	0	0	2.26026	0	1.1265	0	0	0	0	0	0	0	0.10286	0	0.01845	0	0	0	0	0
KR_1113	Dyslipidemia	Male	0	0	0	0	0	0	0	0	0	0	0	0	0	0	0	0	0	0	0	0	0	0	0	0	0	0	0	0	0	0.07617	0	0	0	0	0	0	0	0	0	0.00346	0	0	0	0	0	0	0
KR_0315	Dyslipidemia	Male	0	0	0	0	0	0	0	0	0	0	0	0	0	0	0	0	0	0	0	0	0	0	0	0	0	0	0	0	0	0.15321	0.01942	0	0	0	0	0	0	0	0	0.01229	0	0.00087	0	0	0	0	0
KR_0215	Dyslipidemia	Male	0	0	0	0	0	0	0	0	0	0	0	0	0	0	0	0	0	0	0	0	0	0	0	0	0	0	0	0	0	0.08542	0	0	0	0	0	0	0	0	0	0.03583	0	0	0	0	0	0	0
KR_0435	Dyslipidemia	Male	0	0	0	0	0	0	0	0	0	0	0	0	0	0	0	0	0	0	0	0	0	0	0	0	0	0	0	0	0	0.01725	0	0	0	0	0	0	0	0	0	0.0401	0	0	0	0	0	0	0
KR_0605	Dyslipidemia	Male	0.07497	0	0	0	0	0	0	0	0	0	0	0	0	0	0	0	0	0	0	0	0	0	0	0	0	0	0	0	0	2.82565	0	0	0	0	0	0.08414	0	0	0	0.40314	0	0.08677	0	0	0	0	0
KR_1145	Dyslipidemia	Female	0	0	0	0	0	0	0	0	0	0	0	0	0	0	0	0	0	0	0	0	0	0	0	0	0	0	0	0	0	4.25311	0	0	0	0	0	0	0	0	0	0.70103	0	0.4429	0	0	0	0	0
KR_0847	Dyslipidemia	Male	0	0	0	0	0	0	0	0	0	0	0	0	0	0	0	0	0	0	0	0	0	0	0	0	0	0	0	0	0	1.07179	0	0	0	0.06044	0	0	0	0	0	0.12957	0	0	0	0	0	0	0
KR_0643	Dyslipidemia	Male	0	0	0	0	0	0	0	0	0	0	0	0	0	0	0	0	0	0	0	0	0	0	0	0	0	0	0	0	0	0.0219	0	0	0	0	0	0	0	0	0	0.02097	0	0	0	0	0	0	0
KR_1629	Control	Male	0	0	0	0	0	0	0	0	0	0	0	0	0	0.00647	0	0.00129	0	0	0	0	0	0	0	0	0	0	0	0	0	0	0	0	0	0	0	0	0	0	0	0	0	0	0	0	0	0	0
KR_1685	Dyslipidemia	Male	0	0	0	0	0	0	0	0	0	0	0	0	0	0	0	0	0	0	0	0	0	0	0	0	0	0	0	0	0	1.77092	0	0	0	0	0	0	0	0	0	0.64048	0	0	0	0	0	0	0
KR_0482	Dyslipidemia	Male	0.01555	0	0	0	0	0	0	0	0	0	0	0	0	0	0	0	0	0	0	0	0	0	0	0	0	0	0	0	0	0.92543	0	0	0	1.41591	0	0	0	0	0	0	0	0	0	0	0	0	0
KR_0258	Dyslipidemia	Male	0	0	0	0	0	0	0	0	0	0	0	0	0	0	0	0	0	0	0	0	0	0	0	0	0	0	0	0	0	0.13373	0	0	0	0	0	0	0	0	0	0.04384	0	0	0	0	0	0	0
KR_0619	Dyslipidemia	Male	0	0	0	0	0	0	0	0	0	0	0	0	0	0	0	0	0	0	0	0	0	0	0	0	0	0	0	0	0	0	0	0	0	0	0	0	0	0	0	0.37689	0	0.22952	0	0	0	0	0
KR_0176	Dyslipidemia	Male	0	0	0	0	0	0	0	0	0	0	0	0	0	0	0	0	0	0	0	0	0	0	0	0	0	0	0	0	0	0.09915	0	0	0	0	0	0	0	0	0	0.02366	0	0.08321	0	0	0	0	0
KR_0767	Dyslipidemia	Male	0	0	0	0	0	0	0	0	0	0	0	0	0	0	0	0	0	0	0	0	0	0	0	0	0	0	0	0	0	2.02441	0	0	0	0.10847	0	0	0	0	0	0.10445	0	0.33815	0	0	0	0	0
KR_0632	Dyslipidemia	Male	0.31518	0	0	0	0	0	0	0	0	0	0	0	0	0	0	0	0	0	0	0	0	0	0	0	0	0	0	0	0	0	0	0	0	0	0	0	0	0	0	0.05055	0	2.0486	0	0	0	0	0
KR_0920	Dyslipidemia	Male	0	0	0	0	0	0	0	0	0	0	0	0	0	0	0	0	0	0	0	0	0	0	0	0	0	0	0	0	0	0.27829	0	0	0	0	0	0	0	0	0	0	0	0	0	0	0	0	0
KR_0595	Dyslipidemia	Male	0.01022	0	0	0	0	0	0	0	0	0	0	0	0	0	0	0	0	0	0	0	0	0	0	0	0	0	0	0	0	0.01748	0	0	0	0	0	0	0	0	0	0.00133	0	0	0	0	0	0	0
KR_1057	Dyslipidemia	Male	0.26964	0	0	0	0	0	0	0	0	0	0	0	0	0	0	0	0	0	0	0	0	0	0	0	0	0	0	0	0	0.06584	0	0	0	0	0	0	0	0	0	0.01218	0	0	0	0	0	0	0
KR_0552	Dyslipidemia	Male	0	0	0	0	0	0	0	0	0	0	0	0	0	0	0	0	0	0	0	0	0	0	0	0	0	0	0	0	0	0	0	0	0	0	0	0	0	0	0	0.10059	0	0	0	0	0	0	0
KR_1320	Control	Male	0.29077	0	0	0	0	0	0	0	0	0	0	0	0	0	0	0	0	0	0	0	0	0	0	0	0	0	0	0	0	0.00228	0	0	0	0	0	0	0	0	0	0.00049	0	0	0	0	0	0	0
KR_1206	Dyslipidemia	Male	0	0	0	0	0	0	0	0	0	0	0	0	0	0	0	0	0	0	0	0	0	0	0	0	0	0	0	0	0	0.07886	0	0	0	0	0	0	0	0	0	0	0	0	0	0	0	0	0
KR_0545	Dyslipidemia	Female	0	0	0	0	0	0	0	0	0	0	0	0	0	0	0	0	0	0	0	0	0	0	0	0	0	0	0	0	0	0	0	0	0	0	0	0	0	0.20409	0	0	0	0.08593	0	0	0	0	0
KR_1248	Dyslipidemia	Male	0	0	0	0	0	0	0	0	0	0	0	0	0	0	0	0	0	0	0	0	0	0	0	0	0	0	0	0	0	0.10128	0	0	0	0	0	0	0	0	0	0.36335	0	0	0	0	0	0	0
KR_1083	Dyslipidemia	Male	0	0	0	0	0	0	0	0	0	0	0	0	0	0	0	0	0	0	0	0	0	0	0	0	0	0	0	0	0	0.13462	0	0	0	0.01325	0	0.01883	0	0	0	0.00321	0	0	0	0	0	0	0
KR_1507	Dyslipidemia	Male	0	0	0	0	0	0	0	0	0	0	0	0	0	0	0	0	0	0	0	0	0	0	0	0	0	0	0	0	0	0	0	0.01851	0	0.46175	0	0	0	0	0	0.65882	0	1.54599	0	0	0	0	0
KR_0026	Dyslipidemia	Male	0.00598	0	0	0	0	0	0	0	0	0	0	0	0	0	0	0	0	0	0	0	0	0	0	0	0	0	0	0	0	0	0	0	0	0	0	0	0	0	0	0	0	0	0	0	0	0	0
KR_0377	Dyslipidemia	Female	0	0	0	0	0	0	0	0	0	0	0	0	0	0	0	0	0	0	0	0	0	0	0	0	0	0	0	0	0	0	0	0	0	6.65747	0	0	0	0	0	2.38689	0	0	0	0	0	0	0
KR_1453	Dyslipidemia	Female	0	0	0	0	0	0	0	0	0	0	0	0	0	0	0	0	0	0	0	0	0	0	0	0	0	0	0	0	0	0.89362	0	0	0	0	0	0	0	0	0	0.11572	0	0.10531	0	0	0	0	0
KR_0493	Dyslipidemia	Male	0	0	0	0	0	0	0	0	0	0	0	0	0	0	0	0	0	0	0	0	0	0	0	0	0	0	0	0	0	0.77476	0	0	0	0.09704	0	0	0	0	0	0.43889	0	0.02972	0	0	0	0	0
KR_1109	Dyslipidemia	Male	0	0	0	0	0	0	0	0	0	0	0	0	0	0	0	0	0	0	0	0	0	0	0	0	0	0	0	0	0	1.62508	0	0	0	0	0	0	0	0	0	4.19624	0	0	0	0	0	0	0
KR_0994	Dyslipidemia	Male	0	0	0	0	0	0	0	0	0	0	0	0	0	0	0	0	0	0	0	0	0	0	0	0	0	0	0	0	0	4.18747	0	0	0	0	0.05294	0	0	0	0	3.65956	0	4.15703	0	0	0	0	0
KR_0027	Control	Male	0	0	0	0	0.00246	0	0	0	0	0	0	0	0	0	0	0	0	0	0	0	0	0	0	0	0	0	0	0	0	0.1296	0	0	0	0	0	0	0	0	0	0	0	0	0	0	0	0	0
KR_1599	Dyslipidemia	Male	0	0	0	0	0	0	0	0	0	0	0	0	0	0	0	0	0	0	0	0	0	0	0	0	0	0	0	0	0	0.47362	0	0	0	0	0	0	0	0	0	0	0	0	0	0	0	0	0
KR_1330	Dyslipidemia	Female	0	0	0	0	0	0	0	0	0	0	0	0	0	0	0	0	0	0	0	0	0	0	0	0	0	0	0	0	0	0	0	0	0	0	0	0	0	0	0	1.23995	0	0.76962	0	0	0	0	0
KR_1137	Dyslipidemia	Male	0.43415	0	0	0	0.42138	0	0	0	0	0	0	0	0	0.00329	0	0	0	0	0	0	0	0	0	0	0	0	0	0	0	8.65613	0	3.40861	0	0.12017	0	0	0	0	0	1.37795	0	0.05891	0	0	0	0	0
KR_1239	Dyslipidemia	Male	0	0	0	0	0	0	0	0	0	0	0	0	0	0.00278	0	0.00162	0	0	0	0	0	0	0	0	0	0	0	0	0	0	0	0	0	0	0	0	0	0	0	0.88814	0	1.77525	0	0	0	0	0
KR_0272	Dyslipidemia	Male	0.10812	0	0.20972	0	0	0	0	0	0	0	0	0	0	0	0	0	0	0	0	0	0	0	0	0	0	0	0	0	0	1.90421	0	0	0	0	0	0	0	0	0	0.39345	0	0.04883	0	0	0	0	0
KR_1149	Dyslipidemia	Male	0	0	0	0	0	0	0	0	0	0	0	0	0	0.00243	0	0	0	0	0	0	0	0	0	0	0	0	0	0	0	0	0	0	0	0	0	0	0	0	0	0.10615	0	0.01252	0	0	0	0	0
KR_1687	Dyslipidemia	Female	0	0	0	0	0	0	0	0	0	0	0	0	0	0	0	0	0	0	0.00084	0	0	0	0	0	0	0	0	0	0	0	0	0	0	0.77094	0	0	0	0	0	0	0	0	0	0	0	0	0
KR_0864	Dyslipidemia	Male	0	0	0	0	0	0	0	0	0	0	0	0	0	0	0	0	0	0	0	0	0	0	0	0	0	0	0	0	0	0	0	0	0	0	0	0	0	0	0	0.20755	0	2.16994	0	0	0	0	0
KR_0370	Dyslipidemia	Female	0	0	0	0	0	0	0	0	0	0	0	0	0	0	0	0	0	0	0	0	0	0	0	0	0	0	0	0	0	0	0	0	0	0.36375	0	0	0	0	0	1.01357	0	0.81015	0	0.00794	0	0	0
KR_1008	Control	Male	0	0	0	0	0	0	0	0	0	0	0	0	0	0	0	0	0	0	0	0	0	0	0	0	0	0	0	0	0	0.35756	0	0	0	0.18201	0	0	0	0	0	0.17661	0	0	0	0	0	0	0
KR_0914	Dyslipidemia	Male	0	0	0	0	0	0	0	0	0	0	0	0	0	0	0	0	0	0	0	0	0	0	0	0	0	0	0	0	0	0	0	0	0	0	0	0	0	0	0	0.31229	0	1.04304	0	0	0	0	0
KR_1139	Dyslipidemia	Female	0	0	0	0	0	0	0	0	0	0	0	0	0	0	0	0	0	0	0	0	0	0	0	0	0	0	0	0	0	0	0	0	0	0	0.06449	0	0	0.00867	0	5.74677	0	2.60721	0	0	0	0	0
KR_0760	Dyslipidemia	Male	0	0	0	0	0	0	0	0	0	0	0	0	0	0	0	0	0	0	0	0	0	0	0	0	0	0	0	0	0	0	0	0	0	0	0	0	0	0	0	0	0	0.21808	0	0	0	0	0
KR_1295	Dyslipidemia	Male	0	0	0	0	0	0	0	0	0	0	0	0	0	0	0	0	0	0	0	0	0	0	0	0	0	0	0	0	0	0.19083	0	0	0	0	0	0	0	0	0	0.06062	0	0.00549	0	0	0	0	0
KR_0828	Dyslipidemia	Male	0	0	0	0	0	0	0	0	0	0	0	0	0	0	0	0	0	0	0	0	0	0	0	0	0	0	0	0	0	1.59734	0	0	0	0	0	0	0	0	0	0.14408	0	0.0389	0	0	0	0	0
KR_1527	Dyslipidemia	Male	0	0	0	0	0	0	0	0	0	0	0	0	0	0	0	0	0	0	0	0	0	0	0	0	0	0	0	0	0	0.04637	0	0	0	0.0084	0	0	0	0	0	0.14746	0	0.07565	0	0	0	0	0
KR_0550	Dyslipidemia	Male	0	0	0	0	0	0	0	0	0	0	0	0	0	0	0	0	0	0	0	0	0	0	0	0	0	0	0	0	0	0.15265	0	0	0	0	0	0	0	0	0	0.0343	0	0	0	0	0	0	0
KR_1377	Dyslipidemia	Male	0	0	0	0	0	0	0	0	0	0	0	0	0	0	0	0	0	0	0	0	0	0	0	0	0	0	0	0	0	0.54772	0	0	0	0	0	0	0	0	0	0.3505	0	0.07229	0	0	0	0	0
KR_0564	Dyslipidemia	Male	0	0	0	0	0	0	0	0	0	0	0	0	0	0	0	0	0	0	0	0	0	0	0	0	0	0	0	0	0	0.05612	0	0	0	0.09037	0	0	0	0	0	0.22602	0	0	0	0	0	0	0
KR_1063	Control	Male	0.04327	0	0	0	0	0	0	0	0	0	0	0	0	0	0	0	0	0	0	0	0	0	0	0	0	0	0	0	0	0	0	0	0	0	0	0	0	0	0	0	0	0	0	0	0	0	0
KR_0938	Dyslipidemia	Male	0.05746	0	0	0	0	0	0	0	0	0	0	0	0	0	0	0	0	0	0	0	0	0	0	0	0	0	0	0	0	0.06059	0	0	0	0	0	0	0	0	0	0.04023	0	0.0041	0	0	0	0	0
KR_1662	Dyslipidemia	Female	0	0	0	0	0	0	0	0	0	0	0	0	0	0	0	0	0	0	0	0	0	0	0	0	0	0	0	0	0	12.9198	0	0	0	0.29207	0	0	0	0	0	0.89041	0	0	0	0	0	0	0
KR_0329	Dyslipidemia	Male	0	0	0	0	0	0	0	0	0	0	0	0	0	0	0	0	0	0	0	0	0	0	0	0	0	0	0	0	0	0.31175	0	0	0	0.1139	0	0	0	0	0	0.08152	0	0.13303	0	0	0	0	0
KR_0856	Dyslipidemia	Male	0	0	0	0	0	0	0	0	0	0	0	0	0	0	0	0	0	0	0	0	0	0	0	0	0	0	0	0	0	0.00222	0	0	0	0	0	0	0	0.0131	0	0.60154	0	0.53084	0	0	0	0	0
KR_0896	Dyslipidemia	Male	0	0	0	0	0	0	0	0	0	0	0	0	0	0	0	0	0	0	0	0	0	0	0	0	0	0	0	0	0	0.01567	0	0	0	0	0	0	0	0	0	0.01634	0	0.0192	0	0	0	0	0
KR_0231	Dyslipidemia	Male	0.00959	0	0	0	0	0	0	0	0	0	0	0	0	0	0	0	0	0	0	0	0	0	0	0	0	0	0	0	0	0.63335	0	0	0	0.07082	0	0.00127	0	0	0	0.23838	0	0.00093	0	0	0	0	0
KR_1653	Dyslipidemia	Male	0	0	0	0	0	0	0	0	0	0	0	0	0	0	0	0	0	0	0	0	0	0	0	0	0	0	0	0	0	0.50124	0	0	0	0.41973	0	0	0	0	0	0.04148	0	0	0	0	0	0	0
KR_1021	Dyslipidemia	Female	0	0	0	0	0	0	0	0	0	0	0	0	0	0	0	0	0	0	0	0	0	0	0	0	0	0	0	0	0	1.21494	0	0	0	0	0	0	0	0	0	0.44747	0	0.10455	0	0	0	0	0
KR_0275	Dyslipidemia	Male	0	0	0	0	0	0	0	0	0	0	0	0	0	0	0	0	0	0	0	0	0	0	0	0	0	0	0	0	0	0	0	0	0	0	0	0	0	0	0	0.19074	0	5.3905	0	0	0	0	0
KR_0519	Control	Male	0	0	0	0	0	0	0	0	0	0	0	0	0	0.00029	0	0	0.00136	0	0	0	0	0	0	0	0	0	0	0	0	0	0	0	0	0	0	0	0	0	0	0.39836	0	1.6417	0	0	0	0	0
KR_0062	Dyslipidemia	Male	0	0	0	0	0	0	0	0	0	0	0	0	0	0	0	0	0	0	0	0	0	0	0	0	0	0	0	0	0	2.10664	0	0	0	0	0	0	0	0	0	0	0	0	0	0	0	0	0
KR_0559	Dyslipidemia	Male	0	0	0	0	0	0	0	0	0	0	0	0	0	0	0	0	0	0	0	0	0	0	0	0	0	0	0	0	0	0	0	0	0	0.01532	0	0	0	0	0	0.04741	0	0.05806	0	0	0	0	0
KR_0409	Dyslipidemia	Male	0	0	0	0	0	0	0	0	0	0	0	0	0	0	0	0	0	0	0	0	0	0	0	0	0	0	0	0	0	0.26779	0	0	0	0	0	0	0	0	0	0.05864	0	0.00074	0	0	0	0	0
KR_0167	Dyslipidemia	Male	0	0	0	0	0	0	0	0	0	0	0	0	0	0	0	0	0	0	0	0	0	0	0	0	0	0	0	0	0	0.31376	0	0	0	0	0	0	0	0	0	0	0	0.00312	0	0	0	0	0
KR_1707	Dyslipidemia	Male	0	0	0	0	0	0	0	0	0	0	0	0	0	0	0	0	0	0	0	0	0	0	0	0	0	0	0	0	0	0	0	0.03841	0	0	0	0	0	0	0	0	0	0.25721	0	0	0	0	0
KR_1123	Dyslipidemia	Male	0	0	0	0	0	0	0	0	0	0	0	0	0	0	0	0	0	0	0	0	0	0	0	0	0	0	0	0	0	0.10187	0	0	0	0.05087	0	0	0	0	0	0.13821	0	0	0	0	0	0	0
KR_1420	Dyslipidemia	Female	0	0	0	0	0	0	0	0	0	0	0	0	0	0	0	0	0	0	0	0	0	0	0	0	0	0	0	0	0	2.45694	0	0.03541	0	0	0	0	0	0	0	1.21264	0	0.5212	0	0	0	0	0
KR_1156	Dyslipidemia	Male	0	0	0	0	0	0	0	0	0	0	0	0	0	0	0	0	0	0	0	0	0	0	0	0	0	0	0	0	0	0.03317	0	0	0	0	0	0	0	0	0	0.00607	0	0	0	0	0	0	0
KR_0201	Dyslipidemia	Male	0	0	0	0	0	0	0	0	0	0	0	0	0	0	0	0	0	0	0	0	0	0	0	0	0	0	0	0	0	1.51096	0	0	0	0.17264	0	0	0	0	0	0.17705	0	0.07496	0	0	0	0	0
KR_1275	Control	Female	0	0	0	0	0	0	0	0	0	0	0	0	0	0	0	0	0	0	0	0	0	0	0	0	0	0	0	0	0	0	0	0	0	0	0	0	0	0	0	0.40216	0	0	0	0	0	0	0
KR_1053	Dyslipidemia	Male	0	0	0	0	0	0	0	0	0	0	0	0	0	0	0	0	0	0.01245	0	0	0	0	0	0	0	0	0	0	0	0	0	0	0	0	0	0	0	0	0	0.92126	0	0	0	0	0	0	0
KR_1679	Dyslipidemia	Female	0	0	0	0	0	0	0	0	0	0	0	0	0	0	0	0	0	0	0	0	0	0	0	0	0	0	0	0	0	0.18733	0	0	0	0	0	0	0	0.00074	0	0.03413	0	0.07964	0	0	0	0	0
KR_0874	Dyslipidemia	Female	0	0	0	0	0	0	0	0	0	0	0	0	0	0	0	0	0	0	0	0	0	0	0	0	0	0	0	0	0	0	0	0	0	0	0	0	0	0	0	1.48218	0	0	0	0	0	0	0
KR_1466	Dyslipidemia	Male	0	0	0	0	0	0	0	0	0	0	0	0	0	0	0	0	0	0	0	0	0	0	0	0	0	0	0	0	0	0.02102	0	0	0	0	0	0.00088	0	0	0	0	0	0	0	0	0	0	0
KR_0320	Dyslipidemia	Female	0	0	0	0	0	0	0	0	0	0	0	0	0	0	0	0	0	0	0	0	0	0	0	0	0	0	0	0	0	0.9998	0	0	0	0	0	0	0	0	0	0.3141	0	0.01642	0	0	0	0	0
KR_0614	Dyslipidemia	Male	0	0	0	0	0	0	0	0	0	0	0	0	0	0	0	0	0	0	0	0	0	0	0	0	0	0	0	0	0	0.85084	0	0	0	0.08315	0	0	0	0	0	0.29607	0	0.17496	0	0	0	0	0
KR_0107	Dyslipidemia	Male	0	0	0	0	0	0	0	0	0	0	0	0	0	0.00167	0	0	0	0	0	0	0	0	0	0	0	0	0	0	0	0	0	0	0	0	0	0	0	0.36157	0	0	0	0	0	0	0	0	0
KR_1708	Dyslipidemia	Male	0	0	0	0	0	0	0	0	0	0	0	0	0	0	0	0	0	0	0	0	0	0	0	0	0	0	0	0	0	0.31011	0	0	0	0	0	0	0	0	0	0.10349	0	0.0599	0	0	0	0	0
KR_0300	Dyslipidemia	Male	0	0	0	0	0	0	0	0	0	0	0	0	0	0	0	0	0	0	0	0	0	0	0	0	0	0	0	0	0	0.01376	0	0	0	0	0	0	0	0	0	0	0	0	0	0	0	0	0
KR_1033	Dyslipidemia	Female	0.07214	0	0	0	0	0	0	0	0	0	0	0	0	0	0	0	0	0	0	0	0	0	0	0	0	0	0	0	0	0.05645	0	0	0	0	0	0	0	0	0	0	0	0	0	0	0	0	0
KR_1105	Control	Male	0	0	0	0	0	0	0	0	0	0	0	0	0	0	0	0	0	0	0	0	0	0	0	0	0	0	0	0	0	0.15797	0	0	0	0	0	0	0	0	0	0.03635	0	0	0	0	0	0	0
KR_1479	Dyslipidemia	Male	0	0	0	0	0	0	0	0	0	0	0	0	0	0	0	0	0	0	0	0	0	0	0	0	0	0	0	0	0	0.09911	0	0	0	0.15885	0	0	0	0	0	0.10435	0	0	0	0	0	0	0
KR_0462	Dyslipidemia	Female	0	0	0	0	0	0	0	0	0	0	0	0	0	0	0	0	0	0	0	0	0	0	0	0	0	0	0	0	0	0.76366	0	0	0	0	0	0	0	0	0	1.61282	0	6.53263	0	0	0	0	0
KR_0591	Dyslipidemia	Male	0	0	0	0	0	0	0	0	0	0	0	0	0	0	0	0	0	0	0	0	0	0	0	0	0	0	0	0	0	1.73839	0	0	0	0	0	0	0	0.08721	0	2.40181	0	0.17927	0	0	0	0	0
KR_0634	Dyslipidemia	Male	0	0	0	0	0	0	0	0	0	0	0	0	0	0	0	0	0	0	0	0	0	0	0	0	0	0	0	0	0	0	0	0	0	0	0	0	0	0	0	0.01507	0	0.02259	0	0	0	0	0
KR_0416	Dyslipidemia	Male	0.05506	0	0	0	0	0	0	0	0	0	0	0	0	0	0	0	0	0	0	0	0	0	0	0	0	0	0	0	0	2.28261	0	0	0	0	0	0	0	0	0	0.12916	0	0	0	0	0	0	0
KR_1190	Dyslipidemia	Male	0	0	0	0	0	0	0	0	0	0	0	0	0	0	0	0	0	0	0	0	0	0	0	0	0	0	0	0	0	0	0	0	0	0	0	0	0	0	0	0.11581	0	0	0	0	0	0	0
KR_0349	Dyslipidemia	Male	0.00518	0	0	0	0	0	0	0	0	0	0	0	0	0	0	0	0	0	0	0	0	0	0	0	0	0	0	0	0	0.0886	0	0	0	0	0	0	0	0	0	0.04137	0	0	0	0	0	0	0
KR_1107	Dyslipidemia	Male	0	0	0	0	0	0	0	0	0	0	0	0	0	0	0	0	0	0	0	0	0	0	0	0	0	0	0	0	0	0	0	0	0	0	0	0	0	0	0	0	0	0.24271	0	0	0	0	0
KR_1091	Dyslipidemia	Male	0.0072	0	0.00441	0	0	0	0	0	0	0	0	0	0	0	0	0	0	0	0	0	0	0	0	0	0	0	0	0	0	1.00565	0	0	0	0	0	0	0	0	0	0.14384	0	0.01186	0	0	0	0	0
KR_0924	Dyslipidemia	Male	0	0	0	0	0	0	0	0	0	0	0	0	0	0	0	0	0	0	0	0	0	0	0	0	0	0	0	0	0	0.30863	0	0	0	0	0	0	0	0	0	0.1585	0	0.04207	0	0	0	0	0
KR_0698	Dyslipidemia	Female	0	0	0	0	0	0	0	0	0	0	0	0	0	0	0	0	0	0	0	0	0	0	0	0	0	0	0	0	0	0.03299	0	0	0	0	0	0	0	0	0	0.33227	0	0.00787	0	0	0	0	0
KR_1498	Dyslipidemia	Female	0	0	0	0	0	0	0	0	0	0	0	0	0	0	0	0	0	0	0	0	0	0	0	0	0	0	0	0	0	2.30785	0	0.0169	0	0	0	0	0	0	0	0.19438	0	0	0	0	0	0	0
KR_0712	Dyslipidemia	Male	0	0	0	0	0	0	0	0	0	0	0	0	0	0	0	0	0	0	0	0	0	0	0	0	0	0	0	0	0	0.11267	0	0	0	0	0	0	0	0	0	0.01021	0	0	0	0	0	0	0
KR_1095	Dyslipidemia	Male	0	0	0	0	0	0	0	0	0	0	0	0	0	0	0	0	0	0	0	0	0	0	0	0	0	0	0	0	0	0.06974	0	0	0	0.01645	0	0	0	0	0	0.00702	0	0	0	0	0	0	0
KR_0090	Dyslipidemia	Male	0	0	0	0	0	0	0	0	0	0	0	0	0	0	0	0	0	0	0	0	0	0	0	0	0	0	0	0	0	0	0	0	0	0	0	0	0	0	0	0	0	0	0	0	0	0	0
KR_1699	Dyslipidemia	Male	0	0	0	0	0	0	0	0	0	0	0	0	0	0	0	0	0	0	0	0	0	0	0	0	0	0	0	0	0	0.29675	0	0.65556	0	0	0	0	0	0	0	0.02207	0	0	0	0	0	0	0
KR_0168	Dyslipidemia	Male	0	0	0	0	0	0	0	0	0	0	0	0	0	0	0	0	0	0	0	0	0	0	0	0	0	0	0	0	0	0	0	0	0	0	0	0	0	0	0	0.40989	0	0.9947	0	0	0	0	0
KR_1332	Dyslipidemia	Male	0	0	0	0	0	0	0	0	0	0	0	0	0	0	0	0	0	0	0	0	0	0	0	0	0	0	0	0	0	3.1582	0	0	0	0	0	0	0	0	0	0.67642	0	1.06777	0	0	0	0	0
KR_0769	Dyslipidemia	Male	0	0	0	0	0	0	0	0	0	0	0	0	0	0	0	0	0	0	0	0	0	0	0	0	0	0	0	0	0	0	0	0	0	0	0	0	0	0	0	0.02266	0	0.06802	0	0	0	0	0
KR_1648	Dyslipidemia	Male	0	0	0	0	0	0	0	0	0	0	0	0	0	0	0	0	0	0	0	0	0	0	0	0	0	0	0	0	0	0.1027	0	0	0	0	0	0	0	0	0	0.03169	0	0.02019	0	0	0	0	0
KR_0028	Dyslipidemia	Male	0	0	0	0	0	0	0	0	0	0	0	0	0	0	0	0	0	0	0	0	0	0	0	0	0	0	0	0	0	3.66652	0	0	0	0	0	0	0	0	0	0.39947	0	0.95642	0	0	0	0	0
KR_0105	Control	Male	0	0	0	0	0	0	0	0	0	0	0	0	0	0	0	0	0	0	0	0	0	0	0	0	0	0	0	0	0	1.87887	0	0	0	0	0	0	0	0	0	0.28653	0	0.45785	0	0	0	0	0
KR_1601	Control	Male	0	0	0	0	0	0	0	0	0	0	0	0	0	0	0	0	0	0	0	0	0	0	0	0	0	0	0	0	0	0	0	0	0	0	0	0	0	0	0	1.2867	0	0.38337	0	0	0	0	0
KR_0403	Dyslipidemia	Male	0	0	0	0	0	0	0	0	0	0	0	0	0	0	0	0	0	0.00061	0	0	0	0	0	0	0	0	0	0	0	0.58804	0	0	0	0	0	0	0	0	0	0.13464	0	0.07899	0	0	0	0	0
KR_1051	Dyslipidemia	Male	0	0	0	0	0	0	0	0	0	0	0	0	0	0	0	0	0	0	0	0	0	0	0	0	0	0	0	0	0	0.02391	0	0	0	0	0	0	0	0	0	0.0105	0	0	0	0	0	0	0
KR_1658	Dyslipidemia	Male	0	0	0	0	0	0	0	0	0	0	0	0	0	0	0	0	0	0	0	0	0	0	0	0	0	0	0	0	0	0.95947	0	0	0	0.09534	0	0	0	0	0	0.45773	0	0.02288	0	0	0	0	0
KR_0669	Dyslipidemia	Female	0	0	0	0	0	0	0	0	0	0	0	0	0	0	0	0	0	0.00137	0	0	0	0	0	0	0	0	0	0	0	0	0	0	0	0	0	0	0	0	0	0.6518	0	0.22365	0	0	0	0	0
KR_0732	Dyslipidemia	Female	0	0	0	0	0	0	0	0	0	0	0	0	0	0	0	0	0	0	0	0	0	0	0	0	0	0	0	0	0	0.30893	0	0	0	0	0	0	0	0	0	0.12697	0	0.13328	0	0	0	0	0
KR_1590	Dyslipidemia	Male	0	0	0	0	0	0	0	0	0	0	0	0	0	0	0	0	0	0	0	0	0	0	0	0	0	0	0	0	0	0	0	0	0	0.17372	0	0	0	0	0	0.03993	0	0.16462	0	0	0	0	0
KR_1261	Dyslipidemia	Female	0	0	0	0	0	0	0	0	0	0	0	0	0	0.00384	0.00027	0	0	0.00259	0	0	0	0	0	0	0	0	0	0	0	0	0	0	0	0	0	0	0	0	0	2.35449	0	1.65593	0	0	0	0	0
KR_0505	Dyslipidemia	Male	0	0	0	0	0	0	0	0	0	0	0	0	0	0	0	0	0	0	0	0	0	0	0	0	0	0	0	0	0	0.15501	0	0.01168	0	0	0	0	0	0	0	0.26785	0	0	0	0	0	0	0
KR_0337	Dyslipidemia	Male	0	0	0	0	0	0	0	0	0	0	0	0	0	0	0	0	0	0	0	0	0	0	0	0	0	0	0	0	0	0.01991	0	0	0	0	0	0	0	0	0	0	0	0.00481	0	0	0	0	0
KR_0879	Dyslipidemia	Female	0	0	0	0	0	0	0	0	0	0	0	0	0	0	0	0	0	0	0	0	0	0	0	0	0	0	0	0	0	1.04809	0	0	0	0	0	0	0	0	0	0.04977	0	0	0	0	0	0	0
KR_0333	Control	Male	0	0	0	0	0	0	0	0	0	0	0	0	0	0	0	0	0	0	0	0	0	0	0	0	0	0	0	0	0	0.20954	0	0	0	0	0	0	0	0	0	0	0	0.01829	0	0	0	0	0
KR_0061	Dyslipidemia	Female	0	0	0	0	0	0	0	0	0	0	0	0	0	0	0	0	0	0	0	0	0	0	0	0	0	0	0	0	0	0	0	0	0	0	0	0	0	0	0	0.65949	0	1.1253	0	0	0	0	0
KR_0720	Dyslipidemia	Male	0	0	0	0	0	0	0	0	0	0	0	0	0	0	0	0	0	0	0	0	0	0	0	0	0	0	0	0	0	0.20926	0	0	0	0	0	0	0	0	0	0.01705	0	0	0	0	0	0	0
KR_0954	Dyslipidemia	Female	0	0	0	0	0	0	0	0	0	0	0	0	0	0	0	0	0	0	0	0	0	0	0	0	0	0	0	0	0	0.358	0	0	0	0.07337	0	0	0	0	0	0.08747	0	0.01922	0	0	0	0	0
KR_0088	Dyslipidemia	Male	0	0	0	0	0	0	0	0	0	0	0	0	0	0	0	0	0	0	0	0	0	0	0	0	0	0	0	0	0	0.16429	0	0	0	0.10998	0	0	0	0	0	0.09073	0	0.00335	0	0	0	0	0
KR_0791	Dyslipidemia	Male	0	0	0	0	0	0	0	0	0	0	0	0	0	0	0	0	0	0	0	0	0	0	0	0	0	0	0	0	0	0.51286	0	0	0	0	0	0.00458	0	0	0	0.04315	0	0.00442	0	0	0	0	0
KR_1317	Dyslipidemia	Male	0	0	0	0	0	0	0	0	0	0	0	0	0	0	0	0	0	0	0	0	0	0	0	0	0	0	0	0	0	0.02038	0	0	0	0	0	0	0	0	0	0.00784	0	0	0	0	0	0	0
KR_0098	Dyslipidemia	Male	0	0	0	0	0	0	0	0	0	0	0	0	0	0	0	0	0	0	0	0	0	0	0	0	0	0	0	0	0	0.13992	0	0	0	0	0	0	0	0	0	0.05704	0	0.27548	0	0	0	0	0
KR_1217	Dyslipidemia	Male	0	0	0	0	0	0	0	0	0	0	0	0	0	0	0	0	0	0	0	0	0	0	0	0	0	0	0	0	0	0.35664	0	0	0	0	0	0	0	0.008	0	0.08526	0	0	0	0	0	0	0
KR_0307	Dyslipidemia	Female	0	0	0	0	0	0	0	0	0	0	0	0	0	0	0	0	0	0	0	0	0	0	0	0	0	0	0	0	0	0.24114	0	0	0	0	0	0	0	0	0	0.03632	0	0.02164	0	0	0	0	0
KR_1147	Dyslipidemia	Female	0	0	0	0	0	0	0	0	0	0	0	0	0	0	0	0	0	0	0	0	0	0	0	0	0	0	0	0	0	0.03684	0	0	0	0	0	0	0	0	0	0.31474	0	0.02432	0	0	0	0	0
KR_1225	Dyslipidemia	Male	0	0	0	0	0	0	0	0	0	0	0	0	0	0	0	0	0	0	0	0	0	0	0	0	0	0	0	0	0	0	0	0	0	0	0	0	0	0	0	0.0076	0	0	0	0	0	0	0
KR_0419	Dyslipidemia	Female	0	0	0	0	0	0	0	0	0	0	0	0	0	0	0	0	0	0	0	0	0	0	0	0	0	0	0	0	0	0.98204	0	0	0	0	0	0	0	0	0	0.02608	0	0	0	0	0	0	0
KR_1594	Dyslipidemia	Female	0	0	0	0	0	0	0	0	0	0	0	0	0	0	0	0	0	0	0	0	0	0	0	0	0	0	0	0	0	0	0	0	0	0	0	0	0	0	0	0.21883	0	0.11844	0	0	0	0	0
KR_1230	Dyslipidemia	Male	0	0	0	0	0	0	0	0	0	0	0	0	0	0	0	0	0	0	0	0	0	0	0	0	0	0	0	0	0	0	0	0	0	0	0	0	0	0	0	0.00077	0	0.14291	0	0	0	0	0
KR_0774	Dyslipidemia	Male	0	0	0	0	0	0	0	0	0	0	0	0	0	0	0	0	0	0	0	0	0	0	0	0	0	0	0	0	0	0.72336	0	0	0	0.19372	0	0	0	0	0	0.08977	0	0.02648	0	0	0	0	0
KR_1654	Dyslipidemia	Male	0	0	0	0	0	0	0	0	0	0	0	0	0	0	0	0	0	0	0	0	0	0	0	0	0	0	0	0	0	0.22089	0	0	0	0	0	0	0	0	0	0.01315	0	0.01993	0	0	0	0	0
KR_0974	Dyslipidemia	Male	0	0	0	0	0	0	0	0	0	0	0	0	0	0	0	0	0	0	0	0	0	0	0	0	0	0	0	0	0	0	0	0	0	0	0	0	0	0	0	0.10748	0	0.08347	0	0	0	0	0
KR_0711	Dyslipidemia	Male	0	0	0	0	0	0	0	0	0	0	0	0	0	0	0	0	0	0	0	0	0	0	0	0	0	0	0	0	0	0.40777	0	0	0	0.15358	0	0	0	0	0	0.13063	0	0.01956	0	0	0	0	0
KR_0618	Dyslipidemia	Female	0	0	0	0	0	0	0	0	0	0	0	0	0	0	0	0	0	0	0	0	0	0	0	0	0	0	0	0	0	0.41348	0	0	0	0	0	0	0	0.01094	0	0.04699	0	0	0	0	0	0	0
KR_1241	Dyslipidemia	Male	0	0	0	0	0	0	0	0	0	0	0	0	0	0	0	0	0	0.01201	0	0	0	0	0	0	0	0	0	0	0	0	0	0	0	0	0	0	0	0	0	0.32092	0	0	0	0	0	0	0
KR_1359	Dyslipidemia	Male	0	0	0	0	0	0	0	0	0	0	0	0	0	0	0	0	0	0	0	0	0	0	0	0	0	0	0	0	0	0	0	0	0	0	0	0	0	0	0	0	0	0	0	0	0	0	0
KR_1378	Dyslipidemia	Male	0	0	0	0	0	0	0	0	0	0	0	0	0	0	0	0	0	0	0	0	0	0	0	0	0	0	0	0	0	0	0	0	0	0	0	0	0	0	0	0	0	0	0	0	0	0	0
KR_1042	Dyslipidemia	Male	0	0	0	0	0	0	0	0	0	0	0	0	0	0	0	0	0	0	0	0	0	0	0	0	0	0	0	0	0	1.92847	0	0	0	0	0	0	0	0	0	0.03653	0	0	0	0	0	0	0
KR_1071	Dyslipidemia	Male	0	0	0	0	0	0	0	0	0	0	0	0	0	0	0	0	0	0	0	0	0	0	0	0	0	0	0	0	0	0.0229	0	0	0	0	0	0	0	0	0	0.06411	0	0	0	0	0	0	0
KR_1621	Dyslipidemia	Male	0	0	0	0	0	0	0	0	0	0	0	0	0	0	0	0	0	0	0	0	0	0	0	0	0	0	0	0	0	5.64856	0	0.11301	0	0	0	0	0	0	0	0.54446	0	0.21478	0	0	0	0	0
KR_1049	Dyslipidemia	Male	0	0	0	0	0	0	0	0	0	0	0	0	0	0	0	0	0	0	0	0	0	0	0	0	0	0	0	0	0	0.17092	0	0	0	0	0	0	0	0	0	0.34744	0	0.01022	0	0	0	0	0
KR_0364	Dyslipidemia	Female	0.66216	0	0	0	0	0	0	0	0	0	0	0	0	0	0	0	0	0	0	0	0	0	0	0	0	0	0	0	0	0	0	0	0	0	0	0	0	0	0	0	0	0	0	0	0	0	0
KR_1622	Dyslipidemia	Male	0	0	0	0	0	0	0	0	0	0	0	0	0	0	0	0	0	0	0	0	0	0	0	0	0	0	0	0	0	0.15407	0	0	0	0	0	0	0	0	0	0.08657	0	0	0	0	0	0	0
KR_0189	Dyslipidemia	Male	0.00729	0	0	0	0	0	0	0	0	0	0	0	0	0	0	0	0	0	0	0	0	0	0	0	0	0	0	0	0	0.13129	0	0	0	0	0	0	0	0	0	3.27016	0	0.05058	0	0	0	0	0
KR_0881	Dyslipidemia	Male	0	0	0	0	0	0	0	0	0	0	0	0	0	0	0	0	0	0	0	0	0	0	0	0	0	0	0	0	0	0.66637	0	0	0	0	0	0.0093	0	0	0	0.5726	0	0	0	0	0	0	0
KR_0459	Control	Female	0	0	0	0	0	0	0	0	0	0	0	0	0	0	0	0	0	0	0	0	0	0	0	0	0	0	0	0.01051	0	19.0092	0	0.01279	0	3.2363	0	0	0	0	0	3.73359	0	3.10357	0	0	0	0	0
KR_0969	Dyslipidemia	Male	0	0	0	0	0	0	0	0	0	0	0	0	0	0	0	0	0	0	0	0	0	0	0	0	0	0	0	0	0	0.15619	0	0	0	0	0	0	0	0	0	0	0	0	0	0	0	0	0
KR_1245	Dyslipidemia	Male	0	0	0	0	0	0	0	0	0	0	0	0	0	0	0	0	0	0	0	0	0	0	0	0	0	0	0	0	0	0.45745	0	0	0	0.48894	0.04081	0.03254	0	0	0	0.03012	0	0	0	0	0	0	0
KR_0830	Dyslipidemia	Male	0	0	0	0	0	0	0	0	0	0	0	0	0	0	0	0	0	0.00163	0.00457	0	0	0	0	0	0	0	0	0	0	0.49695	0	0	0	1.2287	0	0	0	0	0	0.11438	0	0.16791	0	0	0	0	0
KR_0121	Dyslipidemia	Male	0	0	0	0	0	0	0	0	0	0	0	0	0	0	0	0	0	0	0	0	0	0	0	0	0	0	0	0	0	0.63883	0	0	0	0.07429	0	0	0	0	0	0.09271	0	0	0	0	0	0	0
KR_1580	Dyslipidemia	Female	0	0	0	0	0	0	0	0	0	0	0	0	0	0	0	0	0	0	0	0	0	0	0	0	0	0	0	0	0	2.78585	0	0	0	0.43013	0	0	0	0	0	1.17402	0	1.05321	0	0	0	0	0
KR_0841	Dyslipidemia	Female	0	0	0	0	0	0	0	0	0	0	0	0	0	0	0	0	0	0	0	0	0	0	0	0	0	0	0	0	0	0	0	0	0	0	0	0	0	0.02555	0	0.89613	0	1.7555	0	0	0	0	0
KR_1690	Dyslipidemia	Female	0	0	0	0	0	0	0	0	0	0	0	0	0	0	0	0	0	0	0	0	0	0	0	0	0	0	0	0	0	0	0	0	0	0	0	0	0	0	0	0.00057	0	0.03905	0	0.00198	0	0	0
KR_0055	Dyslipidemia	Male	0	0	0	0	0	0	0	0	0	0	0	0	0	0	0	0	0	0	0	0	0	0	0	0	0	0	0	0	0	6.50972	0	0	0	0	0	0	0	0	0	0.56853	0	0.28308	0	0	0	0	0
KR_1596	Dyslipidemia	Male	0	0	0	0	0	0	0	0	0	0	0	0	0	0.00222	0	0	0	0	0	0	0	0	0	0	0	0	0	0	0	0.01104	0	0	0	0	0	0	0	0	0	0	0	0	0	0	0	0	0
KR_0238	Control	Male	0	0	0	0	0	0	0	0	0	0	0	0	0	0	0	0	0	0	0	0	0	0	0	0	0	0	0	0	0	0	0	0	0	0	0	0	0	0	0	0.08817	0	2.02772	0	0	0	0	0
KR_0693	Dyslipidemia	Male	0	0	0	0	0	0	0	0	0	0	0	0	0	0	0	0	0	0	0	0	0	0	0	0	0	0	0	0	0	0	0	0	0	0	0	0	0	0	0	0.09076	0	0.04484	0	0	0	0	0
KR_1623	Dyslipidemia	Male	0	0	0	0	0	0	0	0	0	0	0	0	0	0	0	0	0	0	0.00134	0	0	0	0	0	0	0	0	0	0	0	0	0	0	0	0	0	0	0	0	0.38606	0	4.73591	0	0	0	0	0
KR_0341	Dyslipidemia	Male	0	0	0	0	0	0	0	0	0	0	0	0	0	0	0	0	0	0	0	0	0	0	0	0	0	0	0	0	0	0	0	0	0	0	0	0	0	0	0	1.16904	0	2.54617	0	0	0	0	0
KR_1458	Dyslipidemia	Female	0	0	0	0	0	0	0	0	0	0	0	0	0	0	0	0	0	0	0	0	0	0	0	0	0	0	0	0	0	0.551	0	0	0	0.04456	0	0	0	0	0	0.03611	0	0.0048	0	0	0	0	0
KR_1270	Dyslipidemia	Female	19.0521	0	0	0	0	0	0	0	0	0	0	0	0	0	0	0	0	0	0	0	0	0	0	0	0	0	0	0	0	2.87124	0	0	0	0	0	0	0	0.03035	0	0.73152	0	0.17133	0	0	0	0	0
KR_1144	Dyslipidemia	Female	0	0	0	0	0	0	0	0	0	0	0	0	0	0	0	0	0	0	0	0	0	0	0	0	0	0	0	0	0	0	0	0	0	0	0	0	0	0	0	0.07487	0	0.67435	0	0	0	0	0
KR_1535	Dyslipidemia	Female	0	0	0	0	0	0	0	0	0	0	0	0	0	0	0	0	0	0.00212	0	0	0	0	0	0	0	0	0	0	0.00069	0	0	0	0	0	0	0	0	0	0	0.13351	0	3.15856	0	0	0	0	0
KR_0148	Dyslipidemia	Male	0	0	0	0	0	0	0	0	0	0	0	0	0	0	0	0	0	0	0	0	0	0	0	0	0	0	0	0	0	0	0	0	0	0	0	0	0	0	0	0.06007	0	0.03228	0	0	0	0	0
KR_1360	Dyslipidemia	Female	0	0	0	0	0	0	0	0	0	0	0	0	0	0	0	0	0	0	0	0	0	0	0	0	0	0	0	0	0	0.1284	0	0	0	0	0	0	0	0	0	0.13702	0	0.07055	0	0	0	0	0
KR_0611	Dyslipidemia	Male	0	0	0	0	0	0	0	0	0	0	0	0	0	0	0	0	0	0	0	0	0	0	0	0	0	0	0	0	0	0.30783	0	0	0	0	0	0	0	0	0	0.09673	0	0.02706	0	0	0	0	0
KR_0149	Control	Male	0	0	0	0	0	0	0	0	0	0	0	0	0	0	0	0	0	0	0	0	0	0	0	0	0	0	0	0	0	0	0	0	0	0	0	0	0	0	0	0.34854	0	0	0	0	0	0	0
KR_1511	Dyslipidemia	Female	0	0	0	0	0	0	0	0	0	0	0	0	0	0	0	0	0	0	0	0	0	0	0	0	0	0	0	0	0	0	0	0	0	0	0	0	0	0	0	0.91589	0	1.52811	0	0	0	0	0
KR_1610	Dyslipidemia	Female	0	0	0	0	0	0	0	0	0	0	0	0	0	0	0	0	0	0	0	0	0	0	0	0	0	0	0	0	0	0	0	0.02348	0	0	0.2075	0	0	0	0	0.65602	0	0	0	0	0	0	0
KR_0099	Dyslipidemia	Male	0	0	0	0	0	0	0	0	0	0	0	0	0	0.00896	0	0	0	0	0	0	0	0	0	0	0	0	0	0	0	0.02042	0	0	0	0	0	0	0	0	0	0	0	0	0	0	0	0	0
KR_1084	Dyslipidemia	Male	0	0	0	0	0	0	0	0	0	0	0	0	0	0	0	0	0	0	0	0	0	0	0	0	0	0	0	0	0	0.63618	0	0	0	0	0	0	0	0	0	0.18273	0	0.00814	0	0	0	0	0
KR_1158	Dyslipidemia	Female	0	0	0	0	0	0	0	0	0	0	0	0	0	0	0	0	0	0	0	0	0	0	0	0	0	0	0	0	0	0.05708	0	0	0	0	0	0	0	0	0	1.41879	0	1.30691	0	0	0	0	0
KR_1613	Dyslipidemia	Male	0	0	0	0	0	0	0	0	0	0	0	0	0	0	0	0	0	0	0	0	0	0	0	0	0	0	0	0	0	1.13687	0	0	0	0	0	0	0	0	0	0.11161	0	0.0041	0	0	0	0	0
KR_0890	Dyslipidemia	Male	0	0	0	0	0	0	0	0	0	0	0	0	0	0	0	0	0	0	0	0	0	0	0	0	0	0	0	0	0	0.97025	0	0	0	0.47791	0	0	0	0	0	0.68331	0	0.0203	0	0	0	0	0
KR_0230	Dyslipidemia	Male	0	0	0	0	0	0	0	0	0	0	0	0	0	0	0	0	0	0	0	0	0	0	0	0	0	0	0	0	0	0.07907	0	0	0	0.00809	0	0	0	0	0	0.06327	0	0	0	0	0	0	0
KR_0690	Dyslipidemia	Male	0	0	0	0	0	0	0	0	0	0	0	0	0	0	0	0	0	0	0	0	0	0	0	0	0	0	0	0	0	0	0	0	0	0	0	0	0	0	0	0.00199	0	0	0	0	0	0	0
KR_1544	Dyslipidemia	Female	0	0	0	0	0	0	0	0	0	0	0	0	0	0	0	0	0	0	0	0	0	0	0	0	0	0	0	0	0	0.26538	0	0.00292	0	0	0	0	0	0	0	0.13979	0	0	0	0	0	0	0
KR_1675	Dyslipidemia	Male	0	0	0	0	0	0	0	0	0	0	0	0	0	0.0062	0	0.00094	0	0.00679	0	0	0	0.00071	0	0	0	0	0	0	0	2.19351	0	0	0	0	0	0	0	0	0	0.73027	0	0.0191	0	0	0	0	0
KR_1181	Dyslipidemia	Female	0	0	0	0	0	0	0	0	0	0	0	0	0	0	0	0	0	0	0	0	0	0	0	0	0	0	0	0	0	0	0	0	0	0	0	0	0	0.00399	0	0	0	0.04624	0	0	0	0	0
KR_0092	Dyslipidemia	Male	0	0	0	0	0	0	0	0	0	0	0	0	0	0	0	0	0	0	0	0	0	0	0	0	0	0	0	0	0	0.26486	0	0	0	0	0	0	0	0	0	0.00391	0	0	0	0	0	0	0
KR_0901	Dyslipidemia	Female	0	0	0	0	0	0	0	0	0	0	0	0	0	0	0	0	0	0	0	0	0	0	0	0	0	0	0	0	0	0	0	0	0	0	0	0	0	0	0	0.14899	0	1.24462	0	0	0	0	0
KR_0391	Dyslipidemia	Male	0	0	0	0	0	0	0	0	0	0	0	0	0	0	0	0	0	0	0	0	0	0	0	0	0	0	0	0	0	0.24479	0	0	0	0.0049	0	0	0	0	0	0.0265	0	0	0	0	0	0	0
KR_0187	Dyslipidemia	Male	0	0	0	0	0	0	0	0	0	0	0	0	0	0	0	0	0	0	0	0	0	0	0	0	0	0	0	0	0	0.08356	0	0	0	0	0	0	0	0	0	0.02078	0	0	0	0	0	0	0
KR_1263	Dyslipidemia	Female	0	0	0	0	0	0	0	0	0	0	0	0	0	0.00156	0	0	0	0	0	0	0	0	0	0	0	0	0	0	0	1.19678	0	0	0	0.75577	0	0	0	0	0	0.79952	0	0.22925	0	0	0	0	0
KR_1249	Dyslipidemia	Male	0	0	0	0	0	0	0	0	0	0	0	0	0	0.00114	0	0	0	0	0	0	0	0	0	0	0	0	0	0	0	0.24021	0	0	0	0.10821	0	0	0	0	0	0.08132	0	0.0021	0	0	0	0	0
KR_0714	Dyslipidemia	Male	0	0	0	0	0	0	0	0	0	0	0	0	0	0	0	0	0	0	0	0	0	0	0	0	0	0	0	0	0	0.62767	0	0	0	0	0	0	0	0	0	0.11256	0	0	0	0	0	0	0
KR_0421	Dyslipidemia	Male	0	0	0	0	0	0	0	0	0	0	0	0	0	0	0	0	0	0	0	0	0	0	0	0	0	0	0	0	0	0.0015	0	0	0	0	0	0	0	0	0	0	0	0	0	0	0	0	0
KR_0072	Dyslipidemia	Male	0	0	0	0	0	0	0	0	0	0	0	0	0	0	0	0	0	0	0	0	0	0	0	0	0	0	0	0	0	0	0	0	0	0	0	0	0	0	0	0	0	0	0	0	0	0	0
KR_1208	Dyslipidemia	Male	0	0	0	0	0	0	0	0	0	0	0	0	0	0	0	0	0	0	0	0	0	0	0	0	0	0	0	0	0	0	0	0	0	0	0	0	0	0	0	0	0	0.76916	0	0	0	0	0
KR_0321	Dyslipidemia	Female	0	0	0	0	0	0	0	0	0	0	0	0	0	0	0	0	0	0	0	0	0	0	0	0	0	0	0	0	0	0.57316	0	0	0	0.22632	0	0	0	0	0	0.67287	0	0.06532	0	0	0	0	0
KR_0766	Dyslipidemia	Male	0	0	0	0	0	0	0	0	0	0	0	0	0	0	0	0	0	0	0	0	0	0	0	0	0	0	0	0	0	0	0	0	0	0	0	0	0	0	0	0	0	0	0	0	0	0	0
KR_0303	Dyslipidemia	Male	0	0	0	0	0	0	0	0	0	0	0	0	0	0	0	0	0	0	0	0	0	0	0	0	0	0	0	0	0	0.11009	0	0	0	0	0	0	0	0	0	0.00524	0	0.17516	0	0	0	0	0
KR_0975	Dyslipidemia	Female	0	0	0	0	0	0	0	0	0	0	0	0	0	0.00137	0	0	0	0	0	0	0	0	0	0	0	0.00376	0	0	0	0.06111	0	0	0	0.01685	0	0	0	0	0	0.02948	0	0.01395	0	0	0	0	0
KR_1698	Control	Female	0.12441	0	0	0	0	0	0	0	0	0	0	0	0	0.00042	0	0	0	0	0	0	0	0	0	0	0	0.01007	0	0	0	3.7883	0	0	0	0	0	0	0	0.00577	0	0	0	0	0	0	0	0	0
KR_0106	Dyslipidemia	Male	0	0	0	0	0	0	0	0	0	0	0	0	0	0	0	0	0	0	0	0	0	0	0	0	0	0	0	0	0	0.68813	0	0	0	0.11512	0	0	0	0	0	0.16488	0	0.05139	0	0	0	0	0
KR_1179	Dyslipidemia	Male	0	0	0	0	0	0	0	0	0	0	0	0	0	0	0	0	0	0	0	0	0	0	0	0	0	0	0	0	0	0	0	0.01337	0	0	0	0	0	0	0	0.75636	0	1.00465	0	0	0	0	0
KR_0854	Dyslipidemia	Male	0	0	0	0	0	0	0	0	0	0	0	0	0	0	0	0	0	0	0	0	0	0	0	0	0	0	0	0	0	2.2604	0	0	0	0.00568	0	0	0	0.01172	0	1.39468	0	0.22298	0	0	0	0	0
KR_1195	Dyslipidemia	Male	0.24347	0	0	0	0	0	0	0	0	0	0	0	0	0	0	0	0	0	0	0	0	0	0	0	0	0	0	0	0	0.26891	0	0	0	0	0	0	0	0	0	0.10469	0	0.04911	0	0	0	0	0
KR_0439	Dyslipidemia	Male	0	0	0	0	0	0	0	0	0	0	0	0	0	0	0	0	0	0	0	0	0	0	0	0	0	0	0	0	0	0.01965	0	0	0	0.22595	0	0	0	0	0	0.82781	0	3.70125	0	0	0	0	0
KR_0346	Dyslipidemia	Male	0	0	0	0	0	0	0	0	0	0	0	0	0	0	0	0	0	0	0	0	0	0	0	0	0	0	0	0	0	0	0	0	0	0	0	0	0	0	0	0.2602	0	2.11803	0	0	0	0	0
KR_0716	Dyslipidemia	Male	0	0	0	0	0	0	0	0	0	0	0	0	0	0	0	0	0	0	0	0	0	0	0	0	0	0	0	0	0	0.1156	0	0	0	0	0	0.00258	0	0	0	0.03728	0	0.00305	0	0	0	0	0
KR_0748	Dyslipidemia	Male	0	0	0	0	0	0	0	0	0	0	0	0	0	0	0	0	0	0	0	0	0	0	0	0	0	0	0	0	0	0.54526	0	0	0	0	0	0	0	0	0	2.88957	0	11.0219	0	0	0	0	0
KR_1018	Dyslipidemia	Male	0	0	0	0	0	0	0	0	0	0	0	0	0	0	0	0	0	0	0	0	0	0	0	0	0	0	0	0	0	0	0	0	0	0.01494	0	0	0	0	0	0.02921	0	0.01913	0	0	0	0	0
KR_0144	Dyslipidemia	Male	0	0	0	0	0	0	0	0	0	0	0	0	0	0	0	0	0	0	0	0	0	0	0	0	0	0	0	0	0	0.11507	0	0	0	0	0	0	0	0	0	0.24728	0	0.01984	0	0	0	0	0
KR_0817	Dyslipidemia	Male	0	0	0	0	0	0	0	0	0	0	0	0	0	0	0	0	0	0	0	0	0	0	0	0	0	0	0	0	0	0	0	0	0	0	0	0	0	0	0	0	0	0	0	0	0	0	0
KR_0358	Dyslipidemia	Male	0	0	0	0	0	0	0	0	0	0	0	0	0	0	0	0	0	0	0	0	0	0	0	0	0	0	0	0	0	0.33306	0	0	0	0.0343	0	0	0	0	0	0.00333	0	0.0012	0	0	0	0	0
KR_1213	Dyslipidemia	Male	0	0	0	0	0	0	0	0	0	0	0	0	0	0	0	0	0	0	0	0	0	0	0	0	0	0	0	0	0	0.19666	0	0	0	0	0	0	0	0	0	0.09072	0	0.00279	0	0	0	0	0
KR_1483	Control	Female	0	0	0	0	0	0	0	0	0	0	0	0	0	0	0	0	0	0	0	0	0	0	0	0	0	0	0	0	0	0.02287	0	0	0	0	0	0	0	0	0	0.04404	0	0.30647	0	0	0	0	0
KR_1604	Dyslipidemia	Female	0	0	0	0	0	0	0	0	0	0	0	0	0	0	0	0	0	0	0	0	0	0	0	0	0	0	0	0	0	0.01251	0	0	0	0.80296	0.01687	0	0	0	0	2.31053	0	3.5265	0	0	0	0	0
KR_1186	Dyslipidemia	Male	0	0	0	0	0	0	0	0	0	0	0	0	0	0	0	0	0	0	0	0	0	0	0	0	0	0	0	0	0	0	0	0	0	0	0	0	0	0.08307	0	0.04124	0	0.02682	0	0	0	0	0
KR_1352	Dyslipidemia	Female	0	0	0	0	0	0	0	0	0	0	0	0	0	0	0	0	0	0	0	0	0	0	0	0	0	0	0	0	0	0	0	0	0	0	0.11263	0	0	0	0	0.67483	0	0	0	0	0	0	0
KR_0245	Dyslipidemia	Male	0	0	0	0	0	0	0	0	0	0	0	0	0	0	0	0	0	0	0	0	0	0	0	0	0	0	0	0	0	0	0	0	0	0	0	0	0	0	0	0.57983	0	0.46473	0	0	0	0	0
KR_1284	Dyslipidemia	Male	0	0	0	0	0	0	0	0	0	0	0	0	0	0	0	0	0	0	0	0	0	0	0	0	0	0	0	0	0	0	0	0	0	0	0	0	0	0	0	0.01359	0	0.07194	0	0	0	0	0
KR_0935	Dyslipidemia	Male	0	0	0	0	0	0	0	0	0	0	0	0	0	0	0	0	0	0	0	0	0	0.00046	0	0	0	0	0	0	0	2.12993	0	0	0	0.08591	0.00586	0	0	0	0	0.98685	0	0.17335	0	0	0	0	0
KR_1114	Dyslipidemia	Male	0	0	0	0	0	0	0	0	0	0	0	0	0	0	0	0	0	0	0	0	0	0	0	0	0	0	0	0	0	0.04534	0	0	0	0	0	0	0	0	0	0.1736	0	0.07797	0	0	0	0	0
KR_1437	Dyslipidemia	Male	0.05649	0	0	0	0	0	0	0	0	0	0	0	0	0	0	0	0	0	0	0	0	0	0	0	0	0	0	0	0	5.97522	0	0	0	0	0	0	0	0	0	1.26821	0	0.01225	0	0	0	0	0
KR_0796	Dyslipidemia	Male	0	0	0	0	0	0	0	0	0	0	0	0	0	0	0	0	0	0	0	0	0	0	0	0	0	0	0	0	0	0.02006	0	0	0	0	0	0	0	0	0	0	0	0	0	0	0	0	0
KR_1625	Dyslipidemia	Male	0	0	0	0	0	0	0	0	0	0	0	0	0	0	0	0	0	0	0	0	0	0	0	0	0	0	0	0	0	0.35337	0	0.09688	0	0	0	0	0	0	0	0.27248	0	0	0	0	0	0	0
KR_1007	Control	Male	0	0	0	0	0	0	0	0	0	0	0	0	0	0	0	0	0	0	0	0	0	0	0	0	0	0	0	0	0	0	0	0	0	0	0	0	0	0	0	0	0	0	0	0	0	0	0
KR_1112	Dyslipidemia	Male	0	0	0	0	0	0	0	0	0	0	0	0	0	0	0	0	0	0	0	0	0	0	0	0	0	0	0	0	0	0	0	0	0	0	0	0	0	0	0	0	0	0	0	0	0	0	0
KR_0411	Dyslipidemia	Male	0	0	0	0	0	0	0	0	0	0	0	0	0	0	0	0	0	0	0	0	0	0	0	0	0	0	0	0	0	3.01498	0	0.06894	0	0.90104	0	0	0	0	0	0.52114	0	0.12399	0	0	0	0	0
KR_0277	Dyslipidemia	Male	0	0	0	0	0	0	0	0	0	0	0	0	0	0.00479	0	0	0	0	0	0	0	0	0	0	0	0	0	0	0	0	0	0	0	0.67054	0	0	0	0	0	0.02443	0	0.0799	0	0	0	0	0
KR_0445	Dyslipidemia	Male	0	0	0	0	0	0	0	0	0	0	0	0	0	0	0	0	0	0	0	0	0	0	0	0	0	0	0	0	0	2.57082	0	0	0	0	0	0	0	0	0	0.22716	0	0.10513	0	0	0	0	0
KR_0102	Dyslipidemia	Male	0	0	0	0	0	0	0	0	0	0	0	0	0	0	0	0	0	0	0	0	0	0	0	0	0	0	0	0	0	0.22144	0	0	0	0	0	0	0	0	0	0.05029	0	0	0	0	0	0	0
KR_0308	Dyslipidemia	Female	0	0	0	0	0	0	0	0	0	0	0	0	0	0	0	0	0	0	0	0	0	0	0	0	0	0	0	0	0	0.0087	0	0	0	0.17331	0	0	0	0	0	0.06312	0	0.00175	0	0	0	0	0
KR_0764	Dyslipidemia	Male	0	0	0	0	0	0	0	0	0	0	0	0	0	0.04944	0	0	0	0	0	0	0	0	0	0	0	0	0	0	0	0.44192	0	0	0	0.22315	0	0	0	0	0	0.34906	0	0.04286	0	0	0	0	0
KR_1079	Dyslipidemia	Male	1.4717	0	0	0	0.05621	0	0	0	0	0	0	0	0	0	0	0	0	0	0	0	0	0	0	0	0	0	0	0	0	0.31383	0	0	0	0	0	0	0	0	0	0.02336	0	0	0	0	0	0	0
KR_0601	Dyslipidemia	Male	0	0	0	0	0	0	0	0	0	0	0	0	0	0	0	0	0	0	0	0	0	0	0	0	0	0	0	0	0	0.48822	0	0	0	0.43579	0	0	0	0	0	0.05491	0	0	0	0	0	0	0
KR_0978	Dyslipidemia	Male	0	0	0	0	0	0	0	0	0	0	0	0	0	0	0	0	0	0	0	0	0	0	0	0	0	0	0	0	0	0.14197	0	0	0	0	0	0	0	0	0	0.00369	0	0.00822	0	0	0	0	0
KR_1183	Dyslipidemia	Male	0	0	0	0	0	0	0	0	0	0	0	0	0	0	0	0	0	0.02396	0	0	0	0	0	0	0	0	0	0	0	0	0	0	0	0	0	0	0	0	0	1.80769	0	0	0	0	0	0	0
KR_1041	Control	Male	0	0	0	0	0	0	0	0	0	0	0	0	0	0	0	0	0	0	0	0	0	0	0	0	0	0	0	0	0	0.61005	0	0	0	0	0	0	0	0	0.01779	0.09164	0	0.11713	0	0	0	0	0
KR_1669	Dyslipidemia	Male	0	0	0	0	0	0	0	0	0	0	0	0	0	0	0	0	0	0	0	0	0	0	0	0	0	0	0	0	0	0.91579	0	0	0	0	0	0	0	0	0	0.02183	0	0.01603	0	0	0	0	0
KR_0376	Dyslipidemia	Female	0	0	0	0	0	0	0	0	0	0	0	0	0	0	0	0	0	0	0	0	0	0	0	0	0	0	0	0	0	0.54257	0	0	0	0	0	0	0	0	0	0.15741	0	0	0	0	0	0	0
KR_1545	Dyslipidemia	Female	0.16597	0	0	0	0	0	0	0	0	0	0	0	0	0	0	0	0	0	0	0	0	0	0	0	0	0	0	0	0	0.09188	0	0	0	0	0	0	0	0	0	0.27983	0	0	0	0	0	0	0
KR_1435	Dyslipidemia	Male	0.00061	0	0	0	0	0	0	0	0	0	0	0	0	0	0	0	0	0	0	0	0	0.0002	0	0	0	0	0	0	0	0.3341	0	0	0	0	0	0	0	0.00479	0	0.11463	0	0.06905	0	0	0	0	0
KR_1405	Dyslipidemia	Female	0	0	0	0	0	0	0	0	0	0	0	0	0	0	0	0	0	0	0	0	0	0	0	0	0	0	0	0	0	0.08693	0	0	0	0	0	0	0	0	0	0.032	0	0.01554	0	0	0	0	0
KR_0079	Dyslipidemia	Male	0	0	0	0	0	0	0	0	0	0	0	0	0	0	0	0	0	0	0	0	0	0	0	0	0	0	0	0	0	0.15529	0	0	0	0.08252	0	0	0	0	0	0.04043	0	0.07301	0	0	0	0	0
KR_0875	Dyslipidemia	Male	0	0	0	0	0	0	0	0	0	0	0	0	0	0	0	0	0	0	0	0	0	0	0	0	0	0	0	0	0	0	0	0	0	0	0	0	0	0	0	0.98824	0	0	0	0	0	0	0
KR_0495	Dyslipidemia	Male	0	0	0	0	0	0	0	0	0	0	0	0	0	0	0	0	0	0	0	0	0	0	0	0	0	0	0	0	0	0.19959	0	0	0	0	0	0	0	0	0	0.04866	0	0.01386	0	0	0	0	0
KR_0256	Dyslipidemia	Male	0	0	0	0	0	0	0	0	0	0	0	0	0	0	0	0	0	0	0	0	0	0	0	0	0	0	0	0	0	0	0	0	0	0.0002	0	0	0	0	0	0.08507	0	0.00142	0	0	0	0	0
KR_0789	Dyslipidemia	Female	0	0	0	0	0	0	0	0	0	0	0	0	0	0	0	0	0	0	0	0	0	0	0	0	0	0	0	0	0	0	0	0	0	1.38525	0	0	0	0	0	0.16607	0	1.34634	0	0	0	0	0
KR_0604	Dyslipidemia	Female	0	0	0	0	0	0	0	0	0	0	0	0	0	0	0	0	0	0	0	0	0	0	0	0	0	0	0	0	0	0	0	0	0	0	0	0	0	0	0	0	0	0.33002	0	0	0	0	0
KR_0781	Dyslipidemia	Male	0	0	0	0	0	0	0	0	0	0	0	0	0	0.00283	0	0	0.01265	0	0.00063	0	0	0.00124	0	0	0	0	0	0	0	1.87569	0	0	0	0	0	0	0	0	0	0.1156	0	0.0089	0	0	0	0	0
KR_1429	Dyslipidemia	Female	0	0	0	0	0	0	0	0	0	0	0	0	0	0	0	0	0	0	0	0	0	0	0	0	0	0	0	0	0	0.00852	0	0	0	0	0	0	0	0	0	0.00663	0	0	0	0	0	0	0
KR_0484	Dyslipidemia	Male	0	0	0	0	0	0	0	0	0	0	0	0	0	0	0	0	0	0	0	0	0	0	0	0	0	0	0	0	0	0.01231	0	0.00501	0	0	0	0	0	0	0	0	0	0.00932	0	0	0	0	0
KR_0213	Dyslipidemia	Male	0	0	0	0	0	0	0	0	0	0	0	0	0	0	0	0	0	0	0	0	0	0	0	0	0	0	0	0	0	0	0	0	0	0	0	0	0	0	0	0.09021	0	0	0	0	0	0	0
KR_1196	Dyslipidemia	Male	0	0	0	0	0	0	0	0	0	0	0	0	0	0	0	0	0	0	0	0	0	0	0	0	0	0	0	0	0	0	0	0	0	0	0	0.09708	0	0	0	0.68236	0	0.34784	0	0	0	0	0
KR_1171	Dyslipidemia	Male	0	0	0	0	0	0	0	0.00089	0	0	0	0	0	0	0	0	0.00307	0	0	0	0	0	0	0	0	0	0	0	0	0	0	0	0	0	0	0	0	0	0	1.99136	0	1.52769	0	0	0	0	0
KR_0424	Dyslipidemia	Female	0	0	0	0	0	0	0	0	0	0	0	0	0	0	0	0	0	0	0	0	0	0	0	0	0	0	0	0	0	0	0	0	0	0	0.01603	0	0	0	0	1.42333	0	0	0	0	0	0	0
KR_1588	Dyslipidemia	Male	0	0	0	0	0	0	0	0	0	0	0	0	0	0	0	0	0	0	0	0	0	0	0	0	0	0	0	0	0	0.01623	0	0	0	0	0	0	0	0	0	0	0	0	0	0	0	0	0
KR_0992	Dyslipidemia	Male	1.36663	0	0	0	0	0	0	0	0	0	0	0	0	0	0	0	0	0	0	0	0	0	0	0	0	0	0	0	0	0.30805	0	0	0	0	0	0	0	0	0	1.07681	0	0	0	0	0	0	0
KR_0740	Dyslipidemia	Male	0	0	0	0	0	0	0	0	0	0	0	0	0	0	0	0	0	0	0	0	0	0	0	0	0	0	0	0	0	0	0	0	0	0	0	0	0	0	0	0.00834	0	0.03091	0	0	0	0	0
KR_1563	Control	Male	0	0	0	0	0	0	0	0	0	0	0	0	0	0	0	0	0	0	0	0	0	0	0	0	0	0	0	0	0	0.00442	0	0	0	0	0	0	0	0	0	0	0	0.0436	0	0	0	0	0
KR_0675	Dyslipidemia	Female	0	0	0	0	0	0	0	0	0	0	0	0	0	0	0	0	0	0	0	0	0	0	0	0	0	0	0	0	0	0.32968	0	0	0	0	0	0	0	0	0	0.09677	0	0.11911	0	0	0	0	0
KR_1383	Dyslipidemia	Female	0	0	0	0	0	0	0	0	0	0	0	0	0	0	0	0	0	0	0	0	0	0	0	0	0	0	0	0	0	0.06156	0	0	0	0	0	0	0	0	0	0.25705	0	0.12494	0	0	0	0	0
KR_0104	Dyslipidemia	Male	0	0	0	0	0	0	0	0	0	0	0	0.00304	0	0.01221	0.00101	0.01296	0	0.00857	0.00031	0	0	0	0	0	0	0	0	0	0	0	0	0	0	0	0.18774	0	0	0.0294	0	14.458	0	45.6645	0	0	0	0	0
KR_1298	Dyslipidemia	Male	0.00638	0	0	0	0	0	0	0	0	0	0	0	0	0	0	0	0	0	0	0	0	0	0	0	0	0	0	0	0	0	0	0	0	0	0	0	0	0	0	0	0	0	0	0	0	0	0
KR_0497	Dyslipidemia	Male	0	0	0	0	0	0	0	0	0	0	0	0	0	0.01667	0	0.00688	0	0.00209	0	0	0	0	0	0	0	0	0	0	0.00233	0	0	0	0	0	0	0	0	0	0	0.0206	0	0.27509	0	0	0	0	0
KR_1204	Dyslipidemia	Male	0	0	0	0	0	0	0	0	0	0	0	0	0	0	0	0	0	0	0	0	0	0	0	0	0	0	0	0	0	4.41077	0	0	0	0.78852	0	0	0	0	0	0.79309	0	0.13232	0	0	0	0	0
KR_0273	Dyslipidemia	Male	0.29153	0	0	0	0	0	0	0	0	0	0	0	0	0	0	0	0	0	0	0	0	0	0	0	0	0	0	0	0	0.19448	0	0	0	0	0	0.01395	0	0	0	0.01457	0	0	0	0	0	0	0
KR_1624	Dyslipidemia	Male	0	0	0	0	0	0	0	0	0	0	0	0	0	0	0	0	0	0	0	0	0	0	0	0	0	0	0	0	0	0	0	0	0	0.15447	0	0	0	0	0	0.22973	0	0.29608	0	0	0	0	0
KR_0461	Dyslipidemia	Female	0	0	0	0	0	0	0	0	0	0	0	0	0	0	0	0	0	0	0	0	0	0	0	0	0	0	0	0	0	0.10166	0	0	0	0	0	0	0	0.00607	0	0.04433	0	0.05299	0	0	0	0	0
KR_0578	Control	Female	0	0	0	0	0	0	0	0	0	0	0	0	0	0	0	0	0	0	0	0	0	0	0	0	0	0	0	0	0	0	0	0	0	0.23324	0	0	0	0	0	0.21762	0	0.55055	0	0	0	0	0
KR_1422	Control	Female	7.3431	0	0	0	0.01338	0	0	0	0	0	0	0	0	0	0	0	0	0	0	0	0	0	0	0	0	0	0	0	0	2.07075	0	0	0	0	0	0	0	0	0	0.22537	0	0	0	0.02053	0	0	0
KR_1210	Dyslipidemia	Female	0	0	0	0	0	0	0	0	0	0	0	0	0	0	0	0	0	0	0	0	0	0	0	0	0	0	0	0	0	0.11146	0	0	0	0.03676	0	0	0	0	0	0.03615	0	0.18737	0	0	0	0	0
KR_1314	Dyslipidemia	Male	0	0	0	0	0	0	0	0	0	0	0	0	0	0	0	0	0	0	0	0	0	0	0	0	0	0	0	0	0	0.63659	0	0	0	0	0	0	0	0	0	0.44766	0	0	0	0	0	0	0
KR_0585	Dyslipidemia	Female	0	0	0	0	0	0	0	0	0	0	0	0	0	0	0	0	0	0.00223	0	0	0	0	0	0	0	0	0	0	0	0	0	0.20913	0	0.25554	0	0	0	0.00108	0	0	0	0	0	0	0	0	0
KR_0476	Dyslipidemia	Female	0.00286	0	0	0	0	0	0	0	0	0	0	0	0	0	0	0	0	0	0	0	0	0	0	0	0	0	0	0	0	0.53832	0	0	0	0.01796	0	0.02608	0	0	0.01709	1.68401	0	0.00888	0	0	0	0	0
KR_0842	Dyslipidemia	Male	0	0	0	0	0	0	0	0	0	0	0	0	0	0	0	0	0	0	0	0	0	0	0	0	0	0	0	0	0	1.04172	0	0	0	0	0	0	0	0	0	0	0	0.75012	0	0	0	0	0
KR_0467	Dyslipidemia	Male	0	0	0	0	0	0	0	0	0	0	0	0	0	0	0	0	0	0	0	0	0	0	0	0	0	0	0	0	0	1.16168	0	0	0	0	0	0	0	0	0	0.23719	0	0.17732	0	0	0	0	0
KR_1532	Dyslipidemia	Male	0.06954	0	0	0	0	0	0	0	0	0	0	0	0	0	0	0	0	0	0	0	0	0	0	0	0	0	0	0	0	0.49505	0	0	0	0.14989	0	0.00852	0	0	0	0.12758	0	0.22151	0	0	0	0	0
KR_0442	Dyslipidemia	Female	0	0	0	0	0	0	0	0	0	0	0	0	0	0	0	0	0	0	0	0	0	0	0	0	0	0	0	0	0	0	0	0	0	0	0	0	0	0	0	0.08465	0	0.18535	0	0	0	0	0
KR_0530	Dyslipidemia	Male	0	0	0	0	0	0	0	0	0	0	0	0	0	0	0	0	0	0	0	0	0	0	0	0	0	0	0	0	0	0	0	0	0	0	0	0	0	0	0	0	0	0	0	0	0	0	0
KR_0572	Dyslipidemia	Male	0	0	0	0	0	0	0	0	0	0	0	0	0	0	0	0	0	0	0	0	0	0	0	0	0	0	0	0	0	0.13529	0	0	0	0	0	0.07783	0	0	0	0.05719	0	0	0	0	0	0	0
KR_0352	Dyslipidemia	Male	0	0	0	0	0	0	0	0	0	0	0	0	0	0.00202	0	0	0	0	0	0	0	0	0	0	0	0	0	0	0	9.00989	0.01875	0	0	0.938	0	0	0	0	0	1.78587	0	0.27116	0	0	0	0	0
KR_0473	Control	Female	0	0	0	0	0	0	0	0	0	0	0	0	0	0	0	0	0	0	0	0	0	0	0	0	0	0	0	0	0	1.69807	0	0	0	0	0	0	0	0	0	0.18831	0	0.02142	0	0	0	0	0
KR_0991	Dyslipidemia	Male	0	0	0	0	0	0	0	0	0	0	0	0	0	0	0	0	0	0	0	0	0	0	0	0	0	0	0	0	0	0.15385	0	0	0	0	0	0	0	0	0	0.0421	0	0	0	0	0	0	0
KR_1710	Dyslipidemia	Male	0	0	0	0	0	0	0	0	0	0	0	0	0	0	0	0	0	0	0	0	0	0	0	0	0	0	0	0	0	3.6803	0	0	0	0	0	0	0	0	0	0.21255	0	0	0	0	0	0	0
KR_1508	Dyslipidemia	Male	0	0	0	0	0	0	0	0	0	0	0	0	0	0	0	0	0	0.00491	0	0	0	0	0	0	0	0	0	0	0	0.00108	0	0	0	0	0	0	0	0	0	0.35509	0	0	0	0	0	0	0
KR_0078	Dyslipidemia	Male	0.6389	0	0	0	0	0	0	0	0	0	0	0	0	0	0	0	0	0	0	0	0	0	0	0	0	0	0	0	0	0	0	0	0	0	0	0	0	0	0	0	0	0.45484	0	0	0	0	0
KR_0752	Dyslipidemia	Male	0	0	0	0	0	0	0	0	0	0	0	0	0	0	0	0	0	0	0	0	0	0	0	0	0	0	0	0	0	0	0	0	0	0.10483	0	0	0	0	0	0.17978	0	1.10966	0	0	0	0	0
KR_0285	Dyslipidemia	Male	0.01923	0	0	0	0	0	0	0	0	0	0	0	0	0	0	0	0	0	0	0	0	0	0	0	0	0	0	0	0	3.79333	0	0	0	0	0	0	0	0	0	0.00076	0	0	0	0	0	0	0
KR_0199	Dyslipidemia	Male	0	0	0	0	0	0	0	0	0	0	0	0	0	0	0	0	0	0.01359	0	0	0	0	0	0	0	0	0	0	0	2.72987	0	0	0	0	0	0	0	0	0	1.36586	0	0.10005	0	0	0	0	0
KR_1346	Dyslipidemia	Female	0	0	0	0	0	0	0	0	0	0	0	0	0	0	0	0	0	0	0	0	0	0	0	0	0	0	0	0	0	0.03436	0	0	0	0	0	0	0	0	0	0	0	0	0	0	0	0	0
KR_0317	Dyslipidemia	Female	0	0	0	0	0	0	0	0	0	0	0	0	0	0	0	0	0	0	0	0	0	0	0	0	0	0	0	0	0	6.40169	0	0	0	0.5618	0	0.1002	0	0	0	2.03032	0	1.40354	0	0	0	0	0
KR_0859	Dyslipidemia	Male	0.08492	0	0	0	0	0	0	0	0	0	0	0	0	0	0	0	0	0	0	0	0	0	0	0	0	0	0	0	0	7.81827	0	0	0	0	0	0	0	0	0	3.4255	0	1.63668	0	0	0	0	0
KR_1558	Dyslipidemia	Male	0	0	0	0	0	0	0	0	0	0	0	0	0	0	0	0	0	0.00236	0	0	0	0.00084	0	0	0	0	0	0	0	0	0	0	0	0	0	0	0	0.03589	0	0	0	0	0	0	0	0	0
KR_1365	Control	Female	0.18497	0	0	0	0	0	0	0	0	0	0	0	0	0	0	0	0	0	0	0	0	0	0	0	0	0	0	0	0	0	0	0	0	0	0	0	0	0	0	0.72779	0	0.28476	0	0	0	0	0
KR_0993	Dyslipidemia	Male	0	0	0	0	0	0	0	0	0	0	0	0	0	0	0	0	0	0	0	0	0	0	0	0	0	0	0	0	0	2.79319	0	0	0	0	0	0	0	0	0	1.03759	0	0.18015	0	0	0	0	0
KR_0536	Dyslipidemia	Male	0.11439	0	0	0	0	0	0	0	0	0	0	0	0	0.00772	0	0.00345	0.00651	0	0.00309	0	0	0	0	0	0	0	0	0	0	0	0	0	0	0	0	0	0	0	0	0.01524	0	0.51497	0	0	0	0	0
KR_0029	Control	Male	0	0	0	0	0	0	0	0	0	0	0	0	0	0	0	0	0	0	0	0	0	0	0	0	0	0	0	0	0	0	0	0	0	0	0	0	0	0	0	0	0	0	0	0	0	0	0
KR_1292	Dyslipidemia	Male	0	0	0	0	0	0	0	0	0	0	0	0	0	0	0	0	0	0	0	0	0	0	0	0	0	0	0	0	0	0.06947	0	0	0	0	0	0	0	0	0	0.0005	0	0	0	0	0	0	0
KR_0624	Dyslipidemia	Male	0	0	0	0	0	0	0	0	0	0	0	0	0	0	0	0	0	0	0	0	0	0	0	0	0	0	0	0	0	0	0	0	0	0.37564	0	0	0	0	0	0.53082	0	5.54463	0	0	0	0	0
KR_0770	Dyslipidemia	Male	0	0	0	0	0	0	0	0	0	0	0	0	0	0	0	0	0	0	0	0	0	0	0	0	0	0	0	0	0	0	0	0	0	0	0	0	0	0	0	0	0	0	0	0	0	0	0
KR_0404	Dyslipidemia	Male	0	0	0	0	0	0	0	0	0	0	0	0	0	0	0	0	0	0.00014	0	0	0	0	0	0	0	0	0	0	0	0	0	0	0	0	0	0	0	0	0	0.02362	0	0.03367	0	0	0	0	0
KR_1392	Dyslipidemia	Male	0	0	0	0	0	0	0	0	0	0	0	0	0	0	0	0	0	0	0	0	0	0	0	0	0	0	0	0	0	0.00461	0	0	0	0	0	0	0	0	0	0.04972	0	0.00339	0	0	0	0	0
KR_1611	Dyslipidemia	Male	0	0	0	0	0	0	0	0	0	0	0	0	0	0	0	0	0	0	0	0	0	0	0	0	0	0	0	0	0	1.64329	0	0	0	0	0	0	0	0	0	0.83344	0	0.00341	0	0	0	0	0
KR_1236	Dyslipidemia	Male	0	0	0	0	0	0	0	0	0	0	0	0	0	0	0	0	0	0	0	0	0	0	0	0	0	0	0	0	0	0.17163	0	0.00259	0	0	0	0.02046	0	0	0	0.08646	0	0.00539	0	0	0	0	0
KR_1013	Control	Male	0	0	0	0	0	0	0	0	0	0	0	0	0	0	0	0	0	0	0	0	0	0	0	0	0	0	0	0	0	0.78109	0	0	0	0	0	0	0	0	0	0.24689	0	0.0183	0	0	0	0	0
KR_0249	Dyslipidemia	Male	0	0	0	0	0	0	0	0	0	0	0	0	0	0	0	0	0	0	0	0	0	0	0	0	0	0	0	0	0	9.07731	0	0.02286	0	0	0	0	0	0	0	0.73557	0	0.28098	0	0	0	0	0
KR_0802	Dyslipidemia	Female	0	0	0	0	0	0	0	0	0	0	0	0	0	0	0	0	0	0	0	0	0	0	0	0	0	0	0	0	0	1.5551	0	0	0	0.00201	0	0	0	0	0	0.51474	0	0.03172	0	0	0	0	0
KR_1551	Dyslipidemia	Female	0	0	0	0	0	0	0	0	0	0	0	0	0	0	0	0	0	0	0	0	0	0	0	0	0	0	0	0	0	0	0	0	0	0	0	0	0	0	0	0.01004	0	0.36142	0	0	0	0	0
KR_0227	Dyslipidemia	Male	0.0146	0	0	0	0	0	0	0	0	0	0	0	0	0	0	0	0	0	0	0	0	0	0	0	0	0	0	0	0	2.0428	0	0	0	0	0	0	0	0	0	0.72728	0	0.04709	0	0	0	0	0
KR_0713	Dyslipidemia	Male	0	0	0	0	0	0	0	0	0	0	0	0	0	0	0	0	0	0	0	0	0	0	0	0	0	0	0	0	0	0.05674	0	0	0	0	0	0	0	0	0	0.00564	0	0.00737	0	0	0	0	0
KR_0348	Dyslipidemia	Male	0	0	0	0	0	0	0	0	0	0	0	0	0	0	0	0	0	0	0	0	0	0	0	0	0	0	0	0	0	0	0	0	0	0	0	0	0	0	0	0.04831	0	0.13305	0	0	0	0	0
KR_0126	Dyslipidemia	Male	0	0	0	0	0	0	0	0	0	0	0	0	0	0	0	0	0	0	0	0	0	0	0	0	0	0	0	0	0	1.89017	0	0	0	0.26801	0	0	0	0	0	0.10482	0	0	0	0	0	0	0
KR_0952	Dyslipidemia	Female	1.65163	0	0	0	0	0	0	0	0	0	0	0	0	0	0	0	0	0	0	0	0	0	0	0	0	0	0	0	0	1.31132	0	0	0	0.19293	0	0.01588	0	0	0	0.4862	0	0.02003	0	0	0	0	0
KR_1408	Dyslipidemia	Female	0	0	0	0	0	0.00405	0.00098	0	0.00105	0	0.00054	0.01879	0	0.00487	0	0.00195	0	0.06533	0	0	0	0	0	0.00027	0	0	0	0	0	11.9691	0	0.00237	0	0	0	0	0	0.00032	0	6.20845	0	1.11532	0	0	0	0	0
KR_0355	Dyslipidemia	Male	0	0	0	0	0	0	0	0	0	0	0	0	0	0	0	0	0	0	0	0	0	0	0	0	0	0	0	0	0	0.08453	0	0	0	0	0	0.01432	0	0	0	0.01316	0	0	0	0	0	0	0
KR_0305	Dyslipidemia	Male	0	0	0	0	0	0	0	0	0	0	0	0	0	0	0	0	0	0	0	0	0	0	0	0	0	0	0	0	0	0.5298	0	0	0	0	0	0	0	0	0	0.01458	0	0	0	0	0	0	0
KR_1207	Control	Female	0	0	0	0	0	0	0	0	0	0	0	0	0	0	0	0	0	0	0	0	0	0	0	0	0	0	0	0	0	0	0	0.49227	0	0	0.13925	0	0	0	0	0	0	0	0	0	0	0	0
KR_0047	Dyslipidemia	Male	0.07185	0	0	0	0	0	0	0	0	0	0	0	0	0	0	0	0	0	0	0	0	0	0	0	0	0	0	0	0	0.20381	0	0	0	0	0	0	0	0	0	0.0568	0	0	0	0	0	0	0
KR_0387	Dyslipidemia	Female	0	0	0	0	0	0	0	0	0	0	0	0	0	0	0	0	0	0	0	0	0	0	0	0	0	0	0	0	0	0.10482	0	0	0	0	0	0	0	0	0	0.01637	0	0.08713	0	0	0	0	0
KR_1475	Dyslipidemia	Male	0	0	0	0	0	0	0	0	0	0	0	0	0	0	0	0	0	0.00219	0	0	0	0	0	0	0	0	0	0	0	3.56926	0	0	0	0	0	0	0	0	0	0.24145	0	0	0	0	0	0	0
KR_0649	Dyslipidemia	Male	0	0	0	0	0	0	0	0	0	0	0	0	0	0	0	0	0	0.00163	0	0	0	0	0	0	0	0	0	0	0	1.13583	0	0.29166	0	0	0	0	0	0	0	0.3895	0	4.15713	0	0	0	0	0
KR_0800	Dyslipidemia	Male	0	0	0	0	0	0	0	0	0	0	0	0	0	0	0	0	0	0	0	0	0	0	0	0	0	0	0	0	0	1.03894	0	0.0046	0	0.46938	0	0	0	0	0	1.25324	0	0.41286	0	0	0	0	0
KR_1224	Dyslipidemia	Male	0.00941	0	0	0	0	0	0	0	0	0	0	0	0	0	0	0	0	0	0	0	0	0	0	0	0	0	0	0	0	1.02203	0	0	0	0.16267	0	0.00376	0	0	0	0.24752	0	0.00175	0	0	0	0	0
KR_1353	Dyslipidemia	Female	0	0	0	0	0	0	0	0	0	0	0	0	0	0	0	0	0	0	0	0	0	0	0	0	0	0	0	0	0	0	0	0	0	0	0	0	0	0	0	0.68659	0	1.9346	0	0	0	0	0
KR_0694	Dyslipidemia	Male	0	0	0	0	0	0	0	0	0	0	0	0	0	0	0	0	0	0	0	0	0	0	0	0	0	0	0	0	0	0.28422	0	0	0	0	0	0	0	0	0	0.16114	0	0.14101	0	0	0	0	0
KR_0331	Control	Male	0	0	0	0	0	0	0	0	0	0	0	0	0	0	0	0	0	0	0	0	0	0	0	0	0	0	0	0	0	0	0	0	0	0	0	0	0	0	0	0	0	0	0	0	0	0	0
KR_1462	Dyslipidemia	Male	0.19814	0	0	0	0	0	0	0	0	0	0	0	0	0	0	0	0	0	0	0	0	0	0	0	0	0	0	0	0	0.07869	0	0	0	0.13198	0	0	0	0	0	5.10893	0	0.02241	0	0	0	0	0
KR_1600	Dyslipidemia	Male	0	0	0	0	0	0	0	0	0	0	0	0	0	0	0	0	0	0	0	0	0	0	0	0	0	0	0	0	0	0.28044	0	0	0	0	0	0.00772	0	0	0	0.24245	0	0.09512	0	0	0	0	0
KR_1593	Dyslipidemia	Male	0	0	0	0	0	0	0	0	0	0	0	0	0	0	0	0	0	0	0	0	0	0	0	0	0	0	0	0	0	0.94754	0	0	0	0	0	0	0	0	0	0	0	0	0	0	0	0	0
KR_1499	Dyslipidemia	Female	0	0	0	0	0	0	0	0	0	0	0	0	0	0	0	0	0	0	0	0	0	0	0	0	0	0	0	0	0	0.20492	0	0	0	0	0	0	0	0	0	0.01765	0	0	0	0	0	0	0
KR_0110	Dyslipidemia	Female	0	0	0	0	0	0	0	0	0	0	0	0	0	0	0	0	0	0	0	0	0	0	0	0	0	0	0	0	0	0.17236	0	0.13406	0	0.04466	0	0	0	0	0	0.02584	0	0.12645	0	0	0	0	0
KR_0357	Dyslipidemia	Male	0.25704	0	0	0	0.12843	0	0	0	0	0	0	0	0	0	0	0	0	0	0	0	0	0	0	0	0	0	0	0	0	7.35759	0	0.08151	0	0.73572	0	0	0	0.00162	0	1.29925	0	0.53843	0	0	0	0	0
KR_0211	Dyslipidemia	Male	0	0	0	0	0	0	0	0	0	0	0	0	0	0	0	0	0	0	0	0	0	0	0	0	0	0	0	0	0	0.82221	0	0	0	0	0	0	0	0	0	0.03737	0	0	0	0	0	0	0
KR_0706	Dyslipidemia	Male	0	0	0	0	0	0	0	0	0	0	0	0	0	0	0	0	0	0	0	0	0	0	0	0	0	0	0	0	0	2.92921	0	0	0	1.38203	0	0	0	0	0	0.26065	0	0.38753	0	0	0	0	0
KR_0232	Dyslipidemia	Male	0	0	0	0	0	0	0	0.00181	0	0	0	0	0	0	0	0	0	0.0041	0	0	0	0	0	0	0	0	0	0	0	0	0	0	0	0	0	0	0	0	0	1.01993	0	1.57409	0	0	0	0	0
KR_0270	Dyslipidemia	Female	0	0	0	0	0	0	0	0	0	0	0	0	0	0	0	0	0	0	0	0	0	0	0	0	0	0	0	0	0	0	0	0	0	0	0	0	0	0	0	0.01997	0	0.01305	0	0	0	0	0
KR_1639	Dyslipidemia	Male	0	0	0	0	0	0	0	0	0	0	0	0	0	0	0	0	0	0	0	0	0	0	0	0	0	0	0	0	0	0	0	0	0	0	0	0	0	0	0	0.25724	0	0.32417	0	0	0	0	0
KR_0949	Dyslipidemia	Male	0	0	0	0	0	0	0	0	0	0	0	0	0	0	0	0	0	0	0	0	0	0	0	0	0	0	0	0	0	0.11884	0	0	0	0	0	0	0	0	0	0.1181	0	0.32134	0	0	0	0	0
KR_1436	Dyslipidemia	Male	0	0	0	0	0	0	0	0	0	0	0	0	0	0	0	0	0	0	0	0	0	0	0	0	0	0	0	0	0	6.18457	0	0	0	0	0	0	0	0	0	0.55736	0	0	0	0	0	0	0
KR_0284	Dyslipidemia	Male	0	0	0	0	0	0	0	0	0	0	0	0	0	0	0	0	0	0	0	0	0	0	0	0	0	0	0	0	0	0.06244	0	0	0	0	0	0	0	0	0	0.17944	0	2.55737	0	0	0	0	0
KR_0645	Dyslipidemia	Male	0	0	0	0	0	0	0	0	0	0	0	0	0	0.00204	0	0	0	0	0.00202	0	0	0	0	0	0	0	0	0	0	0.00062	0	0	0	0	0	0	0	0	0	0	0	0	0	0	0	0	0
KR_0464	Dyslipidemia	Male	0.03584	0	0	0	0	0	0	0	0	0	0	0	0	0	0	0	0	0	0	0	0	0	0	0	0	0	0	0	0	0.01556	0	0	0	0	0	0	0	0	0	0	0	0.04781	0	0	0	0	0
KR_1367	Control	Female	0	0	0	0	0	0	0	0	0	0	0	0	0	0	0	0	0	0	0	0	0	0	0	0	0	0	0	0	0	1.87266	0	0	0	0	0	0	0	0	0	0.85354	0	1.11134	0	0	0	0	0
KR_1409	Dyslipidemia	Female	0	0	0	0	0	0	0	0	0	0	0	0	0	0	0	0	0	0	0	0	0	0	0	0	0	0	0	0	0	0.11357	0	0	0	0.00386	0	0	0	0	0	0.03528	0	0	0	0	0	0	0
KR_1456	Dyslipidemia	Male	0	0	0	0	0	0	0	0	0	0	0	0	0	0	0	0	0	0	0	0	0	0	0	0	0	0	0	0	0	0.53674	0	0	0	0	0	0	0	0	0	0.06027	0	0.15359	0	0	0	0	0
KR_1120	Control	Female	0	0	0	0	0	0	0	0	0	0	0	0	0	0	0	0	0	0.00227	0	0	0	0	0	0	0	0	0	0	0	0.83965	0	0	0	0.14226	0	0	0	0	0	0.19517	0	0.0169	0	0	0	0	0
KR_0074	Dyslipidemia	Male	0.12803	0	0	0	0	0	0	0	0	0	0	0	0	0	0	0	0	0	0	0	0	0	0	0	0	0	0	0	0	0	0	0	0	0	0	0	0	0	0	0.42056	0	0.96957	0	0	0	0	0
KR_0469	Dyslipidemia	Female	0	0	0	0	0	0	0	0	0	0	0	0	0	0	0	0	0	0	0	0	0	0	0	0	0	0	0	0	0	0	0	0	0	0	0	0	0	0	0	0	0	0.64057	0	0	0	0	0
KR_0242	Dyslipidemia	Female	0.00062	0	0	0	0	0	0	0	0	0	0	0	0	0	0	0	0	0	0	0	0	0	0	0	0	0	0	0	0	0.25961	0	0	0	0	0	0	0	0	0	0.19786	0	0.73743	0	0	0	0	0
KR_1280	Dyslipidemia	Male	0	0	0	0	0	0	0	0	0	0	0	0	0	0	0	0	0	0	0	0	0	0	0	0	0	0	0	0	0	0.47688	0	0	0	0	0	0	0	0	0	0.16595	0	0.12902	0	0	0	0	0
KR_0663	Dyslipidemia	Male	0	0	0	0	0	0	0	0	0	0	0	0	0	0	0	0	0	0	0	0	0	0	0	0	0	0	0	0	0	0.11	0	0	0	0.16996	0	0	0	0	0	0.05348	0	0.03328	0	0	0	0	0
KR_0422	Dyslipidemia	Female	0.13587	0	0	0	0	0	0	0	0	0	0	0	0	0	0	0	0	0	0	0	0	0	0	0	0	0	0	0	0	2.38747	0	0	0	0.72692	0	0	0	0	0	1.50283	0	0.13372	0	0	0	0	0
KR_1100	Dyslipidemia	Male	0	0	0	0	0	0	0	0	0	0	0	0	0	0	0	0	0	0	0	0	0	0	0	0	0	0	0	0	0	0.45569	0	0	0	0	0	0.01664	0	0	0	0.07856	0	0.07083	0	0	0	0	0
KR_0196	Dyslipidemia	Male	0	0	0	0	0	0	0	0	0	0	0	0	0	0	0	0	0	0	0	0	0	0	0	0	0	0	0	0	0	0.35348	0	0	0	0	0	0	0	0	0	0.30433	0	0.51846	0	0	0	0	0
KR_0030	Dyslipidemia	Male	0	0	0	0	0	0	0	0	0	0	0	0	0	0	0	0	0	0	0	0	0	0	0	0	0	0	0	0	0	6.29499	0	0	0	0.12312	0	0.09162	0	0	0	1.62394	0.01149	0	0	0	0	0	0
KR_1333	Dyslipidemia	Female	0	0	0	0	0	0	0	0	0	0	0	0	0	0	0	0	0	0	0	0	0	0	0	0	0	0	0	0	0	0.00843	0	0	0	0	0	0	0	0	0	0.01855	0	0	0	0	0	0	0
KR_0558	Dyslipidemia	Female	0	0	0	0	0	0	0	0	0	0	0	0	0	0	0	0	0	0	0	0	0	0	0	0	0	0	0	0	0	0.64806	0	0.09654	0	0.16373	0	0.01179	0	0	0	0.70246	0	0	0	0	0	0	0
KR_1607	Control	Male	0.01069	0	0	0	0	0	0	0	0	0	0	0	0	0	0	0	0	0	0	0	0	0	0	0	0	0	0	0	0	2.13386	0	0	0	0.49113	0	0.09228	0	0	0	0.1762	0	0.04801	0	0	0	0	0
KR_0432	Dyslipidemia	Male	0	0	0	0	0	0	0	0	0	0	0	0	0	0	0	0	0	0	0	0	0	0	0	0	0	0	0	0	0	0	0	0	0	0	0	0	0	0	0	0.06918	0	0	0	0	0	0	0
KR_0260	Dyslipidemia	Male	0	0	0	0	0	0	0	0	0	0	0	0	0	0	0	0	0	0	0	0	0	0	0	0	0	0	0	0	0	2.93076	0	0.03032	0	0.44085	0	0	0	0	0	0.41398	0	0.0067	0	0	0	0	0
KR_1471	Dyslipidemia	Female	0.13202	0	0	0	0	0	0	0	0	0	0	0	0	0	0	0	0	0	0	0	0	0	0	0	0	0	0	0	0	0.64705	0	0	0	0	0	0	0	0	0	0.02613	0	0.047	0	0	0	0	0
KR_0382	Dyslipidemia	Female	0	0	0	0	0	0	0	0	0	0	0	0	0	0	0	0	0	0	0	0	0	0	0	0	0	0	0	0	0	0	0	0	0	0	0	0	0	0	0	3.37513	0	6.99974	0	0	0	0	0
KR_0310	Dyslipidemia	Male	0	0	0	0	0	0	0	0	0	0	0	0	0	0	0	0	0	0	0	0	0	0	0	0	0	0	0	0	0	0	0	0	0	0	0	0	0	0	0	0.20419	0	0	0	0	0	0	0
KR_0621	Dyslipidemia	Male	0	0	0	0	0	0	0	0	0	0	0	0	0	0	0	0	0	0	0	0	0	0	0	0	0	0	0	0	0	0	0	0	0	0.07918	0	0	0	0	0	0	0	0	0	0	0	0	0
KR_0819	Dyslipidemia	Male	0	0	0	0	0	0	0	0	0	0	0	0	0	0	0	0	0	0	0	0	0	0	0	0	0	0	0	0	0	0	0	0	0	0	0	0	0	0	0	0.1945	0	0.04978	0	0	0	0	0
KR_1350	Dyslipidemia	Female	0	0	0	0	0	0	0	0	0	0	0	0	0	0	0	0	0	0	0	0	0	0	0	0	0	0	0	0	0	0	0	0	0	0.01442	0	0	0	0	0	0.11444	0	0	0	0	0	0	0
KR_0223	Dyslipidemia	Male	0	0	0	0.00364	0	0	0	0	0	0	0	0	0	0	0	0	0	0	0	0	0	0	0	0	0	0	0	0	0	0.98134	0	0	0	0.20103	0	0.0011	0	0	0	0.08829	0	0	0	0	0	0	0
KR_1472	Dyslipidemia	Female	0	0	0	0	0	0	0	0	0	0	0	0	0	0	0	0	0	0	0	0	0	0	0	0	0	0	0	0	0	1.26867	0	0	0	0.27844	0	0	0	0	0	0.66388	0	0	0	0	0	0	0
KR_0682	Control	Female	0	0	0	0	0	0	0	0	0	0	0	0	0	0	0	0	0	0	0	0	0	0	0	0	0	0	0	0	0	0.14115	0	0	0	0	0	0	0	0	0	0.02483	0	0.06261	0	0	0	0	0
KR_0744	Dyslipidemia	Male	0	0	0	0	0	0	0	0	0	0	0	0	0	0	0	0	0	0	0	0	0	0	0	0	0	0	0	0	0	0.65624	0	0	0	0	0	0	0	0	0	0.11504	0	0.16875	0	0	0	0	0
KR_1614	Dyslipidemia	Male	0	0	0	0	0	0	0	0	0	0	0	0	0	0	0	0	0	0	0.00021	0	0	0	0	0	0	0	0	0	0	0	0	0	0	0	0	0	0	0	0	0.16016	0	0	0	0	0	0	0
KR_0551	Dyslipidemia	Female	0	0	0	0	0	0	0	0	0	0	0	0	0	0	0	0	0	0	0	0	0	0	0	0	0	0	0	0	0	0	0	0	0	0	0	0	0	0	0	3.55623	0	30.71	0	0	0	0	0
KR_1389	Dyslipidemia	Male	0	0	0	0	0	0	0	0	0	0	0	0	0	0	0	0	0	0	0	0	0	0	0	0	0	0	0	0	0	1.39017	0	0	0	0	0	0	0	0	0	0.95604	0	0.26009	0	0	0	0	0
KR_1155	Dyslipidemia	Female	0	0	0	0	0	0	0	0	0	0	0	0	0	0	0	0	0	0	0	0	0	0	0	0	0	0	0	0	0	0	0	0	0	0.01931	0	0	0	0	0	0.02671	0	0.20601	0	0	0	0	0
KR_1273	Dyslipidemia	Male	0.033	0	0	0	0	0	0	0	0	0	0	0	0	0	0	0	0	0	0	0	0	0	0	0	0	0	0	0	0	0	0	0	0	0	0	0	0	0	0	0.07124	0	0.02694	0	0	0	0	0
KR_1664	Dyslipidemia	Male	0	0	0	0	0	0	0	0	0	0	0	0	0	0	0	0	0	0	0	0	0	0	0	0	0	0	0	0	0	0	0	0	0	0	0	0	0	0	0	0	0	0	0	0	0	0	0
KR_1557	Dyslipidemia	Female	0	0	0	0	0	0	0	0	0	0	0	0	0	0	0	0	0	0	0	0	0	0	0	0.0006	0	0	0	0	0	0.06034	0	0	0	0	0	0	0	0	0	0.00806	0	0.00885	0	0	0	0	0
KR_0727	Dyslipidemia	Male	0	0	0	0	0	0	0	0	0	0	0	0	0	0	0	0	0	0	0	0	0	0	0	0	0	0	0	0	0	0	0	0	0	0	0	0	0	0	0	0	0	0	0	0	0	0	0
KR_0031	Dyslipidemia	Male	0.03955	0	0	0	0	0	0	0	0	0	0	0	0	0	0	0	0	0	0	0	0	0	0	0	0	0	0	0	0	0.10389	0	0	0	0	0	0	0	0	0	2.04032	0	0.0244	0	0	0	0	0
KR_1345	Dyslipidemia	Male	1.27153	0	0	0	0	0	0	0	0	0	0	0	0	0	0	0	0	0	0	0	0	0.00107	0	0	0	0	0	0	0	12.1983	0	0	0	3.77323	0	0	0	0	0	2.21069	0	0	0	0	0	0	0
KR_0765	Control	Male	0	0	0	0	0	0	0	0	0	0	0	0	0	0	0	0	0	0	0	0	0	0	0	0	0	0	0	0	0	0.2858	0	0	0	0	0	0	0	0	0	0.0284	0	0	0	0	0	0	0
KR_1370	Dyslipidemia	Male	0	0	0	0	0	0	0	0	0	0	0	0	0	0	0	0	0	0	0	0	0	0	0	0	0	0	0	0	0	0.10286	0	0	0	0	0	0	0	0	0	0.72462	0	0.04686	0	0	0	0	0
KR_1461	Dyslipidemia	Male	0	0	0	0	0	0	0	0	0	0	0	0	0	0.00284	0	0	0	0	0.00663	0	0	0.11937	0	0	0	0	0	0	0.04398	0.10809	0	0	0	0	0	0	0	0	0	8.16799	0	0.46305	0	0	0	0	0
KR_0747	Dyslipidemia	Male	0	0	0	0	0	0	0	0	0	0	0	0	0	0	0	0	0	0	0	0	0	0	0	0	0	0	0	0	0	0.02376	0	0	0	0	0	0	0	0.01414	0	0	0	0	0	0	0	0	0
KR_0131	Dyslipidemia	Male	0	0	0	0	0	0	0	0	0	0	0	0	0	0	0	0	0	0	0	0	0	0	0	0	0	0	0	0	0	0.0248	0	0	0	0	0	0	0	0	0	0	0	0	0	0	0	0	0
KR_0915	Dyslipidemia	Male	0	0	0	0	0	0	0	0	0	0	0	0	0	0	0	0	0	0	0	0	0	0	0	0	0	0	0	0	0	0	0	0	0	0	0	0	0	0	0	0	0	0.12502	0	0	0	0	0
KR_1188	Dyslipidemia	Female	0	0	0	0	0	0	0	0	0	0	0	0	0	0	0	0	0	0	0	0	0	0	0	0	0	0	0	0	0	0	0	0	0	0	0	0	0	0	0	0.57463	0	0.63417	0	0	0	0	0
KR_0726	Dyslipidemia	Male	0	0	0	0	0	0	0	0	0	0	0	0	0	0	0	0	0	0	0	0	0	0	0	0	0	0	0	0	0	0.42483	0	0	0	0.17709	0	0	0	0	0	0.15724	0	0.01861	0	0	0	0	0
KR_0332	Dyslipidemia	Male	0	0	0	0.04199	0	0	0	0	0	0	0	0	0	0	0	0	0	0	0	0	0	0	0	0	0	0	0	0	0	0.81084	0	0	0	0.16696	0	0	0	0	0	0.16702	0	0.1285	0	0	0	0	0
KR_0951	Control	Male	0	0	0	0	0	0	0	0	0	0	0	0	0	0	0	0	0	0	0	0	0	0	0	0	0	0	0	0	0	1.47798	0.04812	0	0	0	0	0	0	0	0	0.04095	0	0	0	0	0	0	0
KR_1244	Dyslipidemia	Female	0	0	0	0	0	0	0	0	0	0	0	0	0	0	0	0	0	0	0	0	0	0	0	0	0	0	0	0	0	0	0	0	0	0	0	0	0	0	0	0.14779	0	0	0	0	0	0	0
KR_0598	Dyslipidemia	Male	0	0	0	0	0	0	0	0	0	0	0	0	0	0	0	0	0	0	0	0	0	0	0	0	0	0	0	0	0	0.92009	0	0	0	0	0	0	0	0	0	0.02802	0	0.00386	0	0	0	0	0
KR_0066	Dyslipidemia	Male	0	0	0	0	0	0	0	0	0	0	0	0	0	0	0	0	0	0	0	0	0	0	0	0	0	0	0	0	0	0	0	0	0	0	0	0	0	0	0	0	0	0	0	0	0	0	0
KR_1031	Dyslipidemia	Male	0	0	0	0	0	0	0	0	0	0	0	0	0	0	0	0	0	0	0	0	0	0	0	0	0	0	0	0	0	0	0	0	0	0	0	0	0	0	0	0	0	0	0	0	0	0	0
KR_1126	Dyslipidemia	Female	0	0	0	0	0	0	0	0	0	0	0	0	0	0.0039	0	0	0	0	0	0	0	0	0	0	0	0	0	0	0	1.0624	0	0	0	0	0	0	0	0	0	0.57039	0	0.03808	0	0	0	0	0
KR_0610	Dyslipidemia	Male	0	0	0	0	0	0	0	0	0	0	0	0	0	0	0	0	0	0	0	0	0	0	0	0	0	0	0	0	0	1.16664	0	0	0	0.0404	0	0	0	0	0	0.02913	0	0	0	0	0	0	0
KR_0697	Dyslipidemia	Male	2.03313	0	0	0	0	0	0	0	0	0	0	0	0	0	0	0	0	0	0	0	0	0	0	0	0	0	0	0	0	1.30661	0	0.26278	0	0	0	0.08856	0	0.01938	0	0.15522	0	0.03398	0	0	0	0	0
KR_0209	Dyslipidemia	Male	0.01314	0	0	0	0.12321	0	0	0	0	0	0	0	0	0.0055	0	0	0	0	0	0	0	0	0	0	0	0	0	0	0	1.12403	0	0.56518	0	0.02805	0	0	0	0	0	0.14595	0	0.00888	0	0	0	0	0
KR_0032	Dyslipidemia	Male	0	0	0	0	0	0	0	0	0	0	0	0	0	0	0	0	0	0	0	0	0	0	0	0	0	0	0	0	0	0.0473	0	0	0	0	0	0	0	0	0	0.01124	0	0	0	0	0	0	0
KR_1055	Dyslipidemia	Male	0	0	0	0	0	0	0	0	0	0	0	0	0	0	0	0	0	0	0	0	0	0	0	0	0	0	0	0	0	0	0	0	0	0	0	0	0	0	0	0	0	0.21243	0	0	0	0	0
KR_1294	Control	Female	0.0616	0	0	0	0	0	0	0	0	0	0	0	0	0	0	0	0	0	0	0	0	0	0	0	0	0	0	0	0	0.1107	0	0	0	0	0	0	0	0	0	0	0	0	0	0	0	0	0
KR_1343	Dyslipidemia	Female	0	0	0	0	0	0	0	0	0	0	0	0	0	0	0	0	0	0	0	0	0	0	0	0	0	0	0	0	0	1.6554	0	0	0	1.53174	0	0	0	0	0	0.28905	0	0	0	0	0	0	0
KR_1305	Control	Female	0	0	0	0	0	0	0	0	0	0	0	0	0	0	0	0	0	0	0	0	0	0	0	0	0	0	0	0	0	0.5263	0	0	0	0	0	0	0	0	0	1.63031	0	2.77769	0	0	0	0	0
KR_0298	Dyslipidemia	Male	0	0	0	0	0	0	0	0	0	0	0	0	0	0	0	0	0	0	0	0	0	0	0	0	0	0	0	0	0	0	0	0.00501	0	0.63595	0	0	0	0	0	0.81364	0	2.22794	0	0	0	0	0
KR_0127	Dyslipidemia	Male	0	0	0	0	0	0	0	0	0	0	0	0	0	0	0	0	0	0	0	0	0	0	0	0	0	0	0	0	0	1.30181	0	0	0	0.97102	0	0	0	0	0	0.63422	0	0.89876	0	0	0	0	0
KR_1548	Dyslipidemia	Male	0	0	0	0	0	0	0	0	0	0	0	0	0	0	0	0	0	0	0	0	0	0	0	0	0	0	0	0	0	0.11748	0	0	0	0	0	0	0	0	0	0.02382	0	0.02862	0	0	0	0	0
KR_0195	Dyslipidemia	Female	0	0	0	0	0	0	0	0	0	0	0	0	0	0	0	0	0	0	0	0	0	0	0	0	0	0	0	0	0	12.1184	0	0	0	0	0	0	0	0	0	1.50306	0	1.39677	0	0	0	0	0
KR_1440	Dyslipidemia	Male	0	0	0	0	0	0	0	0	0	0	0	0	0	0	0	0	0	0	0	0	0	0	0	0	0	0	0	0	0	4.30822	0	0	0	0.23458	0	0	0	0	0	0.26634	0	0	0	0	0	0	0
KR_1627	Dyslipidemia	Male	0	0	0	0	0	0	0	0	0	0	0	0.00859	0	0.00494	0	0	0	0.00301	0	0	0	0	0	0	0	0	0	0	0	47.751	0	0	0	5.76159	0.61969	0	0	0	0	3.28836	0	0	0	0	0	0	0
KR_1452	Dyslipidemia	Male	0	0	0	0	0	0	0	0	0	0	0	0	0	0	0	0	0	0	0	0	0	0	0	0	0	0	0	0	0	0.136	0	0	0	0	0	0	0	0	0	0.00899	0	0.19849	0	0	0	0	0
KR_0959	Dyslipidemia	Male	0.00864	0	0	0	0	0	0	0	0	0	0	0	0	0	0	0	0	0	0	0	0	0	0	0	0	0	0	0	0	0.5445	0	0	0	0	0	0	0	0	0	0	0	0	0	0	0	0	0
KR_0996	Dyslipidemia	Male	0	0	0	0	0	0	0	0	0	0	0	0	0	0	0	0	0	0	0	0	0	0	0	0	0	0	0	0	0	0.37946	0	0	0	0	0	0	0	0	0	0.01741	0	0	0	0	0	0	0
KR_0449	Control	Male	0	0	0	0	0	0	0	0	0	0	0	0	0	0	0	0	0	0	0	0	0	0	0	0	0	0	0	0	0	11.9439	0	0	0	1.92312	0	0	0	0	0	1.77607	0	1.65954	0	0	0	0	0
KR_1089	Dyslipidemia	Female	0	0	0	0	0	0	0	0	0	0	0	0	0	0	0	0	0	0	0	0	0	0	0	0	0	0	0	0	0	0.52375	0	0	0	0	0	0	0	0	0	1.31874	0	0.04773	0	0	0	0	0
KR_1442	Dyslipidemia	Female	0	0	0	0	0	0	0	0	0	0	0	0	0	0	0	0	0	0	0	0	0	0	0	0	0	0	0	0	0	0	0	0	0	0	0	0	0	0	0	0	0	0	0	0.01347	0	0	0
KR_1481	Dyslipidemia	Male	0	0	0	0	0	0	0	0	0	0	0	0	0	0	0	0	0	0	0	0	0	0	0	0	0	0	0	0	0	0.32625	0	0	0	0	0	0	0	0	0	0.13184	0	0	0	0	0	0	0
KR_1372	Dyslipidemia	Male	0	0	0	0	0	0	0	0	0	0	0	0	0	0	0	0	0	0	0	0	0	0	0	0	0	0	0	0	0	0.05153	0	0	0	0	0	0	0	0	0	0.01509	0	0.00091	0	0	0	0	0
KR_1247	Dyslipidemia	Male	0	0	0	0	0	0	0	0	0	0	0	0	0	0	0	0	0	0	0	0	0	0	0	0	0	0	0	0	0	0	0	0	0	0.15043	0	0	0	0	0	0.24919	0	0.47273	0	0	0	0	0
KR_0983	Dyslipidemia	Female	0	0	0	0	0	0	0	0	0	0	0	0	0	0	0	0	0	0	0	0	0	0	0	0	0	0	0	0	0	0.03137	0	0	0	0	0	0	0	0	0	0	0	0	0	0	0	0	0
KR_0973	Dyslipidemia	Male	0	0	0	0	0	0	0	0	0	0	0	0	0	0	0	0	0	0	0	0	0	0	0	0	0	0	0	0	0	0.71411	0	0	0	0	0	0	0	0	0	0.18354	0	1.05449	0	0	0	0	0
KR_0492	Dyslipidemia	Female	0	0	0	0	0	0	0	0	0	0	0	0	0	0	0	0	0	0	0	0	0	0	0	0	0	0	0	0	0	0.46561	0	0	0	0	0	0	0	0	0	0.63942	0	0.15084	0	0.0017	0	0	0
KR_0940	Dyslipidemia	Female	0	0	0	0	0	0	0	0	0	0	0	0	0	0	0	0	0	0	0	0	0	0	0	0	0	0	0	0	0	0	0	0	0	0	0	0	0	0	0	0.78923	0	0.73236	0	0	0	0	0
KR_0096	Dyslipidemia	Male	0	0	0	0	0	0	0	0	0	0	0	0	0	0	0	0	0	0	0	0	0	0	0	0	0	0	0	0	0	0.12784	0	0.01329	0	0	0	0	0	0	0	0.01496	0	0	0	0	0	0	0
KR_0241	Control	Female	0	0	0	0	0	0	0	0	0	0	0	0	0	0	0	0	0	0	0	0	0	0	0	0	0	0	0	0	0	3.57555	0	0	0	0	0	0	0	0	0	1.39044	0	8.75791	0	0	0	0	0
KR_0567	Dyslipidemia	Female	0	0	0	0	0	0	0	0	0	0	0	0	0	0	0	0	0	0	0	0	0	0	0	0	0	0	0	0	0	0.22805	0	0	0	0	0	0	0	0	0	0.60963	0	0.18727	0	0	0	0	0
KR_1566	Dyslipidemia	Male	0	0	0	0	0	0	0	0	0	0	0	0	0	0	0	0	0	0	0	0	0	0	0	0	0	0	0	0	0	24.0468	0	0.45498	0	0	0	0.02122	0	0	0	3.04396	0	0.06803	0	0	0	0	0
KR_1335	Dyslipidemia	Male	0	0	0	0	0	0	0	0	0	0	0	0	0	0	0	0	0	0	0	0	0	0	0	0	0	0	0	0	0	1.38206	0	0	0	0	0	0	0	0	0	1.60737	0	0.49917	0	0	0	0	0
KR_1572	Dyslipidemia	Male	0	0	0	0	0	0	0	0	0	0	0	0	0	0	0	0	0	0	0	0	0	0	0	0	0	0	0	0	0	3.00172	0	0	0	0.39988	0	0	0	0	0	0.85916	0	3.52902	0	0	0	0	0
KR_0821	Dyslipidemia	Male	0	0	0	0	0	0	0	0	0	0	0	0	0	0	0	0	0	0	0	0	0	0	0	0	0	0	0	0	0	0	0	0	0	0	0	0	0	0	0	0.01258	0	0.00746	0	0	0	0	0
KR_1198	Dyslipidemia	Male	0	0	0	0	0	0	0	0	0	0	0	0	0	0	0	0	0	0	0	0	0	0	0	0	0	0	0	0	0	0.22626	0	0	0	0	0	0	0	0	0	0.07978	0	0.01098	0	0	0	0	0
KR_0075	Dyslipidemia	Male	0.88809	0	0	0	0.00898	0	0	0	0	0	0	0	0	0	0	0	0	0.00126	0	0	0	0	0	0	0	0	0	0	0	0	0	0	0	0	0	0	0	0	0	0.00868	0	0.40172	0	0	0	0	0
KR_0970	Dyslipidemia	Female	0	0	0	0	0	0	0	0	0	0	0	0	0	0	0	0	0	0	0	0	0	0	0	0	0	0	0	0	0	0.00197	0	0	0	0	0	0	0	0	0	0.01029	0	0.01265	0	0	0	0	0
KR_0809	Dyslipidemia	Male	0.28777	0	0	0	0.11539	0	0	0	0	0	0	0	0	0	0	0	0	0	0	0	0	0	0	0	0	0	0	0	0	4.24232	0	0	0	0	0	0	0	0	0	0.20971	0	0	0	0	0	0	0
KR_1547	Dyslipidemia	Male	0	0	0	0	0	0	0	0	0	0	0	0	0	0	0	0	0	0	0	0	0	0	0	0	0	0	0	0	0	0	0	0	0	0	0	0	0	0	0	0.05681	0	0.04549	0	0	0	0	0
KR_0233	Dyslipidemia	Male	0	0	0	0	0	0	0	0	0	0	0	0	0	0	0	0	0	0	0	0	0	0	0	0	0	0	0	0	0	3.79454	0	0	0	0	0	0	0	0	0	0.54316	0	0.28296	0	0	0	0	0
KR_1122	Dyslipidemia	Male	0	0	0	0	0	0	0	0	0	0	0	0	0	0	0	0	0	0	0	0	0	0	0	0	0	0	0	0	0	0	0	0	0	0	0	0	0	0	0	0.21998	0	0	0	0	0	0	0
KR_0455	Dyslipidemia	Male	0	0	0	0	0	0	0	0	0	0	0	0	0	0	0	0	0	0	0	0	0	0	0	0	0	0	0	0	0	0	0	0	0	0	0	0	0	0	0	0	0	0	0	0	0	0	0
KR_0368	Dyslipidemia	Male	0	0	0	0	0	0	0	0	0	0	0	0	0	0	0	0	0	0	0	0	0	0	0	0	0	0	0	0	0	0.02991	0	0	0	0	0	0	0	0	0	0	0	0	0	0	0	0	0
KR_0719	Dyslipidemia	Female	0	0	0	0	0	0	0	0	0	0	0	0	0	0	0	0	0	0	0	0	0	0	0	0	0	0	0	0	0	0	0	0	0	0	0	0	0	0	0	0.05008	0	0.68789	0	0	0	0	0
KR_1634	Dyslipidemia	Male	0	0	0	0	0	0	0	0	0	0	0	0	0	0	0	0	0	0	0	0	0	0	0	0	0	0	0	0	0	1.52314	0	0	0	0	0	0	0	0	0	0.30147	0	0.03873	0	0	0	0	0
KR_1432	Dyslipidemia	Female	0	0	0	0	0	0	0	0	0	0	0	0	0	0	0	0	0	0	0	0	0	0	0	0	0	0	0	0	0	1.29109	0	0	0	0	0	0	0	0	0	0.85736	0	0.0981	0	0	0	0	0
KR_0537	Dyslipidemia	Female	0	0	0	0	0	0	0	0	0	0	0	0	0	0	0	0	0	0	0	0	0	0	0	0	0	0	0	0	0	0	0	0	0	0	0	0	0	0	0	2.12413	0	0.26159	0	0	0	0	0
KR_1376	Dyslipidemia	Female	0	0	0	0	0	0	0	0	0	0	0	0	0	0	0	0	0	0	0	0	0	0	0	0	0	0	0	0	0	0	0	0	0	0	0.01953	0	0	0	0	2.40858	0	0	0	0	0	0	0
KR_1564	Dyslipidemia	Male	0.0102	0	0	0	0	0	0	0	0	0	0	0	0	0	0	0	0	0	0	0	0	0	0	0	0	0	0	0	0	0.53035	0	0.00432	0	0	0	0	0	0	0	0.7967	0	0.00141	0	0	0	0	0
KR_1223	Dyslipidemia	Female	0.97428	0	0	0	0.01093	0	0	0	0	0	0	0	0	0	0	0	0	0	0	0	0	0	0	0	0	0	0	0	0	3.15081	0	0	0	0	0	0	0	0	0	0.35838	0	0	0	0.01361	0	0	0
KR_1233	Dyslipidemia	Female	0	0	0	0	0	0	0	0	0	0	0	0	0	0	0	0	0	0	0	0	0	0	0	0	0	0	0	0	0	0.85991	0	0	0	0	0	0	0	0	0	0.06075	0	0.21313	0	0	0	0	0
KR_0136	Control	Male	0	0	0	0	0	0	0	0	0	0	0	0	0	0	0	0	0	0	0	0	0	0	0	0	0	0	0	0	0	0.07935	0	0	0	0	0	0	0	0	0	0	0	0	0	0	0	0	0
KR_1619	Dyslipidemia	Male	0.00877	0	0	0	0	0	0	0	0	0	0	0	0	0	0	0	0	0	0	0	0	0	0	0	0	0	0	0	0	0.05223	0	0	0	0	0	0	0	0	0	0.01113	0	0	0	0	0	0	0
KR_1252	Dyslipidemia	Male	0	0	0	0	0	0	0	0	0	0	0	0	0	0	0	0	0	0	0	0	0	0.0016	0	0	0	0	0	0	0	0.12443	0	0	0	0	0	0	0	0	0	0	0	0	0	0	0	0	0
KR_0295	Dyslipidemia	Male	0	0	0	0	0	0	0	0	0	0	0	0	0	0	0	0	0	0	0	0	0	0	0	0	0	0	0	0	0	2.57648	0	0	0	0.2312	0	0	0	0	0	0.0305	0	0.00254	0	0	0	0	0
KR_1281	Dyslipidemia	Female	0	0	0	0	0	0	0	0	0	0	0	0	0	0	0	0	0	0	0	0	0	0	0	0	0	0	0	0	0	4.45523	0	0	0	1.61549	0	0	0	0	0	1.75013	0	0.24074	0	0	0	0	0
KR_1592	Dyslipidemia	Male	0.01343	0	0	0	0.14405	0	0	0	0	0	0	0	0	0	0	0	0	0	0	0	0	0	0	0	0	0	0	0	0	0.27129	0	0.07209	0	0	0	0	0	0	0	0.03114	0	0.08177	0	0	0	0	0
KR_1447	Dyslipidemia	Male	0	0	0	0	0	0	0	0	0	0	0	0	0	0	0	0	0	0	0	0	0	0	0	0	0	0	0	0	0	3.88062	0	0	0	0	0	0	0	0	0	2.24418	0	0.02403	0	0	0	0	0
KR_1519	Dyslipidemia	Female	0	0	0	0	0	0	0	0	0	0	0	0	0	0	0	0	0	0	0	0	0	0	0	0	0	0	0	0	0	0.37423	0	0	0	0.00921	0	0	0	0	0	0.06835	0	0.09797	0	0	0	0	0
KR_0118	Dyslipidemia	Male	0	0	0	0	0	0	0	0	0	0	0	0	0	0	0	0	0	0	0	0	0	0	0	0	0	0	0	0	0	0	0	0	0	0	0	0	0	0	0	0.25913	0	0.53286	0	0	0	0	0
KR_0288	Dyslipidemia	Male	0	0	0	0	0	0	0	0	0	0	0	0	0	0	0	0	0	0	0	0	0	0	0	0	0	0	0	0	0	0.44688	0	0	0	0.01961	0	0	0	0	0	0.04212	0	0.03933	0	0	0	0	0
KR_0597	Dyslipidemia	Female	0.05115	0	0	0	0	0	0	0	0	0	0	0	0	0.00036	0	0.0082	0	0	0	0	0	0	0	0	0	0	0	0	0	1.09785	0	0	0	0.00335	0	0	0	0	0	1.30945	0	0.29543	0	0	0	0	0
KR_0330	Dyslipidemia	Female	0	0	0	0	0	0	0	0	0	0	0	0	0	0	0	0	0	0	0	0	0	0	0	0	0	0	0	0	0	2.0172	0	0	0	0	0	0.30716	0	0	0	0.853	0	0.47194	0	0	0	0	0
KR_0306	Dyslipidemia	Female	0	0	0	0	0	0	0	0	0	0	0	0	0	0	0	0	0	0	0	0	0	0	0	0	0	0	0	0	0	0.50591	0	0	0	0	0.00027	0	0	0	0	0	0	0.86302	0	0	0	0	0
KR_0153	Dyslipidemia	Male	0.01031	0	0	0	0	0	0	0	0	0	0	0	0	0	0	0	0	0	0	0	0	0	0	0	0	0	0	0	0	4.67666	0	0	0	0.54134	0	0	0	0	0	1.36717	0	2.12513	0	0	0	0	0
KR_1197	Dyslipidemia	Female	0	0	0	0	0	0	0	0	0	0	0	0	0	0	0	0	0	0	0	0	0	0	0	0	0	0	0	0	0	0.3945	0	0	0	0.22124	0	0	0	0	0	0.07459	0	0.02969	0	0	0	0	0
KR_0955	Dyslipidemia	Male	0	0	0	0	0	0	0	0	0	0	0	0	0	0	0	0	0	0	0	0	0	0	0	0	0	0	0	0	0	0	0	0	0	0.63019	0	0	0	0	0	0.40859	0	1.13521	0	0	0	0	0
KR_0225	Dyslipidemia	Male	0	0	0	0	0	0	0	0	0	0	0	0	0	0	0	0	0	0	0	0	0	0	0	0	0	0	0	0	0	0	0	0	0	0	0	0	0	0	0	0.00941	0	0.41551	0	0	0	0	0
KR_0685	Dyslipidemia	Male	0	0	0	0	0	0	0	0	0	0	0	0	0	0	0	0	0	0	0	0	0	0	0	0	0	0	0	0	0	0.10142	0	0	0	0.0291	0	0	0	0	0	0.06463	0	0.04012	0	0	0	0	0
KR_1396	Control	Female	0	0	0	0	0	0	0	0	0	0	0	0	0	0	0	0	0	0	0	0	0	0	0	0	0	0	0	0	0	0	0	0	0	0	0.00696	0	0	0	0	0.16024	0	0.00545	0	0	0	0	0
KR_0687	Dyslipidemia	Male	0	0	0	0	0	0	0	0	0	0	0	0	0	0	0	0	0	0	0	0	0	0	0	0	0	0	0	0	0	1.66941	0	0	0	0	0	0	0	0.01863	0	0.87545	0	0.71201	0	0	0	0	0
KR_1444	Dyslipidemia	Female	0.45957	0	0	0	0.00861	0	0	0	0	0	0	0	0	0	0	0	0	0	0	0	0	0	0	0	0	0	0	0	0	6.7504	0	0	0	1.08024	0	0	0	0.18744	0	1.45241	0	0.00109	0	0	0	0	0
KR_0891	Dyslipidemia	Male	0	0	0	0	0	0	0	0	0	0	0	0	0	0	0	0	0	0	0	0	0	0	0	0	0	0	0	0	0	0	0	0	0	0	0	0	0	0	0	0	0	0.05626	0	0	0	0	0
KR_0928	Dyslipidemia	Female	0	0	0	0	0	0	0	0	0	0	0	0	0	0	0	0	0	0	0	0	0	0	0	0	0	0	0	0	0	0	0	0	0	0	0	0	0	0	0	0.03407	0	1.53513	0	0	0	0	0
KR_1056	Dyslipidemia	Male	0	0	0	0	0	0	0	0	0	0	0	0	0	0	0	0	0	0	0	0	0	0	0	0	0	0	0	0	0	3.15216	0	0	0	0	0	0	0	0	0	3.40702	0	5.82671	0	0	0	0	0
KR_1612	Dyslipidemia	Female	0	0	0	0	0	0	0	0	0	0	0	0	0	0	0	0	0	0	0	0	0	0	0	0	0	0	0	0	0	0	0	0	0	2.05529	0.00238	0	0	0.00306	0	2.17482	0	2.76415	0	0	0	0	0
KR_0271	Control	Male	0	0	0	0	0	0	0	0	0	0	0	0	0	0.00207	0	0	0	0	0.00019	0	0	0	0	0	0	0	0	0	0	0	0	0	0	0	0.00203	0	0	0	0	0.03358	0	0	0	0	0	0	0
KR_0296	Dyslipidemia	Male	0	0	0	0	0	0	0	0	0	0	0	0	0	0	0	0	0	0	0	0	0	0	0	0	0	0	0	0	0	0.40309	0	0	0	0	0	0	0	0	0	0.00383	0	1.21964	0	0	0	0	0
KR_1709	Dyslipidemia	Female	0	0	0	0	0	0	0	0	0	0	0	0	0	0	0	0	0	0	0	0	0	0	0	0	0	0	0	0	0	0.44159	0	0	0	0	0	0	0	0	0	0.14778	0	0	0	0	0	0	0
KR_1260	Dyslipidemia	Male	0	0	0	0	0	0	0	0	0	0	0	0	0	0	0	0	0	0	0	0	0	0	0	0	0	0	0	0	0	1.2213	0	0	0	0	0	0	0	0	0	0.29496	0	0.00528	0	0	0	0	0
KR_0366	Dyslipidemia	Male	0	0	0	0	0	0	0	0	0	0	0	0	0	0	0	0	0	0	0	0	0	0	0	0	0	0	0	0	0	0.01975	0	0	0	0	0	0	0	0	0	0	0	0	0	0	0	0	0
KR_1682	Dyslipidemia	Male	0	0	0	0	0	0	0	0	0	0	0	0	0	0	0	0	0	0	0	0	0	0	0	0	0	0	0	0	0	0	0	0	0	2.69551	0.8066	0	0	0.17845	0	2.01772	0	0	0	0	0	0	0
KR_0724	Dyslipidemia	Male	0	0	0	0	0	0	0	0	0	0	0	0	0	0	0	0	0	0	0	0	0	0	0	0	0	0	0	0	0	0.00487	0	0	0	0.0192	0	0	0	0	0	0.00069	0	0.00519	0	0	0	0	0
KR_1080	Dyslipidemia	Male	0	0	0	0	0	0	0	0	0	0	0	0	0	0	0	0	0	0	0	0	0	0	0	0	0	0	0	0	0	0.06236	0	0	0	0	0	0	0	0	0	0.07537	0	0	0	0	0	0	0
KR_0568	Dyslipidemia	Male	0	0	0	0	0	0	0	0	0	0	0	0	0	0	0	0	0	0	0	0	0	0	0	0	0	0	0	0	0	1.20877	0	0	0	0	0	0	0	0	0	0	0	0	0	0	0	0	0
KR_1660	Dyslipidemia	Male	0	0	0	0	0	0	0	0	0	0	0	0	0	0	0	0	0	0	0	0	0	0	0	0	0	0	0	0	0	0.48779	0	0	0	0	0	0	0	0	0	0.13064	0	0.08945	0	0	0	0	0
KR_0087	Dyslipidemia	Male	0	0	0	0	0	0	0	0	0	0	0	0	0	0	0	0	0	0	0	0	0	0	0	0	0	0	0	0	0	2.6785	0	0.01207	0	0	0.00161	0	0	0	0	0.4557	0	0.72845	0	0	0	0	0
KR_1267	Control	Female	0	0	0	0	0	0	0	0	0	0	0	0	0	0	0	0	0	0	0	0	0	0	0	0	0	0	0	0	0	0.03369	0	0	0	0	0	0	0	0	0	0.02738	0	0.27756	0	0	0	0	0
KR_1256	Dyslipidemia	Female	0.01161	0	0	0	0	0	0	0	0	0	0	0	0	0	0	0	0	0	0	0	0	0	0	0	0	0	0	0	0	0.71741	0	0	0	0	0	0	0	0	0	0.1037	0	0.05567	0	0	0	0	0
KR_1454	Dyslipidemia	Male	0.01691	0	0	0	0	0	0	0	0	0	0	0	0	0	0	0	0	0	0	0	0	0	0	0	0	0	0	0	0	0	0	0	0	0	0	0	0	0	0	0	0	0	0	0	0	0	0
KR_0257	Dyslipidemia	Male	0	0	0	0	0	0	0	0	0	0	0	0	0	0	0	0	0	0	0	0	0	0	0	0	0	0	0	0	0	1.26075	0	0.04136	0	0	0	0	0	0	0	0.2163	0	0.04545	0	0	0	0	0
KR_1354	Dyslipidemia	Female	0	0	0	0	0	0	0	0	0	0	0	0	0	0	0	0	0	0	0	0	0	0	0	0	0	0	0	0	0	0.22742	0	0	0	0	0	0	0	0	0	0.28745	0	0	0	0	0	0	0
KR_0140	Dyslipidemia	Female	0	0	0	0	0	0	0	0	0	0	0	0	0	0	0	0	0	0	0	0	0	0	0	0	0	0	0	0	0	11.6177	0	0	0	2.20453	0	0	0	0	0	4.54931	0	1.37269	0	0	0	0	0
KR_1351	Dyslipidemia	Female	0	0	0	0	0	0	0	0	0	0	0	0	0	0	0	0	0	0	0	0	0	0	0	0	0	0	0	0	0	0	0	0	0	0	0	0	0	0	0	0	0	0	0	0	0	0	0
KR_0269	Dyslipidemia	Male	0	0	0	0	0	0	0	0	0	0	0	0	0	0	0	0	0	0	0	0	0	0	0	0	0	0	0	0	0	0.31069	0	0	0	0	0	0	0	0	0	0.00846	0	0.0076	0	0	0	0	0
KR_0858	Dyslipidemia	Female	0	0	0	0	0	0	0	0	0	0	0	0	0	0	0	0	0	0	0	0	0	0	0	0	0	0	0	0	0	10.3409	0	0	0	0	0	0	0	0	0	0.46326	0	0.57216	0	0	0	0	0
KR_1054	Dyslipidemia	Male	0	0	0	0	0	0	0	0	0	0	0	0	0	0	0	0	0	0	0	0	0	0	0	0	0	0	0	0	0	0	0	0	0	0	0	0	0	0	0	0	0	0.25988	0	0	0	0	0
KR_0658	Dyslipidemia	Male	0.41524	0	0	0	0	0	0	0	0	0	0	0	0	0	0	0	0	0	0	0	0	0	0	0	0	0	0	0	0	0.59668	0	0	0	0.00119	0	0	0	0	0	0.07988	0	0.04614	0	0	0	0	0
KR_0851	Dyslipidemia	Female	0	0	0	0	0	0	0	0	0	0	0	0	0	0	0	0	0	0	0	0	0	0	0	0	0	0	0	0	0	0.11148	0	0	0	0	0	0	0	0	0	0.00265	0	0.07013	0	0	0	0	0
KR_1655	Dyslipidemia	Male	0	0	0	0	0	0	0	0	0	0	0	0	0	0	0	0	0	0	0	0	0	0	0	0	0	0	0	0	0	0	0	0	0	1.19526	0	0	0	0	0	0.71244	0	2.86757	0	0	0	0	0
KR_1128	Dyslipidemia	Male	0	0	0	0	0	0	0	0	0	0	0	0	0	0	0	0	0	0	0	0	0	0	0	0	0	0	0	0	0	2.43211	0	0	0	0.15981	0	0	0	0	0	0.2283	0	0.09809	0	0	0	0	0
KR_1684	Dyslipidemia	Male	0.00104	0	0	0	0.06362	0	0	0	0	0	0	0	0	0	0	0	0	0	0	0	0	0	0	0	0	0	0	0	0	1.10327	0	0	0	0.31933	0	0	0	0	0	1.34136	0	0	0	0	0	0	0
KR_0502	Dyslipidemia	Male	0	0	0	0	0	0	0	0	0	0	0	0	0	0	0	0	0	0	0	0	0	0	0	0	0	0	0	0	0	0	0	0	0	0	0	0	0	0	0	0.129	0	0.11297	0	0	0	0	0
KR_0652	Dyslipidemia	Male	1.93859	0	0	0	0	0	0	0	0	0	0	0	0	0	0	0	0	0	0	0	0	0	0	0	0	0	0	0	0	1.12638	0	0	0	0	0	0	0	0	0	0.00062	0	0.00335	0	0	0	0	0
KR_1573	Dyslipidemia	Male	0	0	0	0	0	0	0	0	0	0	0	0	0	0	0	0	0	0	0	0	0	0	0	0	0	0	0	0	0	0.04417	0	0	0	0	0	0	0	0	0	0.18974	0	0.02026	0	0	0	0	0
KR_1194	Dyslipidemia	Male	0	0	0	0	0	0	0	0	0	0	0	0	0	0	0	0	0	0	0	0	0	0	0	0	0	0	0	0	0	0.17626	0	0	0	0	0	0	0	0	0	0.43771	0	0.00821	0	0	0	0	0
KR_0503	Control	Female	0	0	0	0	0	0	0	0	0	0	0	0	0	0	0	0	0	0	0	0	0	0	0	0	0	0	0	0	0	0.0545	0	0	0	0.04188	0	0	0	0	0	0.02156	0	0.00144	0	0	0	0	0
KR_1459	Control	Female	0	0	0	0	0	0	0	0	0	0	0	0	0	0	0	0	0	0	0	0	0	0	0	0	0	0	0	0	0	0	0	0	0	0	0	0	0	0	0	0.00726	0	0	0	0	0	0	0
KR_0219	Dyslipidemia	Male	0	0	0	0	0	0	0	0	0	0	0	0	0	0	0	0	0	0	0	0	0	0	0	0	0	0	0	0	0	0.04002	0	0	0	0	0	0	0	0	0	0.00268	0	0	0	0	0	0	0
KR_0946	Dyslipidemia	Male	0	0	0	0	0	0	0	0	0	0	0	0	0	0	0	0	0	0	0	0	0	0	0	0	0	0	0	0	0	1.36616	0	0	0	0	0	0	0	0	0	1.05782	0	0.04859	0	0	0	0	0
KR_1159	Dyslipidemia	Female	0	0	0	0	0	0	0	0	0	0	0	0	0	0	0	0	0	0.00054	0	0	0	0	0	0	0	0	0	0	0	1.06808	0	0	0	0	0	0	0	0	0	1.0734	0	0.45147	0	0	0	0	0
KR_1387	Dyslipidemia	Male	0	0	0	0	0	0	0	0	0	0	0	0	0	0	0	0	0	0	0	0	0	0	0	0	0	0	0	0	0	0	0	0.09522	0	0	0	0	0	0	0	0.05883	0	0.09363	0	0	0	0	0
KR_1485	Dyslipidemia	Female	0	0	0	0	0	0	0	0	0	0	0	0	0	0	0	0	0	0	0	0	0	0	0	0	0	0	0	0	0	0.03029	0	0	0	0	0	0	0	0	0	0.00616	0	0.00936	0	0	0	0	0
KR_1706	Dyslipidemia	Female	0	0	0	0	0	0	0	0	0	0	0	0	0	0	0	0	0	0	0	0	0	0	0	0	0	0	0	0	0	0	0	0	0	2.04592	0	0	0	0.00259	0	1.56763	0	3.45564	0	0	0	0	0
KR_1496	Dyslipidemia	Female	0.31841	0	0	0	0	0	0	0	0	0	0	0	0	0	0	0	0	0	0	0	0	0	0	0	0	0	0	0	0	13.0352	0	0	0	0.09523	0	0	0	0	0	6.14043	0	3.12712	0	0.02073	0	0	0
KR_1465	Dyslipidemia	Female	0	0	0	0	0	0	0	0	0	0	0	0	0	0	0	0	0	0	0	0	0	0	0	0	0	0	0	0	0	0.29026	0	0	0	0	0	0	0	0	0	0.06574	0	0	0	0	0	0	0
KR_0710	Dyslipidemia	Male	0	0	0	0	0	0	0	0	0	0	0	0	0	0.00089	0	0	0	0	0	0	0	0	0	0	0	0	0	0	0	3.79417	0	0.09505	0	0	0	0	0	0	0	0.05246	0	0.08933	0	0	0	0	0
KR_0654	Dyslipidemia	Male	0	0	0	0	0	0	0	0.00031	0	0	0	0	0	0.00679	0	0.00537	0	0.0081	0	0	0	0.00146	0	0	0	0	0	0	0	3.57066	0	0	0	0	0	0	0	0	0	2.37239	0	0.80671	0	0	0	0	0
KR_1264	Dyslipidemia	Male	0	0	0	0	0	0	0	0	0	0	0	0	0	0	0	0	0	0	0	0	0	0	0	0	0	0	0	0	0	0	0	0	0	0	0	0	0	0	0	0.0977	0	0	0	0	0	0	0
KR_0222	Control	Male	0	0	0	0	0	0	0	0	0	0	0	0	0	0	0	0	0	0	0	0	0	0	0	0	0	0	0	0	0	0	0	0	0	0	0	0	0	0	0	0.21837	0	0.12536	0	0	0	0	0
KR_1064	Dyslipidemia	Female	0	0	0	0	0	0	0	0	0	0	0	0	0	0	0	0	0	0	0	0	0	0	0	0	0	0	0	0	0	0	0	0	0	0	0	0	0	0	0	0.00629	0	0	0	0	0	0	0
KR_1651	Dyslipidemia	Male	0	0	0	0	0	0	0	0	0	0	0	0	0	0.00028	0	0	0	0	0	0	0	0	0	0	0	0	0	0	0	0.0095	0	0.00868	0	0	0	0	0	0	0	0.08407	0	0.15534	0	0	0	0	0
KR_1073	Dyslipidemia	Female	0	0	0	0	0	0	0	0	0	0	0	0	0	0	0	0	0	0	0	0	0	0	0	0	0	0	0	0	0	0	0	0	0	0	0	0	0	0	0	0	0	0.07001	0	0	0	0	0
KR_1476	Dyslipidemia	Female	0	0	0	0	0	0	0	0	0	0	0	0	0	0	0	0	0	0	0	0	0	0	0	0	0	0	0	0	0	0	0	0	0	0.02475	0	0	0	0	0	0.00499	0	0.13234	0	0	0	0	0
KR_0266	Dyslipidemia	Male	0	0	0	0	0	0	0	0	0	0	0	0	0	0	0	0	0	0	0	0	0	0	0	0	0	0	0	0	0	0.40064	0	0.01282	0	0.62892	0	0	0	0	0	0.03974	0	0	0	0	0	0	0
KR_0683	Dyslipidemia	Female	0	0	0	0	0	0	0	0	0	0	0	0	0	0	0	0	0	0	0	0	0	0	0	0	0	0	0	0	0	0.40793	0	0	0	0.32894	0	0	0	0	0	7.03908	0	1.80402	0	0	0	0	0
KR_0253	Dyslipidemia	Male	0	0	0	0	0	0	0	0	0	0	0	0	0	0	0	0	0	0	0	0	0	0	0	0	0	0	0	0	0	0.13864	0	0	0	0	0	0	0	0	0	0	0	0.00473	0	0	0	0	0
KR_0762	Dyslipidemia	Male	0	0	0	0	0	0	0	0	0	0	0	0	0	0	0	0	0	0	0	0	0	0	0	0	0	0	0	0	0	0.20059	0	0	0	0	0	0	0	0	0	0.13361	0	0.01582	0	0	0	0	0
KR_1633	Control	Male	0	0	0	0	0	0	0	0	0	0	0	0	0	0	0	0	0	0	0	0	0	0	0	0	0	0	0	0	0	0.85289	0	0	0	0	0	0	0	0	0	1.21904	0	7.06948	0	0	0	0	0
KR_1177	Dyslipidemia	Male	0	0	0	0	0	0	0	0	0	0	0	0	0	0	0	0	0	0	0	0	0	0	0	0	0	0	0	0	0	0	0	0	0	0	0	0	0	0	0	0.34334	0	0.01797	0	0	0	0	0
KR_1129	Dyslipidemia	Female	0	0	0	0	0	0	0	0	0	0	0	0	0	0	0	0	0	0	0	0	0	0	0	0	0	0	0	0	0	0.00585	0	0	0	0	0	0	0	0	0	0.35075	0	0.28242	0	0	0	0	0
KR_1424	Dyslipidemia	Male	0	0	0	0	0	0	0	0	0	0	0	0	0	0	0	0	0	0	0	0	0	0	0	0	0	0	0	0	0	32.7797	0	0	0	1.90891	0	0	0	0	0	17.5102	0	1.25452	0	0	0	0	0
KR_0400	Dyslipidemia	Male	0	0	0	0	0	0	0	0	0	0	0	0	0	0.00173	0	0	0	0	0.00353	0	0	0	0	0	0	0	0	0	0	0.87813	0	0	0	0.05563	0	0.02388	0	0	0	0.28675	0	0	0	0	0	0	0
KR_0033	Dyslipidemia	Male	0.51771	0	0	0	0	0	0	0	0	0	0	0	0	0	0	0	0	0	0	0	0	0	0	0	0	0	0	0	0	0.15233	0	0	0	0	0	0	0	0	0	0.07836	0	0.20477	0	0	0	0	0
KR_1012	Dyslipidemia	Female	0	0	0	0	0	0	0	0	0	0	0	0	0	0	0	0	0	0	0	0	0	0	0	0	0	0	0	0	0	0.6096	0	0	0	0	0	0	0	0	0	0.3008	0	1.13479	0	0	0	0	0
KR_1630	Dyslipidemia	Male	0	0	0	0	0	0	0	0	0	0	0	0	0	0	0	0	0	0	0	0	0	0	0	0	0	0	0	0	0	1.62441	0	0	0	0	0	0	0	0	0	0.99414	0	0.00548	0	0	0	0	0
KR_0801	Control	Female	0	0	0	0	0	0	0	0	0	0	0	0	0	0	0	0	0	0	0	0	0	0	0	0	0	0	0	0	0	0.57468	0	0	0	0	0	0	0	0	0	0.3478	0	0.27758	0	0	0	0	0
KR_0169	Dyslipidemia	Male	0	0	0	0	0	0	0	0	0	0	0	0	0	0	0	0	0	0	0	0	0	0	0	0	0	0	0	0	0	0.18061	0	0	0	0	0	0	0	0	0	0.05548	0	0	0	0	0	0	0
KR_1329	Dyslipidemia	Male	0	0	0	0	0	0	0	0	0	0	0	0	0	0	0	0	0	0	0	0	0	0	0	0	0	0	0	0	0	2.55439	0	0	0	0	0	0	0	0	0	0.23147	0	0.01518	0	0	0	0	0
KR_0580	Dyslipidemia	Male	0	0	0	0	0	0	0	0	0	0	0	0	0	0	0	0	0	0	0	0	0	0	0	0	0	0	0	0	0	0.19503	0	0	0	0.02829	0	0	0	0	0	0.20809	0	0.33188	0	0	0	0	0
KR_0496	Dyslipidemia	Female	0	0	0	0	0	0	0	0	0	0	0	0	0	0	0	0	0	0	0	0	0	0	0	0	0	0	0	0	0	5.06879	0	0	0	0.94461	0	0	0	0	0	1.09439	0	0.41217	0	0	0	0	0
KR_0034	Dyslipidemia	Male	0	0	0	0	0	0	0	0	0	0	0	0	0	0	0	0	0	0	0	0	0	0	0	0	0	0	0	0	0	0.17182	0	0	0	0	0	0	0	0	0	0.04419	0	0.00112	0	0	0	0	0
KR_0701	Dyslipidemia	Female	0	0	0	0	0	0	0	0	0	0	0	0	0	0	0	0	0	0	0	0	0	0	0	0	0	0	0	0	0	9.24747	0	0.04382	0	1.62733	0	0	0	0	0	0.92267	0	1.93016	0	0	0	0	0
KR_1118	Dyslipidemia	Male	0	0	0	0	0	0	0	0	0	0	0	0	0	0	0	0	0	0	0	0	0	0	0	0	0	0	0	0	0	0	0	0	0	0	0	0	0	0	0	1.04207	0	0	0	0	0	0	0
KR_0206	Dyslipidemia	Female	0	0	0	0	0	0	0	0	0	0	0	0	0	0.00242	0	0.00023	0	0.01172	0	0	0	0	0	0	0	0	0	0	0	0.65922	0.00661	0	0	0.23024	0	0	0	0	0	0.24713	0	0.00233	0	0	0	0	0
KR_0812	Dyslipidemia	Male	0	0	0	0	0	0	0	0	0	0	0	0	0	0	0	0	0	0	0	0	0	0	0	0	0	0	0	0	0	0.02211	0	0	0	0	0	0.01031	0	0	0	0.0004	0	0.04443	0	0	0	0	0
KR_0622	Dyslipidemia	Male	0	0	0	0	0	0	0	0	0	0	0	0	0	0	0	0	0	0	0	0	0	0	0	0	0	0	0	0	0	0.38458	0	0	0	0.0289	0	0	0	0	0	0.01117	0	0	0	0	0	0	0
KR_0650	Dyslipidemia	Male	0	0	0	0	0	0	0	0	0	0	0	0	0	0	0	0	0	0	0	0	0	0	0	0	0	0	0	0	0	0.00238	0	0	0	0	0	0	0	0	0	0.015	0	0.00412	0	0	0	0	0
KR_1510	Dyslipidemia	Male	0	0	0	0	0	0	0	0	0	0	0	0	0	0	0	0	0	0	0	0	0	0	0	0	0	0	0	0	0	0	0	0	0	0	0	0	0	0	0	0.08626	0	0.19076	0	0	0	0	0
KR_1279	Dyslipidemia	Male	0	0	0	0	0	0	0	0	0	0	0	0	0	0	0	0	0	0	0	0	0	0	0	0	0	0	0	0	0	0	0	0	0	0	0	0	0	0	0	0.20214	0	0.40943	0	0	0	0	0
KR_0729	Dyslipidemia	Female	0	0	0	0	0	0	0	0	0	0	0	0	0	0	0	0	0	0	0	0	0	0	0	0	0	0	0	0	0	0.0297	0	0	0	0	0	0	0	0	0	0	0	0	0	0	0	0	0
KR_0835	Dyslipidemia	Male	0	0	0	0	0	0	0	0	0	0	0	0	0	0	0	0	0	0	0	0	0	0	0	0	0	0	0	0	0	0.11422	0	0	0	0	0	0	0	0	0	0.03227	0	0.01415	0	0	0	0	0
KR_0937	Dyslipidemia	Male	0	0	0	0	0	0	0	0	0	0	0	0	0	0	0	0	0	0	0	0	0	0	0	0	0	0	0	0	0	1.03318	0	0	0	0	0	0.0227	0	0	0	0.02856	0	0.01364	0	0	0	0	0
KR_0160	Dyslipidemia	Female	0	0	0	0	0	0	0	0	0	0	0	0	0	0	0	0	0	0	0	0	0	0	0	0	0	0	0	0	0	0	0	0	0	0	0	0	0	0	0	0.00096	0	0.00404	0	0	0	0	0
KR_0836	Dyslipidemia	Female	0	0	0	0	0	0	0	0	0	0	0	0	0	0	0	0	0	0	0	0	0	0	0	0	0	0	0	0	0	0.18348	0	0	0	0	0	0	0	0	0	0.00901	0	0	0	0	0	0	0
KR_0138	Dyslipidemia	Male	0	0	0	0	0	0	0	0	0	0	0	0	0	0	0	0	0	0	0	0	0	0	0	0	0	0	0	0	0	1.56937	0	0	0	0	0	0	0	0	0	0.07126	0	0.0079	0	0	0	0	0
KR_1495	Dyslipidemia	Male	0	0	0	0	0	0	0	0	0	0	0	0	0	0	0	0	0	0	0	0	0	0	0	0	0	0	0	0	0	0.64624	0	0	0	0	0	0	0	0	0	0.2386	0	0	0	0	0	0	0
KR_1703	Dyslipidemia	Male	0	0	0	0	0	0	0	0	0	0	0	0	0	0	0	0	0	0	0	0	0	0	0	0	0	0	0	0	0	0.29377	0	0	0	0	0	0	0	0	0	0.03689	0	0	0	0	0	0	0
KR_0941	Dyslipidemia	Female	0	0	0	0	0	0	0	0	0	0	0	0	0	0	0	0	0	0	0	0	0	0	0	0	0	0	0	0	0	4.71275	0	0.03284	0	0	0	0	0	0	0	0.52304	0	6.02088	0	0	0	0	0
KR_1104	Dyslipidemia	Female	9.85841	0	0	0	0	0	0	0	0	0	0	0	0	0	0	0	0	0	0	0	0	0	0	0	0	0	0	0	0	0	0	0	0	1.37549	0	0	0	0	0	1.10473	0	0	0	0	0	0	0
KR_1086	Dyslipidemia	Male	0.06831	0	0	0	0	0	0	0	0	0	0	0	0	0	0	0	0	0	0	0	0	0	0	0	0	0	0	0	0	0.09662	0	0	0	0	0	0	0	0	0	0.00538	0	0.01415	0	0	0	0	0
KR_0867	Dyslipidemia	Male	2.1645	0	0	0	0	0	0	0	0	0	0	0	0	0	0	0	0	0	0	0	0	0	0	0	0	0	0	0	0	0.02543	0	0	0	0	0	0	0	0	0	0.00822	0	0	0	0	0	0	0
KR_0883	Dyslipidemia	Male	0	0	0	0	0	0	0	0	0	0	0	0	0	0	0	0	0	0	0	0	0	0	0	0	0	0	0	0	0	0.27646	0	0	0	0	0	0	0	0	0	0.11497	0	0.12066	0	0	0	0	0
KR_1419	Dyslipidemia	Female	0	0	0	0	0	0	0	0	0	0	0	0	0	0	0	0	0	0	0	0	0	0	0	0	0	0	0	0	0	5.24678	0	0	0	0	0	0	0	0	0	0.18799	0	0.04563	0	0	0	0	0
KR_1482	Dyslipidemia	Female	0	0	0	0	0	0	0	0	0	0	0	0	0	0	0	0	0	0	0	0	0	0	0	0	0	0	0	0	0	3.57385	0	0	0	0.15832	0	0	0	0	0	3.28498	0	0	0	0	0	0	0
KR_1323	Dyslipidemia	Female	3.43571	0	0	0	0	0	0	0	0	0	0	0	0	0	0	0	0	0	0	0	0	0	0	0	0	0	0	0	0	1.57021	0	0	0	0	0	0	0	0	0	2.28016	0	0.77828	0	0	0	0	0
KR_0816	Dyslipidemia	Male	0	0	0	0	0	0	0	0	0	0	0	0	0	0	0	0	0	0	0	0	0	0	0	0	0	0	0	0	0	0	0	0	0	0.44737	0	0	0	0	0	0.15683	0	0.6601	0	0	0	0	0
KR_1098	Control	Male	0	0	0	0	0	0	0	0	0	0	0	0	0	0	0	0	0	0	0	0	0	0	0	0	0	0	0	0	0	0.00366	0	0	0	0	0.00964	0	0	0	0	0.4879	0	1.06332	0	0	0	0	0
KR_1276	Dyslipidemia	Male	0	0	0	0	0	0	0	0	0	0	0	0	0	0	0	0	0	0	0	0	0	0	0	0	0	0	0	0	0	1.05994	0	0	0	0.32366	0	0	0	0	0	0.23877	0	0	0	0	0	0	0
KR_0343	Dyslipidemia	Male	0.02828	0	0	0	0	0	0	0	0	0	0	0	0	0	0	0	0	0	0	0	0	0	0	0	0	0	0	0	0	1.9838	0	0.06696	0	0	0	0	0	0	0	0.55602	0	0.03015	0	0	0	0	0
KR_0594	Dyslipidemia	Male	2.71254	0	0	0	0.01354	0	0	0	0	0	0	0	0	0	0	0	0	0	0	0	0	0	0	0	0	0	0	0	0	0.16407	0	0	0	0	0	0.3748	0	0	0	0	0	0	0	0	0	0	0
KR_0239	Dyslipidemia	Male	0	0	0	0	0	0	0	0	0	0	0	0	0	0	0	0	0	0	0	0	0	0	0	0	0	0	0	0	0	4.3118	0	0	0	0	0	0	0	0	0	0.34099	0	2.53801	0	0	0	0	0
KR_1058	Dyslipidemia	Female	0	0	0	0	0	0	0	0	0	0	0	0	0	0	0	0	0	0	0	0	0	0	0	0	0	0	0	0	0	0	0	0	0	0	0	0	0	0	0	0.10325	0	0.23178	0	0	0	0	0
KR_0798	Dyslipidemia	Male	0	0	0	0	0	0	0	0	0	0	0	0	0	0	0	0	0	0	0	0	0	0	0	0	0	0	0	0	0	0.44344	0	0	0	0.41535	0	0	0	0	0	0.5281	0	0.05941	0	0	0	0	0
KR_1652	Dyslipidemia	Male	0	0	0	0	0	0	0	0	0	0	0	0	0	0	0	0	0	0	0	0	0	0	0	0	0	0	0	0	0	0.85388	0	0	0	0	0	0.0333	0	0	0	0.02989	0	0	0	0	0	0	0
KR_0359	Dyslipidemia	Female	0	0	0	0	0	0	0	0	0	0	0	0	0	0	0	0	0	0	0	0	0	0	0	0	0	0	0	0	0	0	0	0	0	0	0	0	0	0	0.01974	3.18054	0	3.29182	0	0	0	0	0
KR_0450	Dyslipidemia	Male	0.03484	0	0	0	0	0	0	0	0	0	0	0	0	0	0	0	0	0	0	0	0	0	0	0	0	0	0	0	0	0.56094	0	0	0	0	0	0	0	0	0	0.00871	0	0	0	0	0	0	0
KR_0979	Dyslipidemia	Male	0.21704	0	0	0	0	0	0	0	0	0	0	0	0	0	0	0	0	0	0	0	0	0	0	0	0	0	0	0	0	1.70676	0	0.06908	0	0	0	0.00479	0	0	0	0.21647	0	0.17164	0	0	0	0	0
KR_0887	Dyslipidemia	Female	0.00729	0	0	0	0	0	0	0	0	0	0	0	0	0	0	0	0	0	0	0	0	0	0	0	0	0	0	0	0	0	0	0	0	0	0	0	0	0	0	0.18286	0	0	0	0	0	0	0
KR_0152	Control	Male	0	0	0	0	0	0	0	0	0	0	0	0	0	0	0	0	0	0	0	0	0	0	0	0	0	0	0	0	0	0.60868	0	0	0	0	0	0	0	0	0	0.01225	0	0	0	0	0	0	0
KR_0415	Dyslipidemia	Male	0	0	0	0	0	0	0	0	0	0	0	0	0	0	0	0	0	0	0	0	0	0	0	0	0	0	0	0	0	0	0	0	0	0	0	0	0	0	0	0	0	0.03726	0	0	0	0	0
KR_1215	Dyslipidemia	Male	5.53627	0	0	0	0.19564	0	0	0	0	0	0	0	0	0	0	0	0	0	0	0	0	0	0	0	0	0	0	0	0	12.3216	0	0	0	2.48763	0	0	0	0	0	1.81728	0	0.351	0	0	0	0	0
KR_0286	Dyslipidemia	Male	0	0	0	0	0	0	0	0	0	0	0	0	0	0	0	0	0	0	0	0	0	0	0	0	0	0	0	0	0	0.33313	0	0	0	0	0	0	0	0	0	0.20807	0	0.00073	0	0	0	0	0
KR_0322	Dyslipidemia	Male	0	0	0	0	0	0	0	0	0	0	0	0	0	0	0	0	0	0	0	0	0	0.00362	0	0	0	0	0	0	0	0	0	0	0	0.48487	0	0	0	0	0	0.25855	0	1.67461	0	0	0	0	0
KR_0971	Dyslipidemia	Male	0	0	0	0	0	0	0	0	0	0	0	0	0	0	0	0	0	0	0	0	0	0	0	0	0	0	0	0	0	0	0	0	0	0	0	0	0	0	0	0	0	0	0	0	0	0	0
KR_1358	Dyslipidemia	Female	0	0	0	0	0	0	0	0	0	0	0	0	0	0	0	0	0	0	0	0	0	0	0	0	0	0	0	0	0	0.41559	0	0	0	0	0	0	0	0	0	0.09185	0	0.18503	0	0	0	0	0
KR_0721	Dyslipidemia	Female	0	0	0	0	0	0	0	0.00108	0	0	0	0	0	0.01886	0	0.00551	0.00372	0.00182	0	0	0	0.00134	0	0	0	0	0	0	0	14.6293	0	0	0	1.63645	0	0	0	0.00205	0	0.83961	0	10.5557	0	0	0	0	0
KR_1060	Dyslipidemia	Female	0	0	0	0	0	0	0	0	0	0	0	0	0	0	0	0	0	0	0	0	0	0	0	0	0	0	0	0	0	0	0	0	0	0	0	0	0	0	0	0.0079	0	0.12259	0	0	0	0	0
KR_1151	Dyslipidemia	Female	0	0	0	0	0	0	0	0	0	0	0	0	0	0	0	0	0	0	0	0	0	0	0	0	0	0	0	0	0	3.03222	0	0	0	1.67875	0	0	0	0	0	0.88247	0	0.06033	0	0	0	0	0
KR_0402	Dyslipidemia	Male	0.00478	0	0	0	0	0	0	0	0	0	0	0	0	0	0	0	0	0	0	0	0	0	0	0	0	0	0	0	0	5.20885	0	0.00143	0	0	0	0	0	0	0	0.21015	0	0.02703	0	0	0	0	0
KR_1567	Dyslipidemia	Male	0	0	0	0	0	0	0	0	0	0	0	0	0	0	0	0	0	0	0	0	0	0	0	0	0	0	0	0	0	2.14592	0	0	0	0	0	0	0	0	0	0.04935	0	0.07979	0	0	0	0	0
KR_0745	Control	Male	0	0	0	0	0	0	0	0	0	0	0	0	0	0	0	0	0	0	0	0	0	0	0	0	0	0	0	0	0	0	0	0	0	0.18133	0	0	0	0	0	0.01906	0	0	0	0	0	0	0
KR_0532	Dyslipidemia	Female	0	0	0	0	0	0	0	0	0	0	0	0	0	0	0	0	0	0	0	0	0	0	0	0	0	0	0	0	0	4.12663	0	0	0	0	0	0	0	0	0	2.96068	0	1.28825	0	0	0	0	0
KR_0790	Dyslipidemia	Male	0	0	0	0	0	0	0	0	0	0	0	0	0	0	0	0	0	0	0	0	0	0.00529	0	0	0	0	0	0	0	0.026	0	0	0	0	0	0	0	0	0	0	0	0.03111	0	0	0	0	0
KR_0065	Dyslipidemia	Male	0	0	0	0	0	0	0	0	0	0	0	0	0	0	0	0	0	0	0	0	0	0	0	0	0	0	0	0	0	0.97116	0	0.00881	0	0	0	0	0	0	0	0.02762	0	0.01462	0	0	0	0	0
KR_0436	Dyslipidemia	Male	0.0153	0	0	0	0	0	0	0	0	0	0	0	0	0	0	0	0	0	0	0	0	0	0	0	0	0	0	0	0	0.06002	0	0	0	0	0	0	0	0	0	0	0	0	0	0	0	0	0
KR_1025	Dyslipidemia	Female	0	0	0	0	0	0	0	0	0	0	0	0	0	0.0035	0	0	0	0.04272	0.00095	0	0	0.00249	0	0	0	0	0	0	0	8.69509	0	0	0	0	0.08823	0	0	0	0	1.18249	0	0.90831	0	0	0	0	0
KR_0846	Dyslipidemia	Female	0	0	0	0	0	0	0	0	0	0	0	0	0	0	0	0	0	0	0	0	0	0	0	0	0	0	0	0	0	0.19566	0	0	0	0	0	0	0	0	0	0.05109	0	0.16511	0	0	0	0	0
KR_0314	Dyslipidemia	Male	0	0	0	0	0	0	0	0	0	0	0	0	0	0	0	0	0	0	0	0	0	0	0	0	0	0	0	0	0	1.95548	0	0	0	0.74542	0	0	0	0	0	3.13712	0	2.52697	0	0	0	0	0
KR_1174	Dyslipidemia	Female	0	0	0	0	0	0	0	0	0	0	0	0	0	0	0	0	0	0	0	0	0	0	0	0	0	0	0	0	0	1.89058	0	0	0	0	0	0	0	0	0	0.78504	0	0	0	0	0	0	0
KR_0094	Dyslipidemia	Male	0	0	0	0	0	0	0	0	0	0	0	0	0	0	0	0	0	0	0	0	0	0	0	0	0	0	0	0	0	0.03593	0	0	0	0.18274	0	0	0	0	0	0.02133	0	0.0138	0	0	0	0	0
KR_1423	Dyslipidemia	Female	0	0	0	0	0	0	0	0	0	0	0	0	0	0	0	0	0	0	0	0	0	0	0	0	0	0	0	0	0	0.00583	0	0	0	0	0	0	0	0	0	0.01352	0	0.00433	0	0	0	0	0
KR_1167	Control	Male	0	0	0	0	0	0	0	0	0	0	0	0	0	0	0	0	0	0	0	0	0	0	0	0	0	0	0	0	0	0.04513	0	0	0	0	0	0	0	0	0	0.56674	0	0.15875	0	0	0	0	0
KR_0179	Dyslipidemia	Male	0	0	0	0	0	0	0	0	0	0	0	0	0	0	0	0	0	0	0	0	0	0	0	0	0	0	0	0	0	0	0	0	0	0	0	0	0	0	0	0	0	0	0	0	0	0	0
KR_0489	Dyslipidemia	Female	0	0	0	0	0	0	0	0	0	0	0	0	0	0	0	0	0	0	0	0	0	0	0	0	0	0	0	0	0	0.24468	0	0	0	0.16952	0	0	0	0	0	0.17607	0	0.07451	0	0	0	0	0
KR_0518	Dyslipidemia	Male	0.00174	0	0	0	0	0	0	0	0	0	0	0	0	0	0	0	0	0	0	0	0	0	0	0	0	0	0	0	0	0.33542	0	0.01777	0	0	0	0	0	0.00712	0	1.25894	0	0.26112	0	0	0	0	0
KR_0823	Dyslipidemia	Female	0	0	0	0	0	0	0	0	0	0	0	0	0	0	0	0	0	0	0	0	0	0	0	0	0	0	0	0	0	0.24456	0	0	0	0	0	0	0	0	0	0.04012	0	0.00613	0	0	0	0	0
KR_1166	Dyslipidemia	Male	0.23683	0	0	0	0	0	0	0	0	0	0	0	0	0	0	0	0	0	0	0	0	0	0	0	0	0	0	0	0	0	0	0	0	0	0	0	0	0	0	0	0	0	0	0	0	0	0
KR_1565	Dyslipidemia	Male	0	0	0	0	0	0	0	0	0	0	0	0	0	0	0	0	0	0	0	0	0	0	0	0	0	0	0	0	0	0.74031	0	0.02278	0	0.09145	0	0	0	0	0	0.17748	0	0.16324	0	0	0	0	0
KR_0212	Dyslipidemia	Male	0	0	0	0	0	0	0	0	0	0	0	0	0	0	0	0	0	0	0	0	0	0	0	0	0	0	0	0	0	1.66097	0	0	0	0.17053	0	0	0	0	0	0.15971	0	0.0062	0	0	0	0	0
KR_1300	Dyslipidemia	Male	0	0	0	0	0	0	0	0	0	0	0	0	0	0	0	0	0	0	0	0	0	0	0	0	0	0	0	0	0	1.00344	0	0	0	0	0	0	0	0	0	0.0297	0	0	0	0	0	0	0
KR_0961	Dyslipidemia	Male	0	0	0	0	0	0	0	0	0	0	0	0	0	0	0	0	0	0.00035	0	0	0	0	0	0	0	0	0	0	0	0	0	0	0	0	0	0	0	0	0	0	0	5.00756	0	0	0	0	0
KR_1477	Dyslipidemia	Female	0	0	0	0	0	0	0	0	0	0	0	0	0	0	0	0	0	0	0	0	0	0	0	0	0	0	0	0	0	0	0	0	0	0.10965	0	0	0	0	0	0.36841	0	0.51996	0	0	0	0	0
KR_1341	Dyslipidemia	Male	0	0	0	0	0	0	0	0	0	0	0	0	0	0	0	0	0	0	0	0	0	0	0	0	0	0	0	0	0	0.02321	0	0	0	0	0	0	0	0	0	0.00434	0	0.00943	0	0	0	0	0
KR_0534	Control	Female	0.3126	0	0	0	0	0	0	0	0	0	0	0	0	0	0	0	0	0	0	0	0	0	0	0	0	0	0	0	0	0.25625	0	0	0	0	0	0	0	0	0	0.0932	0	0.04033	0	0	0	0	0
KR_0967	Control	Male	0	0	0	0	0	0	0	0	0	0	0	0	0	0	0	0	0	0	0	0	0	0	0	0	0	0	0	0	0	0.02858	0	0	0	0.03629	0	0	0	0	0	0.00426	0	0.05352	0	0	0	0	0
KR_0057	Dyslipidemia	Male	0	0	0	0	0	0	0	0.00297	0	0	0	0	0	0	0	0	0	0.0059	0	0	0	0	0	0	0	0	0	0	0	3.59722	0	0	0	0	0	0	0	0	0	0.66597	0	0.37342	0	0	0	0	0
KR_0264	Dyslipidemia	Male	0	0	0	0	0	0	0	0	0	0	0	0	0	0	0	0	0	0	0	0	0	0	0	0	0	0	0	0	0	7.12511	0	0	0	0	0	0	0	0	0	0.63185	0	0.08072	0	0	0	0	0
KR_1534	Dyslipidemia	Female	0.0003	0	0	0	0	0	0	0	0	0	0	0	0	0	0	0	0	0	0	0	0	0	0	0	0	0	0	0	0	10.1038	0	0	0	1.22015	0	0	0	0	0	8.00177	0	0.09632	0	0	0	0	0
KR_0912	Dyslipidemia	Male	0	0	0	0	0	0	0	0	0	0	0	0	0	0	0	0	0	0	0	0	0	0	0	0	0	0	0	0	0	0	0	0	0	0	0	0	0	0	0	0	0	0	0	0	0	0	0
KR_0035	Dyslipidemia	Male	0	0	0	0	0	0	0	0.00422	0	0	0	0	0	0.01074	0.00978	0.00613	0	0.02668	0	0	0	0	0	0	0	0	0	0.0035	0	37.2567	0	0.00264	0	0	0	0	0	0.01635	0	1.59516	0	3.03735	0	0	0	0	0
KR_0934	Dyslipidemia	Male	0	0	0	0	0	0	0	0.00161	0	0	0	0	0	0.00046	0	0	0	0.01082	0	0	0	0	0	0	0	0	0	0	0	0	0	0.00153	0	0	0	0	0	0	0	20.8031	0	0	0	0	0	0	0
KR_0523	Dyslipidemia	Female	0	0	0	0	0	0	0	0	0	0	0	0	0	0	0	0	0	0	0	0	0	0	0	0	0	0	0	0	0	0.01185	0	0	0	0	0	0	0	0	0	0.04395	0	0.25111	0	0	0	0	0
KR_1068	Dyslipidemia	Male	0	0	0	0	0	0	0	0	0	0	0	0	0	0	0	0	0	0	0	0	0	0	0	0	0	0	0	0	0	0	0	0	0	0	0	0	0	0	0	0.29643	0	0.17686	0	0	0	0	0
KR_1357	Dyslipidemia	Male	0	0	0	0	0	0	0	0	0	0	0	0	0	0	0	0	0	0	0	0	0	0	0	0	0	0	0	0	0	0.02048	0	0	0	0	0	0	0	0	0	0.00564	0	0.0181	0	0	0	0	0
KR_0570	Dyslipidemia	Female	0	0	0	0	0	0	0	0	0	0	0	0	0	0	0	0	0	0	0	0	0	0	0	0	0	0	0	0	0	6.10076	0	0	0	0.03651	0	0	0	0	0	0.1867	0	0.0093	0	0	0	0	0
KR_1369	Control	Female	0	0	0	0	0	0	0	0	0	0	0	0	0	0	0	0	0	0	0	0	0	0	0	0	0	0	0	0	0	0	0	0	0	0.00804	0	0	0	0	0	0.13793	0	0.07719	0	0	0	0	0
KR_0434	Dyslipidemia	Female	0	0	0	0	0	0	0	0	0	0	0	0	0	0	0	0	0	0	0	0	0	0	0	0	0	0	0	0	0	1.59407	0	0	0	0	0	0	0	0	0	0.79874	0	0.51436	0	0	0	0	0
KR_1340	Dyslipidemia	Male	0.26335	0	0	0	0	0	0	0	0	0	0	0	0	0	0	0	0	0	0	0	0	0	0	0	0	0	0	0	0	0.08135	0	0	0	0	0	0	0	0	0	0	0	0	0	0	0	0	0
KR_0453	Dyslipidemia	Male	0	0	0	0	0	0	0	0	0	0	0	0	0	0	0	0	0	0	0	0	0	0	0	0	0	0	0	0	0	3.01728	0	0	0	0	0	0	0	0	0	1.15571	0	0.60495	0	0	0	0	0
KR_0507	Dyslipidemia	Female	0	0	0	0	0	0	0	0	0	0	0	0	0	0	0	0	0	0	0	0	0	0	0	0	0	0	0	0	0	4.82382	0	0	0	0	0	0	0	0.00239	0	4.52099	0	0.27125	0	0	0	0	0
KR_1250	Dyslipidemia	Male	0	0	0	0	0	0	0	0	0	0	0	0	0	0	0	0	0	0	0	0	0	0	0	0	0	0	0	0	0	0	0	0	0	0	0	0	0	0	0	0	0	0	0	0	0	0	0
KR_1397	Dyslipidemia	Male	0.30539	0	0	0	0	0	0	0	0	0	0	0	0	0	0	0	0	0	0	0	0	0	0	0	0	0	0	0	0	0.80745	0	0	0	0	0	0	0	0	0	0.41859	0	0	0	0	0	0	0
KR_0281	Dyslipidemia	Female	0	0	0	0	0	0	0	0	0	0	0	0	0	0	0	0	0	0	0	0	0	0	0	0	0	0	0	0	0	0	0	0	0	0	0	0	0	0	0	0	0	0	0	0	0	0	0
KR_1255	Dyslipidemia	Female	0	0	0	0	0	0	0	0	0	0	0	0	0	0	0	0	0	0.0004	0	0	0	0	0	0	0	0	0	0	0	0	0	0	0	0	0	0	0	0	0	0	0	0.30929	0	0	0	0	0
KR_1034	Dyslipidemia	Male	0	0	0	0	0	0	0	0	0	0	0	0	0	0	0	0	0	0	0	0	0	0	0	0	0	0	0	0	0	0	0	0	0	0	0	0	0	0	0	0.95935	0	31.3109	0	0	0	0	0
KR_1103	Dyslipidemia	Male	0	0	0	0	0	0	0	0	0	0	0	0	0	0	0	0	0	0	0	0	0	0	0	0	0	0	0	0	0	0.01545	0	0	0	0	0	0.00331	0	0	0	0.0536	0	0.13535	0	0	0	0	0
KR_0161	Dyslipidemia	Male	0	0	0	0	0	0	0	0	0	0	0	0	0	0	0	0	0	0	0	0	0	0	0	0	0	0	0	0	0	0.51709	0	0	0	0	0	0	0	0	0	0.63394	0	0.02898	0	0	0	0	0
KR_0183	Control	Male	0	0	0	0	0	0	0	0	0	0	0	0	0	0	0	0	0	0	0	0	0	0	0	0	0	0	0	0	0	3.14755	0	0	0	0	0	0	0	0	0	0.19633	0	0.22659	0	0	0	0	0
KR_0181	Dyslipidemia	Male	0	0	0	0	0	0	0	0	0	0	0	0	0	0	0	0	0	0	0	0	0	0	0	0	0	0	0	0	0	1.53562	0	0	0	0.00882	0	0	0	0	0	0.20904	0	0	0	0	0	0	0
KR_0278	Dyslipidemia	Male	0	0	0	0	0	0	0	0	0	0	0	0	0	0	0	0	0	0	0	0	0	0	0	0	0	0	0	0	0	0	0	0	0	0	0	0	0	0	0	1.01677	0	0	0	0	0	0	0
KR_1289	Dyslipidemia	Female	0	0	0	0	0	0	0	0	0	0	0	0	0	0	0	0	0	0	0	0	0	0	0	0	0	0	0	0	0	0.22842	0	0	0	0	0	0	0	0	0	0.86162	0	0.93596	0	0	0	0	0
KR_1464	Dyslipidemia	Male	0	0	0	0	0	0	0	0	0	0	0	0	0	0	0	0	0	0	0	0	0	0	0	0	0	0	0	0	0	1.2706	0	0	0	0	0	0	0	0	0	0.20127	0	0.12072	0	0	0	0	0
KR_1399	Dyslipidemia	Female	0	0	0	0	0	0	0	0	0	0	0	0	0	0	0	0	0	0	0	0	0	0	0	0	0	0	0	0	0	0	0	0	0	0	0	0	0	0	0	0.11607	0	0.14734	0	0	0	0	0
KR_0668	Dyslipidemia	Male	0	0	0	0	0	0	0	0	0	0	0	0	0	0	0	0	0	0	0	0	0	0	0	0	0	0	0	0	0	0	0	0	0	0	0	0	0	0	0	7.12068	0	1.12442	0	0	0	0	0
KR_0506	Dyslipidemia	Male	0	0	0	0	0	0	0	0	0	0	0	0	0	0	0	0	0	0	0	0	0	0	0	0	0	0	0	0	0	0.10589	0	0	0	0	0	0	0	0	0	0.08476	0	0.03646	0	0	0	0	0
KR_1529	Dyslipidemia	Male	0.2215	0	0	0	0	0	0	0	0	0	0	0	0	0.01947	0.00804	0	0	0.00835	0	0	0	0	0	0	0	0	0	0	0	3.05135	0	0	0	2.99191	0	0	0	0	0	0.34967	0	0	0	0	0	0	0
KR_0262	Dyslipidemia	Male	0	0	0	0	0	0	0	0	0	0	0	0	0	0	0	0	0	0	0	0	0	0	0	0	0	0	0	0	0	0	0	0	0	1.19931	0	0	0	0	0	0.11311	0	0	0	0	0	0	0
KR_1085	Dyslipidemia	Male	0	0	0	0	0	0	0	0	0	0	0	0	0	0	0	0	0	0	0	0	0	0	0	0	0	0	0	0	0	0.2978	0	0	0	0	0	0.05232	0	0	0	0.9334	0	0.0769	0	0	0	0	0
KR_0299	Dyslipidemia	Male	0	0	0	0	0	0	0	0	0	0	0	0	0	0.00763	0	0.00097	0	0.00947	0.00117	0	0	0	0	0	0	0	0	0	0	1.68637	0	0	0	0	0	0	0	0	0	0.06421	0	0.23735	0	0	0	0	0
KR_0151	Dyslipidemia	Male	0	0	0	0	0	0	0	0	0	0	0	0	0	0	0	0	0	0	0	0	0	0	0	0	0	0	0	0	0	2.4119	0	0	0	0	0	0	0	0	0	1.963	0	0.06446	0	0	0	0	0
KR_1037	Dyslipidemia	Female	0	0	0.00751	0	0	0	0	0	0	0	0	0	0	0	0	0	0	0	0	0	0	0	0	0	0	0	0	0	0	10.6788	0	0	0	0	0	0	0	0	0	6.71918	0	1.24038	0	0	0	0	0
KR_0990	Dyslipidemia	Female	0	0	0	0	0	0	0	0	0.00381	0	0	0.0048	0	0.01689	0.02805	0.00272	0	0	0	0	0	0	0	0	0	0	0	0	0	7.29911	0	0	0	2.17126	0	0.42062	0	0.00041	0	4.12868	0	0.20696	0	0	0	0	0
KR_0117	Dyslipidemia	Male	0	0	0	0	0	0	0	0	0	0	0	0	0	0	0	0	0	0	0	0	0	0	0	0	0	0	0	0	0	5.1268	0	0	0	0	0	0	0	0	0	1.26475	0	0.38088	0	0	0	0	0
KR_0146	Dyslipidemia	Male	0.00124	0	0	0	0	0	0	0	0	0	0	0	0	0	0	0	0	0	0	0	0	0	0	0	0	0	0	0	0	0.01232	0	0	0	0	0	0	0	0	0	0.00449	0	0	0	0	0	0	0
KR_1427	Dyslipidemia	Male	0	0	0	0	0	0	0	0	0	0	0	0	0	0	0	0	0	0	0	0	0	0	0	0	0	0	0	0	0	0.04777	0	0	0	0	0	0	0	0	0	0	0	0	0	0	0	0	0
KR_0158	Control	Female	0	0	0	0	0	0	0	0	0	0	0	0	0	0	0	0	0	0	0	0	0	0	0	0	0	0	0	0	0	0	0	0	0	0.09377	0.0049	0	0	0	0	0.30055	0	0.61967	0	0	0	0	0
KR_0036	Dyslipidemia	Male	0	0	0	0	0	0	0	0	0	0	0	0	0	0	0	0	0	0	0	0	0	0	0	0	0	0	0	0	0	0.18689	0	0	0	0.07922	0	0	0	0	0	0.04193	0	0.00572	0	0	0	0	0
KR_0410	Dyslipidemia	Male	0	0	0	0	0	0	0	0	0	0	0	0	0	0	0	0	0	0	0	0	0	0	0	0	0	0	0	0	0	0.0068	0	0	0	0	0	0	0	0	0	0.0079	0	0	0	0	0	0	0
KR_0587	Dyslipidemia	Male	0	0	0	0	0	0	0	0	0	0	0	0	0	0	0	0	0	0	0	0	0	0	0	0	0	0	0	0	0	0.0312	0	0	0	0	0	0	0	0	0	0	0	0.00421	0	0	0	0	0
KR_1666	Dyslipidemia	Male	0	0	0	0	0	0	0	0	0	0	0	0	0	0	0	0	0	0	0	0	0	0	0	0	0	0	0	0	0	1.0499	0	0	0	0	0	0	0	0	0	0.26621	0	0.02039	0	0	0	0	0
KR_0966	Dyslipidemia	Male	0	0	0	0	0	0	0	0	0	0	0	0	0	0	0	0	0	0	0	0	0	0.00077	0	0	0	0	0	0	0	0.68859	0	0	0	0	0	0	0	0	0	0.10874	0	0.44739	0	0	0	0	0
KR_1176	Dyslipidemia	Male	0	0	0	0	0	0	0	0	0	0	0	0	0	0	0	0	0	0	0	0	0	0	0	0	0	0	0	0	0	0.93578	0	0	0	0	0	0.00282	0	0	0	0.38404	0	0.00932	0	0	0	0	0
KR_1587	Dyslipidemia	Female	0	0	0	0	0	0	0	0	0	0	0	0	0	0	0	0	0	0	0	0	0	0	0	0	0	0	0	0	0	0.62743	0	0.01796	0	0	0	0	0	0	0	0.48798	0	0.24207	0	0	0	0	0
KR_1478	Dyslipidemia	Male	0	0	0	0	0	0	0	0	0	0	0	0	0	0	0	0	0	0	0	0	0	0	0	0	0	0	0	0	0	2.77479	0	0	0	0	0	0	0	0	0	0	0	0	0	0	0	0	0
KR_0203	Dyslipidemia	Male	0	0	0	0	0	0	0	0	0	0	0	0	0	0	0	0	0	0	0	0	0	0	0	0	0	0	0	0	0	1.42539	0	0	0	0	0	0	0	0	0	1.83177	0	0	0	0	0	0	0
KR_1306	Dyslipidemia	Male	0	0	0	0	0	0	0	0	0	0	0	0	0	0	0	0	0	0	0	0	0	0	0	0	0	0	0	0	0	4.20815	0	0	0	0	0	0	0	0.00126	0	0.77377	0	0.01913	0	0	0	0	0
KR_1569	Dyslipidemia	Male	0	0	0	0	0.14606	0.00414	0	0	0.00436	0	0	0	0	0.0022	0.02003	0	0	0.00387	0	0	0	0	0	0	0	0	0	0	0	0.53968	0	0	0	3.37385	0	0	0	0	0	0.34404	0	0.00325	0	0	0	0	0
KR_1542	Control	Female	0	0	0	0	0	0	0	0	0	0	0	0	0	0	0	0	0	0	0	0	0	0	0	0	0	0	0	0	0	0.12535	0	0	0	0.04172	0	0	0	0	0	0.03267	0	0.08954	0	0	0	0	0
KR_0609	Dyslipidemia	Female	9.37755	0	0	0	0	0	0	0	0	0	0	0	0	0	0	0	0	0	0	0	0	0	0	0	0	0	0	0	0	1.15617	0	0	0	0.25156	0	0.03497	0	0	0	1.56833	0	0.07841	0	0.35005	0	0	0
KR_1269	Dyslipidemia	Female	0.01668	0	0	0	0	0	0	0	0	0	0	0	0	0	0	0	0	0	0	0	0	0	0	0	0	0	0	0	0	0.2128	0	0	0	0	0	0	0	0	0	0.00491	0	0.01655	0	0	0	0	0
KR_0494	Dyslipidemia	Female	0	0	0	0	0	0	0	0	0	0	0	0	0	0	0	0	0	0	0	0	0	0	0	0	0	0	0	0	0	0.88899	0	0	0	0	0	0	0	0	0	0.10946	0	0.00481	0	0	0	0	0
KR_0108	Dyslipidemia	Female	0	0	0	0	0	0	0	0	0	0	0	0	0	0	0	0	0	0	0	0	0	0	0	0	0	0	0	0	0	0.29583	0	0	0	0	0	0	0	0	0	1.49801	0	0.35509	0	0	0	0	0
KR_0834	Dyslipidemia	Male	0.0302	0	0	0	0	0	0	0	0	0	0	0	0	0	0	0	0	0	0	0	0	0	0	0	0	0	0	0	0	1.60635	0	0	0	0	0	0	0	0	0	0	0	0.02232	0	0	0	0	0
KR_1310	Dyslipidemia	Male	0	0	0	0	0	0	0	0	0	0	0	0	0	0	0	0	0	0	0	0	0	0	0	0	0	0	0	0	0	0.32087	0	0	0	0	0	0	0	0	0	0.17577	0	0.01096	0	0	0	0	0
KR_1355	Dyslipidemia	Male	0	0	0	0	0	0	0	0	0	0	0	0	0	0	0	0	0	0	0	0	0	0	0	0	0	0	0	0	0	0.1218	0	0	0	0	0	0	0	0	0	0.14567	0	0.01011	0	0	0	0	0
KR_1074	Dyslipidemia	Male	0	0	0	0	0	0	0	0	0	0	0	0	0	0	0	0	0	0	0	0	0	0	0	0	0	0	0	0	0	0.18525	0	0	0	0	0	0	0	0	0	0.00221	0	0.01838	0	0	0	0	0
KR_0119	Dyslipidemia	Male	0.03295	0	0	0	0	0	0	0	0	0	0	0	0	0	0	0	0	0	0	0	0	0	0	0	0	0	0	0	0	0.5392	0	0	0	0	0	0	0	0	0	0	0	0.07847	0	0	0	0	0
KR_0644	Dyslipidemia	Male	0	0	0	0	0	0	0	0	0	0	0	0	0	0	0	0	0	0	0	0	0	0	0	0	0	0	0	0	0	2.5478	0	0	0	0.43575	0	0	0	0	0	0.68654	0	0.0411	0	0	0	0	0
KR_0180	Dyslipidemia	Male	0.59769	0	0	0	0	0	0	0	0	0	0	0	0	0	0	0	0	0	0	0	0	0	0	0	0	0	0	0	0	7.85296	0	0	0	0	0	0	0	0	0	0.64613	0	0.23292	0	0	0	0	0
KR_0228	Dyslipidemia	Male	0.30778	0	0	0	0	0	0	0	0	0	0	0	0	0.00529	0	0	0	0	0	0	0	0	0	0	0	0	0	0	0	0.90117	0	0	0	0	0	0.01254	0	0.01362	0	0	0	0	0	0	0	0	0
KR_0811	Dyslipidemia	Female	0	0	0	0	0	0	0	0	0	0	0	0	0	0	0	0	0	0	0	0	0	0	0	0	0	0	0	0	0	0	0	0	0	8.72772	0	0	0	0	0	19.9698	0	1.60731	0	0	0	0	0
KR_0259	Dyslipidemia	Female	0	0	0	0	0	0	0	0	0	0	0	0	0	0	0	0	0	0	0	0	0	0	0	0	0	0	0	0	0	0	0	0	0	0	0	0	0	0	0	0.11438	0	0.05053	0	0	0	0	0
KR_0208	Dyslipidemia	Male	0	0	0	0	0	0	0	0	0	0	0	0	0	0	0	0	0	0	0	0	0	0	0	0	0	0	0	0	0	6.75524	0	0	0	0.68006	0	0	0	0	0	3.11246	0	0.16371	0	0	0	0	0
KR_0367	Dyslipidemia	Male	0	0	0	0	0	0	0	0	0	0	0	0	0	0	0	0	0	0	0	0	0	0	0	0	0	0	0	0	0	3.58373	0	0	0	0.32445	0	0	0	0	0	0.46396	0	0.29098	0	0	0	0	0
KR_1398	Dyslipidemia	Female	0	0	0	0	0	0	0	0	0	0	0	0	0	0	0	0	0	0	0	0	0	0	0	0	0	0	0	0	0	0.34928	0	0	0	0	0	0	0	0	0	0.0854	0	0	0	0	0	0	0
KR_0892	Dyslipidemia	Male	0	0	0	0	0	0	0	0	0	0	0	0	0	0	0	0	0	0	0	0	0	0	0	0	0	0	0	0	0	5.15983	0	0	0	0.05107	0	0	0	0	0	0.10373	0	0.17099	0	0	0	0	0
KR_0522	Dyslipidemia	Male	0	0	0	0	0	0	0	0	0	0	0	0	0	0	0	0	0	0	0	0	0	0	0	0	0	0	0	0	0	0.14915	0	0	0	0	0	0	0	0	0	0.30935	0	0.00737	0	0	0	0	0
KR_0246	Dyslipidemia	Male	0	0	0	0	0	0	0	0	0	0	0	0	0	0	0	0	0	0	0	0	0	0	0	0	0	0	0	0	0	0	0	0.00543	0	0	0	0.00521	0	0	0	0.13144	0	0	0	0	0	0	0
KR_1615	Dyslipidemia	Male	0	0	0	0	0	0	0	0	0	0	0	0	0	0	0	0	0	0	0	0	0	0	0	0	0	0	0	0	0	0	0	0	0	0	0	0	0	0	0	0.41392	0	1.68063	0	0	0	0	0
KR_1202	Control	Male	0.29337	0	0	0	0.00789	0	0	0	0	0	0	0	0	0	0	0	0	0	0	0	0	0	0	0	0	0	0	0	0	0.01867	0	0	0	0	0	0	0	0	0	0.00868	0	0	0	0	0	0	0
KR_1626	Dyslipidemia	Male	0	0	0	0	0	0	0	0	0	0	0	0	0	0	0	0	0	0	0	0	0	0	0	0	0	0	0	0	0	1.60781	0	0	0	0	0	0	0	0	0	0	0	0.28595	0	0	0	0	0
KR_0429	Dyslipidemia	Male	0	0	0	0	0	0	0	0	0	0	0	0	0	0	0	0	0	0	0	0	0	0	0	0	0	0	0	0	0	0	0	0	0	0	0	0	0	0	0	0.28611	0	0.33527	0	0	0	0	0
KR_0718	Dyslipidemia	Male	0	0	0	0	0	0	0	0	0	0	0	0	0	0	0	0	0	0	0	0	0	0	0	0	0	0	0	0	0	0	0	0	0	0	0	0	0	0	0	1.31153	0	0	0	0	0	0	0
KR_0555	Dyslipidemia	Female	0	0	0	0	0	0	0	0	0	0	0	0	0	0	0	0	0	0	0	0	0	0	0	0	0	0	0	0	0	0	0	0	0	0	0	0	0	0	0	0	0	2.27537	0	0	0	0	0
KR_0633	Dyslipidemia	Male	0	0	0	0	0	0	0	0.00398	0	0	0	0	0	0.00036	0	0	0	0.00411	0	0	0	0	0	0	0	0	0	0	0	0	0	0	0	0	0	0	0	0	0	1.34162	0	1.10079	0	0	0	0	0
KR_0918	Dyslipidemia	Female	2.72694	0	0	0	0.02273	0	0	0	0	0	0	0	0	0	0	0	0	0	0	0	0	0	0	0	0	0	0	0	0	0	0	0	0	0	0	0	0	0	0	0	0	0	0	0	0	0	0
KR_0527	Dyslipidemia	Male	0	0	0	0	0	0	0	0	0	0	0	0	0	0	0	0	0	0	0	0	0	0	0	0	0	0	0	0.00146	0	8.95543	0	0	0	0	0	0	0	0	0	4.81746	0	0.36375	0	0	0	0	0
KR_1525	Dyslipidemia	Male	0.17454	0	0	0	0.00201	0	0	0	0	0	0	0	0	0	0	0	0	0	0	0	0	0	0	0	0	0	0	0	0	0.14928	0	0	0	0	0	0	0	0	0	0.02794	0	0.06418	0	0	0	0	0
KR_1537	Dyslipidemia	Male	0	0	0	0	0	0	0	0	0	0	0	0	0	0	0	0	0	0	0	0	0	0	0	0	0	0	0	0	0	0	0	0.01975	0	0	0	0	0	0	0	0.43154	0	0	0	0	0	0	0
KR_0063	Dyslipidemia	Male	0	0	0	0	0	0	0	0	0	0	0	0	0	0	0	0	0	0	0	0	0	0	0	0	0	0	0	0	0	0.09021	0	0	0	0	0	0	0	0	0	0	0	0	0	0	0	0	0
KR_1285	Control	Female	0	0	0	0	0.01107	0	0	0	0	0	0	0	0	0.00091	0	0	0	0	0	0	0	0	0	0	0	0	0	0	0	0.25815	0	0	0	0	0	0	0	0	0	0.13395	0	0.00795	0	0	0	0	0
KR_0814	Dyslipidemia	Male	0.01293	0	0	0	0	0	0	0	0	0	0	0	0	0	0	0	0	0	0	0	0	0	0	0	0	0	0	0	0	0.18146	0	0	0	0	0	0	0	0	0	0.04698	0	0.23511	0	0	0	0	0
KR_1048	Dyslipidemia	Male	0	0	0	0	0	0	0	0	0	0	0	0	0	0	0	0	0	0	0	0	0	0	0	0	0	0	0	0	0	0	0	0	0	0.78443	0	0	0	0	0	0.17601	0	0.46817	0	0	0	0	0
KR_0194	Dyslipidemia	Male	0	0	0	0	0	0	0	0	0	0	0	0	0	0	0	0	0	0	0	0	0	0	0	0	0	0	0	0	0	0	0	0	0	0	0	0	0	0	0	0.01601	0	0.36901	0	0	0	0	0
KR_1361	Dyslipidemia	Female	0	0	0	0	0	0	0	0	0	0	0	0	0	0	0	0	0	0	0	0	0	0	0	0	0	0	0	0	0	0.34572	0	0	0	0.12042	0	0	0	0	0	0.20119	0	0.14118	0	0	0	0	0
KR_1605	Dyslipidemia	Male	0	0	0	0	0	0	0	0	0	0	0	0	0	0	0	0	0	0	0	0	0	0	0	0	0	0	0	0	0	0.13237	0	0	0	0	0	0	0	0	0	0	0	0	0	0	0	0	0
KR_0944	Dyslipidemia	Male	1.34703	0	0	0	0	0	0	0	0	0	0	0	0	0	0	0	0	0	0	0	0	0	0	0	0	0	0	0	0	7.0261	0	0	0	0.25594	0	0	0	0	0	0.35437	0	0.0532	0	0	0	0	0
KR_0529	Dyslipidemia	Male	0	0	0	0	0	0	0	0	0	0	0	0	0	0	0	0	0	0	0	0	0	0	0	0	0	0	0	0	0	2.51154	0	0.20997	0	0	0	0	0	0	0	1.48305	0	2.00522	0	0	0	0	0
KR_0111	Dyslipidemia	Male	0	0	0	0	0	0	0	0	0	0	0	0	0	0	0	0	0	0	0	0	0	0	0	0	0	0	0	0	0	2.34478	0	0.00435	0	0	0	0	0	0	0	0.05938	0	0.45056	0	0	0	0	0
KR_1406	Dyslipidemia	Male	0	0	0	0	0	0	0	0	0	0	0	0	0	0.00474	0	0	0	0.00025	0	0.00217	0	0	0	0	0	0	0	0	0	20.7281	0	0	0	0	0	0	0	0.02384	0	10.1895	0	0	0	0	0	0	0
KR_1554	Dyslipidemia	Female	0	0	0	0	0	0	0	0	0	0	0	0	0	0.00136	0	0	0	0	0	0	0	0	0	0	0	0	0	0	0	0.50414	0	0	0	0	0	0	0	0	0	0	0	0	0	0	0	0	0
KR_0293	Dyslipidemia	Female	0	0	0	0	0	0	0	0	0	0	0	0	0	0	0	0	0	0	0	0	0	0	0	0	0	0	0	0	0	0	0	0	0	0	0	0	0	0	0	0.6919	0	0	0	0	0	0	0
KR_1501	Dyslipidemia	Male	0	0	0	0	0	0	0	0	0	0	0	0	0	0	0	0	0.00023	0	0	0	0	0	0	0	0	0	0	0	0	1.4742	0	0	0	0	0	0	0	0	0	0.43677	0	0.15769	0	0	0	0	0
KR_1090	Control	Male	0	0	0	0	0	0	0	0	0	0	0	0	0	0	0	0	0	0	0	0	0	0	0	0	0	0	0	0	0	0	0	0	0	0	0	0	0	0	0	1.68403	0	0	0	0	0	0	0
KR_0516	Dyslipidemia	Male	0	0	0	0	0	0	0	0	0	0	0	0	0	0	0	0	0	0	0	0	0	0	0	0	0	0	0	0	0	5.23643	0	0	0	0	0	0	0	0	0	2.30548	0	0.42443	0	0	0	0	0
KR_0843	Dyslipidemia	Male	0	0	0	0	0	0	0	0	0	0	0	0	0	0	0	0	0	0	0	0	0	0	0	0	0	0	0	0	0	3.71366	0	0	0	1.09863	0	0	0	0	0	0.14998	0	0.12675	0	0	0	0	0
KR_1303	Dyslipidemia	Male	0	0	0	0	0	0	0	0	0	0	0	0	0	0	0	0	0	0	0	0	0	0	0	0	0	0	0	0	0	0.66368	0	0	0	0	0	0.00476	0	0	0	0	0	0	0	0	0	0	0
KR_1165	Dyslipidemia	Male	0.03605	0	0	0	0	0	0	0	0	0	0	0	0	0	0	0	0	0	0	0	0	0	0	0	0	0	0	0	0	1.18792	0	0	0	0	0	0	0	0	0	0	0	0.29184	0	0	0	0	0
KR_0163	Dyslipidemia	Female	0	0	0	0	0	0	0	0	0	0.00048	0	0.0041	0	0.01117	0.00665	0.00575	0	0.01915	0	0	0	0	0	0	0	0	0	0	0	14.5848	0	0	0	0.14249	0	0	0	0.04131	0	0.69667	0	0.01191	0	0	0	0	0
KR_0388	Dyslipidemia	Female	0	0	0	0	0	0	0	0	0	0	0	0	0	0	0	0	0	0	0	0	0	0	0	0	0	0	0	0	0	0.99527	0	0	0	0	0	0	0	0	0	0	0	0.36391	0	0	0	0	0
KR_0822	Dyslipidemia	Male	0	0	0	0	0	0	0	0	0	0	0	0	0	0.00181	0	0.00208	0	0	0	0	0	0	0	0	0	0	0	0	0	0.5316	0	0.36387	0	0	0	1.21918	0	0	0	0.81023	0	0.05869	0	0	0	0	0
KR_1277	Dyslipidemia	Female	0	0	0	0	0	0	0	0	0	0	0	0	0	0	0	0	0	0	0	0	0	0	0	0	0	0	0	0	0	0.71264	0	0	0	0	0	0	0	0	0	0.07577	0	0.04983	0	0	0	0	0
KR_1575	Dyslipidemia	Male	0	0	0	0	0	0	0	0	0	0	0	0	0	0	0	0	0	0	0	0	0	0	0	0	0	0	0	0	0	0	0	0	0	0	0	0.01613	0	0	0	3.45317	0	0.50804	0	0	0	0	0
KR_0340	Control	Male	0	0	0	0	0	0	0	0	0	0	0	0	0	0	0	0	0	0	0	0	0	0	0	0	0	0	0	0	0	0.41585	0	0	0	0	0	0	0	0	0	0.04709	0	0.01165	0	0	0	0	0
KR_1148	Dyslipidemia	Male	0	0	0	0	0	0	0	0	0	0	0	0	0	0	0	0	0	0	0	0	0	0	0	0	0	0	0	0	0	0.06834	0	0	0	0.01284	0	0.00669	0	0	0	0.23207	0	0.016	0	0	0	0	0
KR_0475	Dyslipidemia	Male	0	0	0	0	0	0	0	0	0	0	0	0	0	0	0	0	0	0	0	0	0	0	0	0	0	0	0	0	0	0	0	0	0	0	0	0	0	0	0	0	0	0	0	0	0	0	0
KR_1581	Dyslipidemia	Male	0	0	0	0	0	0	0	0	0	0	0	0	0	0	0	0	0	0	0	0	0	0	0	0	0	0	0	0	0	0	0	0	0	0	0	0	0	0	0	0.25675	0	0.51515	0	0	0	0	0
KR_1609	Dyslipidemia	Male	0	0	0	0	0	0	0	0	0	0	0	0	0	0.00239	0	0	0	0	0.00144	0	0	0	0	0	0	0	0	0	0	0	0	0	0	0	0	0	0	0	0	0.02282	0	0.51384	0	0	0	0	0
KR_0433	Dyslipidemia	Male	0	0	0	0	0	0	0	0	0	0	0	0	0	0	0	0	0	0	0	0	0	0	0	0	0	0	0	0	0	0	0	0	0	0	0	0	0	0	0	0.233	0	0	0	0	0	0	0
KR_0600	Dyslipidemia	Male	0	0	0	0	0	0	0	0	0	0	0	0	0	0	0	0	0	0	0	0	0	0	0	0	0	0	0	0	0	0.33042	0	0	0	0	0	0	0	0	0	0.0995	0	0.02454	0	0	0	0	0
KR_1131	Dyslipidemia	Male	0.0842	0	0	0	0	0	0	0	0	0	0	0	0	0	0	0	0	0	0	0	0	0	0	0	0	0	0	0	0	1.90016	0	0.01144	0	0	0	0	0	0	0	0.16374	0	0.00885	0	0	0	0	0
KR_0323	Dyslipidemia	Male	0	0	0	0	0	0	0	0	0	0	0	0	0	0	0	0	0	0	0	0	0	0	0	0	0	0	0	0	0	0.00383	0	0	0	0	0	0	0	0	0	0	0	0	0	0	0	0	0
KR_0917	Dyslipidemia	Male	0	0	0	0	0	0	0	0	0	0	0	0	0	0	0	0	0	0	0	0	0	0	0	0	0	0	0	0	0	0.09988	0	0	0	0	0	0	0	0	0	0.00515	0	0.0045	0	0	0	0	0
KR_0850	Dyslipidemia	Male	0.01574	0	0	0	0	0	0	0	0	0	0	0	0	0	0	0	0	0	0	0	0	0	0	0	0	0	0	0	0	0.15116	0	0	0	0	0	0	0	0	0	0.00178	0	0	0	0	0	0	0
KR_0743	Dyslipidemia	Male	0	0	0	0	0	0	0	0	0	0	0	0	0	0	0	0	0	0	0	0	0	0	0	0	0	0	0	0	0	4.04568	0	0.07221	0	0	0	0.00438	0	0	0	0.72447	0	0	0	0	0	0	0
KR_0059	Dyslipidemia	Male	0	0	0	0	0	0	0	0	0	0	0	0	0	0	0	0	0	0	0	0	0	0	0	0	0	0	0	0	0	0.05087	0	0	0	0	0	0	0	0	0	0.01723	0	0.00955	0	0	0	0	0
KR_1445	Dyslipidemia	Male	0	0	0	0	0	0	0	0	0	0	0	0	0	0	0	0	0	0	0	0	0	0	0	0	0	0	0	0	0	0	0	0	0	0	0	0	0	0	0	4.62055	0	0	0	0	0	0	0
KR_0371	Dyslipidemia	Male	0.00178	0	0	0	0	0	0	0	0	0	0	0	0	0	0	0	0	0	0	0	0	0	0	0	0	0	0	0	0	0.07934	0	0	0	0	0	0	0	0	0	0	0	0	0	0	0	0	0
KR_1490	Dyslipidemia	Female	0	0	0	0	0	0	0	0	0	0	0	0	0	0	0	0	0	0	0	0	0	0	0	0	0	0	0	0	0	0	0	0	0	0	0	0	0	0	0	1.20351	0	2.96882	0	0	0	0	0
KR_0175	Dyslipidemia	Female	0	0	0	0	0	0	0	0	0	0	0	0	0	0	0	0	0	0	0	0	0	0	0	0	0	0	0	0	0	5.52236	0	0	0	0	0	0	0	0	0	1.644	0	3.22068	0	0	0	0	0
KR_1308	Dyslipidemia	Male	0	0	0	0	0	0	0	0	0	0	0	0	0	0	0	0	0	0	0	0	0	0	0	0	0	0	0	0	0	0.00345	0	0	0	0	0	0	0	0	0	1.45268	0	0.15205	0	0	0	0	0
KR_0548	Dyslipidemia	Male	0	0	0	0	0	0	0	0	0	0	0	0	0	0	0	0	0	0	0	0	0	0	0	0	0	0	0	0	0	0.76148	0	0	0	0	0	0	0	0	0	0.09586	0	0	0	0	0	0	0
KR_1640	Dyslipidemia	Male	0	0	0	0	0	0	0	0	0	0	0	0	0	0	0	0	0	0	0	0	0	0	0	0	0	0	0	0	0	1.13571	0	0	0	0.058	0	0	0	0	0	0.28581	0	0	0	0	0	0	0
KR_0178	Dyslipidemia	Male	0	0	0	0	0	0	0	0	0	0	0	0	0	0	0	0	0	0	0	0	0	0	0	0	0	0	0	0	0	0.36531	0	0	0	0.49247	0	0	0	0	0	0.02013	0	0.91809	0	0	0	0	0
KR_0515	Dyslipidemia	Female	0	0	0	0	0	0	0	0	0	0	0	0	0	0	0	0	0	0	0	0	0	0	0	0	0	0	0	0	0	0.3701	0	0	0	0	0	0	0	0	0	0.02735	0	0.01981	0	0	0	0	0
KR_1649	Dyslipidemia	Male	0	0	0	0	0	0	0	0	0	0	0	0	0	0	0	0	0	0	0	0	0	0	0	0	0	0	0	0	0	0.95782	0	0	0	0.09587	0	0	0	0	0	0.54285	0	0.14675	0	0	0	0	0
KR_0705	Control	Male	0.36542	0	0	0	0	0	0	0	0	0	0	0	0	0	0	0	0	0	0	0	0	0	0	0	0	0	0	0	0	0.50249	0	0	0	0.052	0	0	0	0	0	0.06469	0	0.053	0	0	0	0	0
KR_0045	Dyslipidemia	Male	0	0	0	0	0	0	0	0	0	0	0	0	0	0	0	0	0	0	0	0	0	0	0	0	0	0	0	0	0	0.00223	0	0	0	0	0	0	0	0	0	0	0	0	0	0	0	0	0
KR_0574	Dyslipidemia	Female	0	0	0	0	0.19008	0	0	0	0	0	0	0	0	0	0	0	0	0	0	0	0	0	0	0	0	0	0	0	0	0.63021	0	0	0	0.00198	0	0	0	0	0	0.1372	0	0.00464	0	0	0	0	0
KR_1431	Dyslipidemia	Male	0	0	0	0	0	0	0	0	0	0	0	0	0	0	0	0	0	0	0	0	0	0	0	0	0	0	0	0	0	2.6066	0	0	0	0	0	0	0	0	0	0.63221	0	0.26653	0	0	0	0	0
KR_1237	Dyslipidemia	Male	0	0	0	0	0	0	0	0	0	0	0	0	0	0	0	0	0	0	0	0	0	0	0	0	0	0	0	0	0	1.96374	0	0	0	0	0	0	0	0	0	1.14009	0	0	0	0	0	0	0
KR_0255	Dyslipidemia	Male	0	0	0	0	0	0	0	0	0	0	0	0	0	0	0	0	0	0	0	0	0	0	0	0	0	0	0	0	0	0	0	0	0	0	0	0	0	0	0	0.20204	0	0.07685	0	0	0	0	0
KR_1059	Control	Male	0	0	0	0	0	0	0	0	0	0	0	0	0	0	0	0	0	0	0	0	0	0	0	0	0	0	0	0	0	0.55441	0	0	0	0	0	0	0	0	0	0.19036	0	0	0	0	0	0	0
KR_0754	Dyslipidemia	Male	0	0	0	0	0	0	0	0	0	0	0	0	0	0	0	0	0	0	0	0	0	0	0	0	0	0	0	0	0	1.03988	0	0	0	0	0	0	0	0	0	0.04163	0	0	0	0	0	0	0
KR_0448	Control	Female	0	0	0	0	0	0	0	0	0	0	0	0	0	0	0	0	0	0	0	0	0	0	0	0	0	0	0	0	0	0.08748	0	0	0	0	0	0	0	0	0	0	0	0.00176	0	0	0	0	0
KR_1157	Control	Female	0	0	0	0	0	0	0	0	0	0	0	0	0	0	0	0	0	0	0	0	0	0	0	0	0	0	0	0	0	0.26572	0	0	0	0	0	0	0	0	0	0.18623	0	0.43784	0	0	0	0	0
KR_1319	Control	Female	0	0	0	0	0	0	0	0	0	0	0	0	0	0	0	0	0	0	0	0	0	0	0	0	0	0	0	0	0	0	0	0	0	0	0	0	0	0	0	0	0	0	0	0	0	0	0
KR_1503	Control	Female	2.59165	0	0	0	0.05626	0	0	0	0	0	0	0.00118	0	0	0.00099	0	0	0	0	0	0	0	0	0	0	0	0	0	0	15.1616	0	0	0	0	0	0	0	0.0269	0	0.18796	0	0	0	0	0	0	0
KR_0862	Control	Female	0	0	0	0	0	0	0	0	0	0	0	0	0	0	0	0	0	0	0	0	0	0	0	0	0	0	0	0.00195	0	10.4654	0	0	0	2.54117	0	0	0	0	0	3.45843	0	4.27867	0	0	0	0	0
KR_1371	Control	Male	0	0	0	0	0	0	0	0	0	0	0	0	0	0	0	0	0	0	0	0	0	0	0	0	0	0	0	0	0	0	0	0	0	0	0	0	0	0	0	0.31324	0	0.15516	0	0	0	0	0
KR_0049	Control	Male	0	0	0	0	0	0	0	0	0	0	0	0	0	0	0	0	0	0	0	0	0	0	0	0	0	0	0	0	0	0.11991	0	0	0	0	0	0	0	0	0	0.12965	0	0.0146	0	0	0	0	0
KR_0845	Control	Female	0	0	0	0	0	0	0	0	0	0	0	0	0	0	0	0	0	0	0	0	0	0	0	0	0	0	0	0	0	0.40249	0	0	0	0	0	0	0	0	0	0.08207	0	0	0	0	0	0	0
KR_1451	Dyslipidemia	Female	0	0	0	0	0	0	0	0	0	0	0	0	0	0	0	0	0	0	0	0	0	0	0	0	0	0	0	0	0	0	0	0	0	0	0	0	0	0	0	0.46128	0	0.07391	0	0	0	0	0
KR_1076	Control	Male	0	0	0	0	0	0	0	0	0	0	0	0	0	0	0	0	0	0	0	0	0	0	0	0	0	0	0	0	0	0	0	0	0	0	0	0	0	0	0	0.02167	0	0.18371	0	0	0	0	0
KR_0052	Control	Male	0	0	0	0	0	0	0	0	0	0	0	0	0	0	0	0	0	0	0	0	0	0	0	0	0	0	0	0	0	0.95999	0	0	0	0	0	0	0	0	0	0.13415	0	0.01301	0	0	0	0	0
KR_0115	Control	Female	0	0	0	0	0	0	0	0	0	0	0	0	0	0	0	0	0	0	0	0	0	0	0	0	0	0	0	0	0	0.27287	0	0	0	0	0	0	0	0	0	0.01323	0	0	0	0	0	0	0
KR_1178	Control	Male	0.11547	0	0	0	0.34877	0	0	0	0	0	0	0	0	0	0	0	0	0	0	0	0	0	0	0	0	0	0	0	0	3.36038	0	0.00211	0	0	0	0	0	0	0	0.74005	0	0.02054	0	0	0	0	0
KR_1506	Control	Female	0	0	0	0	0	0	0	0	0	0	0	0	0	0	0	0	0	0	0	0	0	0	0	0	0	0	0	0	0	0.99252	0	0.04819	0	0	0	0	0	0	0	0.1918	0	0.74423	0	0	0	0	0
KR_0037	Control	Male	0	0	0	0	0	0	0	0	0	0	0	0	0	0	0	0	0	0	0	0	0	0	0	0	0	0	0	0	0	0	0	0.05628	0	0	0.03714	0	0	0	0	0.20182	0	0.0388	0	0	0	0	0
KR_0338	Dyslipidemia	Male	0	0	0	0	0	0	0	0	0	0	0	0	0	0	0	0	0	0	0	0	0	0	0	0	0	0	0	0	0	0.16838	0	0	0	0.03008	0	0	0	0	0	0.04528	0	0	0	0	0	0	0
KR_0301	Control	Male	0	0	0	0	0	0	0	0	0	0	0	0	0	0	0	0	0	0	0	0	0	0	0	0	0	0	0	0	0	0	0	0	0	0	0	0	0	0	0	0	0	0	0	0	0	0	0
KR_0933	Control	Female	0	0	0	0	0	0	0	0	0	0	0	0	0	0	0	0	0	0	0	0	0	0	0	0	0	0	0	0	0	0	0	0	0	0	0	0	0	0	0	0.10712	0	0.217	0	0	0	0	0
KR_1286	Control	Female	0	0	0	0	0	0	0	0	0	0	0	0	0	0	0	0	0	0	0	0	0	0	0	0	0	0	0	0	0	2.24113	0	0.09104	0	0	0.00517	0	0	0	0	0.06804	0	0	0	0	0	0	0
KR_0426	Control	Female	0	0	0	0	0	0	0	0	0	0	0	0	0	0	0	0	0	0	0	0	0	0	0	0	0	0	0	0	0	1.13718	0	0	0	0.27965	0	0	0	0.01789	0	0.1673	0	0.10168	0	0.02646	0	0	0
KR_0638	Control	Male	0	0	0	0	0	0	0	0	0	0	0	0	0	0	0	0	0	0	0	0	0	0	0	0	0	0	0	0	0	0	0	0	0	0	0	0	0	0	0	0.02026	0	0	0	0	0	0	0
KR_0276	Control	Female	0	0	0	0	0	0	0	0	0	0	0	0	0	0	0	0	0	0	0	0	0	0	0	0	0	0.00536	0	0	0	0.09307	0	0	0	0.22112	0	0	0	0	0	0.19158	0	0.07102	0	0	0	0	0
KR_0986	Control	Female	0	0	0	0	0	0	0	0	0	0	0	0	0	0	0	0	0	0	0	0	0	0	0	0	0	0	0	0	0	0.14564	0	0	0	0	0	0	0	0	0	0.33476	0	0.60239	0	0	0	0	0
KR_0904	Control	Female	0	0	0	0	0	0	0	0	0	0	0	0	0	0	0	0	0	0	0	0	0	0	0	0	0	0	0	0	0	2.03145	0	0	0	0	0	0	0	0	0	0.45101	0	0.52405	0	0	0	0	0
KR_1647	Dyslipidemia	Male	0	0	0	0	0.00951	0	0	0	0	0	0	0	0	0	0	0	0	0	0	0	0	0.00018	0	0	0	0	0	0	0	0.27252	0	0	0	0	0	0	0	0	0	0.0242	0	0	0	0	0	0	0
KR_1309	Control	Male	0	0	0	0	0	0	0	0	0	0	0	0	0	0	0	0	0	0	0	0	0	0	0	0	0	0	0	0	0	0.55896	0	0	0	0	0	0	0	0	0	0.05036	0	0.00342	0	0	0	0	0
KR_1616	Control	Male	0	0	0	0	0	0	0	0	0	0	0	0	0	0	0	0	0	0	0	0	0	0.00138	0	0	0	0	0	0	0	0.6091	0	0	0	0.14597	0	0	0	0	0	0.20406	0	0	0	0	0	0	0
KR_1524	Control	Female	0	0	0	0	0	0	0	0	0	0	0	0	0	0	0	0	0	0.00031	0	0	0	0	0	0	0	0	0	0.00091	0	8.43353	0	0	0	4.49383	0	0	0	0	0	1.62657	0	0.13714	0	0	0	0	0
KR_1184	Control	Male	0.10871	0	0	0	0	0	0	0	0	0	0	0	0	0	0	0	0	0	0	0	0	0	0	0	0	0	0	0	0	0.04872	0	0	0	0	0	0	0	0	0	0.03346	0	0	0	0	0	0	0
KR_1366	Control	Female	0.58002	0	0	0	0	0	0	0	0	0	0	0	0	0	0	0	0	0	0	0	0	0	0	0	0	0	0	0	0	0.24107	0	0	0	0	0	0	0	0	0	0	0	0	0	0	0	0	0
KR_1070	Control	Male	0	0	0	0	0	0	0	0	0	0	0	0	0	0	0	0	0	0	0	0	0	0	0	0	0	0	0	0	0	0	0	0	0	0	0	0	0	0	0	0	0	0	0	0	0	0	0
KR_0216	Control	Male	0	0	0	0	0	0	0	0	0	0	0	0	0	0.00152	0	0.00066	0	0	0.00106	0	0	0.00777	0	0	0	0	0	0	0	0	0	0.01559	0	0	0	0	0	0	0	0.18602	0	0.0655	0	0	0	0	0
KR_0327	Control	Male	0	0	0	0	0	0	0	0	0	0	0	0	0	0	0	0	0	0	0	0	0	0	0	0	0	0	0	0	0	0	0	0	0	0	0	0	0	0.09765	0	1.40361	0	0	0	0	0	0	0
KR_0733	Dyslipidemia	Male	0	0	0	0	0	0	0	0	0	0	0	0	0	0	0	0	0	0	0	0	0	0	0	0	0	0	0	0	0	0.61795	0	0	0	0.15411	0	0	0	0	0	0.58632	0	0.10416	0	0	0	0	0
KR_0984	Control	Female	0	0	0	0	0	0	0	0	0	0	0	0	0	0	0	0	0	0	0	0	0	0	0	0	0	0	0	0	0	0	0	0	0	0	0.00066	0	0	0.00558	0	0	0	0	0	0	0	0	0
KR_0038	Control	Male	0	0	0	0	0	0	0	0	0	0	0	0	0	0	0	0	0	0	0	0	0	0	0	0	0	0	0	0	0	0.0424	0	0	0	0	0	0	0	0.01051	0	0.65397	0	0	0	0	0	0	0
KR_0738	Control	Male	0	0	0	0	0	0	0	0	0	0	0	0	0	0	0	0	0	0	0	0	0	0	0	0	0	0	0	0	0	0	0	0	0	0	0	0	0	0	0	0.0858	0	0.14373	0	0	0	0	0
KR_1334	Control	Male	0	0	0	0	0	0	0	0	0	0	0	0	0	0	0	0	0	0	0	0	0	0	0	0	0	0	0	0	0	0.2903	0	0	0	0.12154	0	0	0	0	0	0	0	0	0	0	0	0	0
KR_0866	Control	Female	0	0	0	0	0	0	0	0	0	0	0	0	0	0	0	0	0	0	0	0	0	0	0	0	0	0	0	0	0	0.39277	0	0	0	0	0	0	0	0	0	0.17642	0	0.03971	0	0	0	0	0
KR_0888	Control	Female	0	0	0	0	0.00186	0	0	0	0	0	0	0	0	0	0	0	0	0	0	0	0	0	0	0	0	0	0	0	0	1.39905	0	0	0	0.26937	0	0	0	0	0	0.96751	0	0.20506	0	0	0	0	0
KR_0393	Control	Male	0	0	0	0	0	0	0	0	0	0	0	0	0	0	0	0	0	0	0	0	0	0	0	0	0	0	0	0	0	0.09376	0	0	0	0	0	0	0	0	0	0.00164	0	0.00622	0	0	0	0	0
KR_0344	Control	Male	0	0	0	0	0	0	0	0	0	0	0	0	0	0	0	0	0	0	0	0	0	0	0	0	0	0	0	0	0	4.74504	0	0	0	0	0	0	0	0	0	0.52765	0	0	0	0	0	0	0
KR_1003	Control	Female	0.18229	0	0	0	0	0	0	0	0	0	0	0	0	0	0	0	0	0	0	0	0	0	0	0	0	0	0	0	0	1.81112	0	0	0	0	0	0	0	0	0	0.17274	0	0.00308	0	0	0	0	0
KR_1282	Dyslipidemia	Male	0	0	0	0	0	0	0	0	0	0	0	0	0	0	0	0	0	0	0	0	0	0	0	0	0	0	0	0	0	0.94395	0	0	0	0	0	0	0	0	0	0.03624	0	0.028	0	0	0	0	0
KR_0753	Control	Male	0.00599	0	0	0	0	0	0	0	0	0	0	0	0	0	0	0	0	0	0	0	0	0	0	0	0	0	0	0	0	0.11594	0	0	0	0	0	0	0	0	0	0.01766	0	0	0	0	0	0	0
KR_0995	Control	Female	0	0	0	0	0	0	0	0	0	0	0	0	0	0	0	0	0	0	0	0	0	0	0	0	0	0	0	0	0	0.75879	0	0	0	0	0	0	0	0	0	0.24057	0	0	0	0	0	0	0
KR_1677	Control	Male	0	0	0	0	0	0	0	0	0	0	0	0	0	0	0	0	0	0	0	0	0	0	0	0	0	0	0	0	0	0	0	0	0	0	0	0	0	0	0	0.00425	0	0.01794	0	0	0	0	0
KR_0373	Control	Female	0	0	0	0	0	0	0	0	0	0	0	0	0	0	0	0	0	0	0	0	0	0	0	0	0	0	0	0	0	0	0	0	0	0	0	0	0	0	0	0.04581	0	0.08805	0	0	0	0	0
KR_0384	Control	Male	0	0	0	0	0	0	0	0	0	0	0	0	0	0	0	0	0	0	0	0	0	0	0	0	0	0	0	0	0	0.05116	0	0	0	0	0	0	0	0	0	0.06238	0	0.15601	0	0	0	0	0
KR_1038	Control	Male	0	0	0	0	0	0	0	0	0	0	0	0	0	0	0	0	0	0	0	0	0	0	0	0	0	0	0	0	0	0.33916	0	0	0	0	0	0	0	0	0	0.06111	0	0.1137	0	0	0	0	0
KR_0290	Control	Female	0	0	0	0	0	0	0	0	0	0	0	0	0	0	0	0	0	0	0	0	0	0	0	0	0	0	0	0	0	0	0	0	0	0.09049	0	0	0	0	0	0.38678	0	0.56553	0	0	0	0	0
KR_1297	Control	Female	0	0	0	0	0	0	0	0	0	0	0	0	0	0	0	0	0	0	0	0	0	0	0	0	0	0	0	0	0	0.04904	0	0	0	0	0	0	0	0	0	0.00809	0	0.15349	0	0	0	0	0
KR_0877	Dyslipidemia	Male	0.10037	0	0	0	0	0	0	0	0	0	0	0	0	0	0	0	0	0	0	0	0	0	0	0	0	0	0	0	0	0.24072	0	0	0	0	0	0	0	0.00376	0	0.09744	0	0.01415	0	0	0	0	0
KR_1067	Control	Female	0	0	0	0	0	0	0	0	0	0	0	0	0	0	0	0	0	0	0	0	0	0	0	0	0	0	0	0	0	0	0	0	0	0	0	0	0	0	0	1.94377	0	1.3779	0	0	0	0	0
KR_1540	Control	Male	0	0	0	0	0	0	0	0.00203	0	0	0	0	0	0.0014	0.00026	0.00305	0.00153	0	0	0	0	0	0	0	0	0	0	0	0	0	0	0	0	0	0	0	0	1.24895	0	0.01002	0	0	0	0	0	0	0
KR_0125	Control	Male	0	0	0	0	0	0	0	0	0	0	0	0	0	0	0	0	0	0	0	0	0	0	0	0	0	0	0	0	0	0	0	0	0	0	0	0	0	0	0	0.42914	0	0.69873	0	0	0	0	0
KR_1229	Control	Male	0	0	0	0	0	0	0	0	0	0	0	0	0	0	0	0	0	0	0	0	0	0	0	0	0	0	0	0	0	1.1935	0	0	0	0.0332	0	0.04207	0	0	0	0.16644	0	0.03391	0	0	0	0	0
KR_0977	Control	Female	0	0	0	0	0	0	0	0	0	0	0	0	0	0	0	0	0	0	0	0	0	0	0	0	0	0	0	0	0	0	0	0	0	0	0	0	0	0	0	0.05334	0	0	0	0	0	0	0
KR_0240	Control	Female	0	0	0	0	0	0	0	0	0	0	0	0	0	0	0	0	0	0	0	0	0	0	0	0	0	0	0	0	0	0	0	0	0	0	0	0	0	0	0	0	0	0.12601	0	0	0	0	0
KR_0289	Dyslipidemia	Male	0	0	0	0	0	0	0	0	0	0	0	0	0	0	0	0	0	0	0	0	0	0	0	0	0	0	0	0	0	0.00262	0.65822	0	0	0.04368	0	0	0	0	0	0.18284	0	0.42866	0	0	0	0	0
KR_0498	Control	Male	0	0	0	0	0	0	0	0	0	0	0	0	0	0	0	0	0	0	0	0	0	0	0	0	0	0	0	0	0	0.69438	0	0	0	0	0	0	0	0	0	0	0	0.01605	0	0	0	0	0
KR_1093	Control	Male	0	0	0	0	0	0	0	0	0	0	0	0	0	0	0	0	0	0	0	0	0	0	0	0	0	0	0	0	0	1.03705	0	0	0	0	0	0	0	0	0	0.08465	0	0	0	0	0	0	0
KR_0939	Control	Male	0	0	0	0	0	0	0	0	0	0	0	0	0	0	0	0	0	0	0	0	0	0	0	0	0	0	0	0	0	2.61326	0	0	0	0	0	0	0	0	0	0	0	0.57954	0	0	0	0	0
KR_0205	Control	Male	0	0	0	0	0	0	0	0	0	0	0	0	0	0	0	0	0	0	0	0	0	0	0	0	0	0	0	0	0	0	0	0	0	0	0	0.01546	0	0	0	0.1602	0	0.15603	0	0	0	0	0
KR_0122	Control	Male	0.2765	0	0	0	0	0	0	0	0	0	0	0	0	0	0	0	0	0	0	0	0	0	0	0	0	0	0	0	0	0.47661	0	0	0	0	0	0	0	0	0	0	0	0.31451	0	0	0	0	0
KR_0139	Control	Male	0.00832	0	0	0	0	0	0	0	0	0	0	0	0	0	0	0	0	0	0	0	0	0	0	0	0	0	0	0	0	2.06934	0	0	0	0.09141	0	0	0	0	0	0	0	0	0	0	0	0	0
KR_0471	Control	Female	0	0	0	0	0	0	0	0.01329	0	0	0	0	0	0	0	0	0	0	0	0	0	0.00565	0	0	0	0	0	0	0	0	0	0	0	0	0.09214	0	0	0	0	0.20763	0	1.62672	0	0	0	0	0
KR_0825	Control	Female	0	0	0	0	0	0	0	0	0	0	0	0	0	0	0	0	0	0	0	0	0	0.00439	0	0	0	1.05307	0	0	0	2.77555	0	0	0	0	0	0	0	0.00157	0	4.94074	0	0.51824	0	0.01054	0	0	0
KR_0794	Control	Female	0	0	0	0	0	0	0	0	0	0	0	0	0	0	0	0	0	0	0	0	0	0	0	0	0	0	0	0	0	0	0	0	0	0	0	0	0	0	0	1.17682	0	1.39853	0	0	0	0	0
KR_0491	Control	Male	0	0	0	0	0	0	0	0	0	0	0	0	0	0	0	0	0	0	0	0	0	0	0	0	0	0	0	0	0	0	0	0	0	0	0	0	0	0	0	0.00677	0	0	0	0	0	0	0
KR_0626	Dyslipidemia	Male	0	0	0	0	0	0	0	0	0	0	0	0	0	0	0	0	0	0	0	0	0	0	0	0	0	0	0	0	0	0.26456	0	0	0	0	0	0	0	0	0	0.02982	0	0.04908	0	0	0	0	0
KR_1205	Control	Female	0.31945	0	0	0	0	0	0	0	0	0	0	0	0	0	0	0	0	0	0	0	0	0	0	0	0	0	0	0	0	0.16305	0	0	0	0	0	0	0	0	0	0.04655	0	0	0	0	0	0	0
KR_1434	Control	Male	0	0	0	0	0	0	0	0	0	0	0	0	0	0	0	0	0	0	0	0	0	0	0	0	0	0	0	0	0	0	0	0	0	0	0	0	0	0	0	0	0	0	0	0	0	0	0
KR_1047	Control	Female	0	0	0	0	0	0	0	0	0	0	0	0	0	0	0	0	0	0	0	0	0	0	0	0	0	0	0	0	0	0.29688	0	0	0	0	0.00764	0	0	0	0	0.19762	0	0.03931	0	0	0	0	0
KR_0547	Control	Male	0.00159	0	0	0	0	0	0	0	0	0	0	0	0	0	0	0	0	0	0	0	0	0	0	0	0	0	0	0	0	0.06145	0	0	0	0	0	0	0	0	0	0.23778	0	0	0	0	0	0	0
KR_1576	Control	Male	0	0	0	0	0	0	0	0	0	0	0	0	0	0	0	0	0	0	0	0	0	0	0	0	0	0	0	0	0	0.5054	0	0	0	0	0	0	0	0	0	0.02719	0	0.00943	0	0	0	0	0
KR_0428	Control	Male	0	0	0	0	0	0	0	0	0	0	0	0	0	0	0	0	0	0	0	0	0	0	0	0	0	0	0	0	0	0.9834	0	0	0	0	0	0	0	0	0	1.54352	0	0.10916	0	0	0	0	0
KR_1235	Control	Female	0	0	0	0	0	0	0	0	0	0	0	0	0	0	0	0	0	0	0	0	0	0	0	0	0	0	0	0	0	3.92785	0	0	0	0.01904	0	0	0	0	0	2.03601	0	0.39821	0	0	0	0	0
KR_0612	Control	Female	0	0	0	0	0	0	0	0	0	0	0	0	0	0	0	0	0	0	0	0	0	0	0	0	0	0	0	0	0	1.02813	0	0.80993	0	0	0	0	0	0	0	0.04716	0	0.03446	0	0	0	0	0
KR_1005	Control	Female	0	0	0	0	0	0	0	0	0	0	0	0	0	0	0	0	0	0	0	0	0	0	0	0	0	0	0	0	0	0	0	0	0	0	0	0	0	0	0	0	0	0	0	0	0	0	0
KR_0154	Dyslipidemia	Male	0	0	0	0	0	0	0	0	0	0	0	0	0	0	0	0	0	0	0	0	0	0	0	0	0	0	0	0	0	0	0	0	0	0	0	0	0	0	0	3.19323	0	0.02589	0	0	0	0	0
KR_0440	Control	Male	0	0	0	0	0	0	0	0	0	0	0	0	0	0	0	0	0	0	0	0	0	0	0	0	0	0	0	0	0	1.14709	0	0	0	1.30871	0	0	0	0	0	0.13713	0	0.05068	0	0	0	0	0
KR_0575	Control	Male	0	0	0	0	0	0	0	0	0	0	0	0	0	0	0	0	0	0	0	0	0	0	0	0	0	0	0	0	0	0.19426	0	0	0	0	0	0	0	0	0	0.00642	0	0	0	0	0	0	0
KR_0681	Control	Female	0	0	0	0	0	0	0	0	0	0	0	0	0	0	0	0	0	0	0	0	0	0	0	0	0	0	0	0	0	0	0	0	0	0	0	0	0	0	0	1.05731	0	0.18812	0	0	0	0	0
KR_0661	Control	Female	0.38544	0	0	0	0	0	0	0	0	0	0	0	0	0	0	0	0	0	0	0	0	0	0	0	0	0	0	0	0	4.34975	0	0	0	0	0	0	0	0	0	4.10863	0	0.06154	0	0	0	0	0
KR_0678	Control	Male	0	0	0	0	0	0	0	0	0	0	0	0	0	0	0	0	0	0	0	0	0	0	0	0	0	0	0	0	0	0.47045	0	0	0	0	0	0	0	0.00401	0	0.03106	0	0.18812	0	0	0	0	0
KR_0542	Control	Female	0	0	0	0	0	0	0	0	0	0	0	0	0	0	0	0	0	0	0	0	0	0	0	0	0	0	0	0	0	2.20717	0	0	0	0	0	0	0	0	0	0	0	0.55117	0	0	0	0	0
KR_1311	Control	Female	0	0	0	0	0	0	0	0	0	0	0	0	0	0	0	0	0	0	0	0	0	0	0	0	0	0	0	0	0	1.91472	0	0	0	0.04302	0	0	0	0	0	0.14991	0	0.12368	0	0	0	0	0
KR_1515	Control	Female	0	0	0	0	0	0	0	0	0	0	0	0	0	0.00184	0	0	0	0	0	0	0	0	0	0	0	0	0	0	0	0	0	0.11711	0	0	0	0	0	0	0	1.41395	0	6.57877	0	0	0	0	0
KR_0785	Control	Female	0	0	0	0	0	0	0	0	0	0	0	0	0	0	0	0	0	0	0	0	0	0	0	0	0	0	0	0	0	0.21564	0	0	0	0	0	0	0	0	0	1.27681	0	0	0	0	0	0	0
KR_0488	Dyslipidemia	Male	0	0	0	0	0	0	0	0	0	0	0	0	0	0	0	0	0	0	0	0	0	0	0	0	0	0	0	0	0	0.01571	0	0	0	0	0	0	0	0	0	0	0	0	0	0	0	0	0
KR_1486	Control	Male	0	0	0	0	0	0	0	0	0	0	0	0	0	0	0	0	0	0	0	0	0	0	0	0	0	0	0	0	0	0	0	0	0	0	0	0	0	0	0	0.39986	0	0.3034	0	0	0	0	0
KR_1582	Control	Female	0	0	0	0	0	0	0	0	0	0	0	0	0	0	0	0	0	0	0	0	0	0	0	0	0	0	0	0	0	0.82268	0	0.01748	0	0	0	0.0046	0	0	0	0.07045	0	0.05852	0	0	0	0	0
KR_0040	Control	Male	0.20937	0	0	0	0	0	0	0	0	0	0	0	0	0	0	0	0	0	0	0	0	0	0	0	0	0	0	0	0	0.06009	0	0	0	0	0	0	0	0	0	0	0	0	0	0	0	0	0
KR_0582	Control	Male	0	0	0	0	0	0	0	0	0	0	0	0	0	0	0	0	0	0	0	0	0	0	0	0	0	0	0	0	0	0	0	0	0	0	0	0	0	0	0	0	0	0	0	0	0	0	0
KR_1081	Control	Female	0	0	0	0	0	0	0	0	0	0	0	0	0	0	0	0	0	0	0	0	0	0	0	0	0	0	0	0	0	0	0	0	0	0.27116	0	0	0	0	0	0.14188	0	2.13187	0	0	0	0	0
KR_1347	Control	Male	0	0	0	0	0	0	0	0	0	0	0	0	0	0	0	0	0	0	0	0	0	0	0	0	0	0	0	0	0	0	0	0	0	0	0	0	0	0	0	0	0	0	0	0	0	0	0
KR_1678	Control	Male	0	0	0	0	0	0	0	0	0	0	0	0	0	0	0	0	0	0	0	0	0	0	0	0	0	0	0	0	0	0	0	0	0	0	0.07854	0	0	0	0	0.94327	0	2.68134	0	0	0	0	0
KR_1232	Control	Male	0	0	0	0	0	0	0	0	0	0	0	0	0	0	0	0	0	0	0	0	0	0	0	0	0	0	0	0	0	0	0	0	0	0	0	0	0	0	0	0.08911	0	0.55197	0	0	0	0	0
KR_1200	Dyslipidemia	Male	0	0	0	0	0	0	0	0	0	0	0	0	0	0	0	0	0	0	0	0	0	0	0	0	0	0	0	0	0	0.01393	0	0	0	0	0	0	0	0	0	0	0	0.0395	0	0	0	0	0
KR_0334	Control	Male	0	0	0	0	0	0	0	0	0	0	0	0	0	0	0	0	0	0	0	0	0	0	0	0	0	0	0	0	0	0.38258	0	0	0	0	0	0	0	0	0	0	0	0.30039	0	0	0	0	0
KR_1670	Control	Female	0	0	0	0	0	0	0	0	0	0	0	0	0	0	0	0	0	0	0	0	0	0	0	0	0	0	0	0	0	0	0	0	0	0.41423	0	0	0	0	0	0.69939	0	1.49129	0	0	0	0	0
KR_0521	Control	Female	0.01711	0	0	0	0	0	0	0	0	0	0	0	0	0	0	0	0	0	0.00108	0	0	0	0	0	0	0	0	0	0	0	0	0	0	0	0	0	0	0	0	2.01255	0	0	0	0	0	0	0
KR_0053	Control	Male	0	0	0	0	0	0	0	0	0	0	0	0	0	0	0	0	0	0	0	0	0	0	0	0	0	0	0	0	0	1.35176	0	0	0	0	0	0	0	0	0	0.7834	0	0	0	0	0	0	0
KR_0824	Control	Female	0	0	0	0	0	0	0	0	0	0	0	0	0	0	0	0	0	0	0	0	0	0	0	0	0	0	0	0	0	0	0	0	0	0	0	0	0	0	0	0.00375	0	0	0	0	0	0	0
KR_0512	Control	Female	0.10038	0	0	0	0	0	0	0	0	0	0	0	0	0	0	0	0	0	0	0	0	0	0	0	0	0	0	0	0	2.08998	0	0	0	0	0	0	0	0	0	0.19808	0	0.0009	0	0	0	0	0
KR_0291	Control	Male	0.01399	0	0	0	0	0	0	0	0	0	0	0	0	0	0	0	0	0	0	0	0	0	0	0	0	0	0	0	0	0.13956	0	0	0	0	0	0	0	0	0	0.09243	0	0.00638	0	0	0	0	0
KR_1430	Dyslipidemia	Male	0	0	0	0	0	0	0	0	0	0	0	0	0	0	0	0	0	0	0	0	0	0	0	0	0	0	0	0	0	0	0	0	0	0	0	0	0	0	0	0.65434	0	0	0	0	0	0	0
KR_0953	Control	Female	0	0	0	0	0	0	0	0	0	0	0	0	0	0	0	0	0	0	0	0	0	0	0	0	0	0	0	0	0	0.51074	0	0	0	0	0	0	0	0	0	0.17842	0	0	0	0	0	0	0
KR_0396	Control	Male	0	0	0	0	0	0	0	0	0	0	0	0	0	0	0	0	0	0	0	0	0	0	0	0	0	0	0	0	0	0.20526	0	0	0	0	0	0	0	0	0	0.04026	0	0.04917	0	0	0	0	0
KR_0478	Control	Male	0.11548	0	0	0	0.23954	0	0	0	0	0	0	0	0	0	0	0	0	0	0	0	0	0	0	0	0	0	0	0	0	10.9731	0	0	0	0.15549	0	0	0	0	0	1.19837	0	0.08136	0	0	0	0	0
KR_0319	Control	Female	0.01054	0	0	0	0	0	0	0	0	0	0	0	0	0	0	0	0	0	0	0	0	0	0	0	0	0	0	0	0	0	0	0	0	0	0	0	0	0	0	0.01671	0	0	0	0	0	0	0
KR_1638	Control	Female	0	0	0	0	0	0	0	0	0	0	0	0	0	0	0	0	0	0	0.00397	0	0	0	0	0	0	0	0	0	0	0.23376	0	0	0	0	0	0	0	0	0	0.15606	0	0.89171	0	0	0	0	0
KR_1628	Control	Male	0	0	0	0	0	0	0	0	0	0	0	0	0	0	0	0	0	0	0	0	0	0	0	0	0	0	0	0	0	0	0	0.1276	0	0.50669	0	0	0	0	0	1.49784	0	2.31559	0	0	0	0	0
KR_1075	Control	Male	0	0	0	0	0	0	0	0	0	0	0	0	0	0	0	0	0	0	0	0	0	0	0	0	0	0	0	0	0	0.81437	0	0	0	0	0	0	0	0	0	0.03003	0	0	0	0	0	0	0
KR_1450	Control	Male	0.07449	0	0	0	0	0	0	0	0	0	0	0	0	0.0134	0	0.0005	0	0.0067	0	0	0	0	0	0	0	0	0	0	0	0.47252	0	0	0	0	0	0	0	0.02516	0	0.27715	0	0.03841	0	0	0	0	0
KR_0252	Control	Female	0	0	0	0	0	0	0	0	0	0	0	0	0	0	0	0	0	0	0	0	0	0	0	0	0	0	0	0	0	0	0	0	0	0	0	0	0	0	0	0.03322	0	0.2389	0	0	0	0	0
KR_1304	Control	Female	0	0	0	0	0	0	0	0	0	0	0	0	0	0.00137	0	0	0	0	0	0	0	0	0	0	0	0	0	0	0	0.50791	0	0	0	0.06074	0	0	0	0	0	0.32634	0	0	0	0	0	0	0
KR_1121	Control	Female	0	0	0	0	0	0	0	0	0	0	0	0	0	0	0	0	0	0	0	0	0	0	0	0	0	0	0	0	0	0	0	0	0	1.97348	0	0	0	0.0012	0	0.48309	0	0.91221	0	0	0	0	0
KR_1136	Control	Male	0	0	0	0	0	0	0	0	0	0	0	0	0	0	0	0	0	0	0	0	0	0	0	0	0	0	0	0	0	0.51837	0	0	0	0	0	0	0	0	0	0.07797	0	0	0	0	0	0	0
KR_1632	Control	Male	0	0	0	0	0	0	0	0	0	0	0	0	0	0	0	0	0	0	0	0	0	0	0	0	0	0	0	0	0	7.66838	0	0	0	0	0	0	0	0	0	0.71197	0	1.51082	0	0	0	0	0
KR_0741	Control	Male	0	0	0	0	0	0	0	0	0	0	0	0	0	0	0	0	0	0	0	0	0	0	0	0	0	0	0	0	0	0	0	0	0	0	0	0	0	0	0	0.02334	0	0.03825	0	0	0	0	0
KR_0535	Control	Female	0	0	0	0	0	0	0	0	0	0	0	0	0	0	0	0	0	0	0	0	0	0	0	0	0	0	0	0	0	4.59439	0	0	0	0.31175	0	0	0	0	0	0.08941	0	0.02436	0	0	0	0	0
KR_1288	Dyslipidemia	Male	0.33368	0	0	0	0	0	0	0	0	0	0	0	0	0	0	0	0	0	0	0	0	0	0	0	0	0	0	0	0	7.05171	0	0	0	0.20455	0	0	0	0	0	1.24161	0	0	0	0	0	0	0
KR_0197	Control	Male	0.01361	0	0	0	0	0	0	0	0	0	0	0	0	0	0	0	0	0	0	0	0	0	0	0	0	0	0	0	0	0.38261	0	0	0	0	0	0	0	0	0	0.26424	0	1.62359	0	0	0	0	0
KR_1110	Control	Male	0	0	0	0	0	0	0	0	0	0	0	0	0	0	0	0	0	0.00167	0	0	0	0	0	0	0	0	0	0	0	0	0	0	0	0.2249	0	0	0	0	0	0.24936	0	0.40709	0	0	0	0	0
KR_0457	Control	Female	0.3446	0	0	0	0	0	0	0	0	0	0	0	0	0	0	0	0	0	0	0	0	0	0	0	0	0.00769	0	0	0	0	0	0	0	0	0	0	0	0	0	0	0	0	0	0	0	0	0
KR_1379	Control	Male	0	0	0	0	0	0	0	0	0	0	0	0	0	0	0	0	0	0	0	0	0	0	0	0	0	0	0	0	0	0.39697	0	0	0	0.20642	0	0	0	0	0	0.16461	0	0	0	0	0	0	0
KR_0736	Control	Male	0	0	0	0	0	0	0	0	0	0	0	0	0	0	0	0	0	0	0	0	0	0	0	0	0	0	0	0	0	0	0	0	0	0	0	0	0	0.00154	0	0.00263	0	0	0	0	0	0	0
KR_1552	Control	Female	0	0	0	0	0	0	0	0	0	0	0	0	0	0	0	0	0	0	0	0	0	0	0	0	0	0	0	0	0	0	0	0	0	0.16535	0	0	0	0	0	0.24197	0	0.78832	0	0	0	0	0
KR_0700	Control	Male	0	0	0	0	0	0	0	0	0	0	0	0	0	0	0	0	0	0	0	0	0	0	0	0	0	0	0	0	0	0.67392	0	0	0	0	0	0	0	0	0	0.15993	0	0.6665	0	0	0	0	0
KR_1253	Dyslipidemia	Male	0	0	0	0	0	0	0	0	0	0	0	0	0	0	0	0	0	0	0	0	0	0	0	0	0	0	0	0	0	0	0	0.1195	0	0	0	0	0	0	0	0.25979	0	0.25896	0	0	0	0	0
KR_0490	Control	Male	0	0	0	0	0	0	0	0	0	0	0	0	0	0	0	0	0	0	0	0	0	0	0	0	0	0	0	0	0	0.03758	0	0	0	0.00934	0	0	0	0	0	0.00792	0	0.01685	0	0	0	0	0
KR_0248	Control	Female	0	0	0	0	0	0	0	0	0	0	0	0	0	0	0	0	0	0	0	0	0	0	0	0	0	0	0	0	0	0	0	0	0	0	0	0	0	0	0	0.03114	0	0.02339	0	0	0	0	0
KR_0900	Control	Male	0	0	0	0	0	0	0	0	0	0	0	0	0	0	0	0	0	0	0	0	0	0	0	0	0	0	0	0	0	0	0	0	0	0	0	0	0	0	0	0.15832	0	0.34814	0	0	0	0	0
KR_0772	Control	Male	0	0	0	0	0	0	0	0	0	0	0	0	0	0	0	0	0	0	0	0	0	0	0	0	0	0	0	0	0	0.40833	0	0.23101	0	0	0	0	0	0	0	0.07523	0	0.01024	0	0	0	0	0
KR_1688	Control	Female	0	0	0	0	0	0	0	0	0	0	0	0	0	0	0	0	0	0	0	0	0	0	0	0	0	0	0	0	0	0.33761	0	0	0	0.01216	0	0	0	0	0	0.04722	0	0	0	0	0	0	0
KR_1591	Control	Female	0	0	0	0	0	0	0	0	0	0	0	0	0	0	0	0	0	0	0	0	0	0	0	0	0	0	0	0	0	0	0	0	0	2.21866	0	0	0	0	0	1.28522	0	2.89781	0	0	0	0	0
KR_1555	Control	Female	0	0	0	0	0	0	0	0	0	0	0	0	0	0.00015	0	0	0	0	0.00098	0	0	0	0	0	0	0.00536	0	0	0	14.7214	0	0	0	6.78227	0	0	0	0	0	0.64104	0	13.5657	0	0	0	0	0
KR_0691	Control	Male	0	0	0	0	0	0	0	0	0	0	0	0	0	0	0	0	0	0	0	0	0	0	0	0	0	0	0	0	0	0	0	0	0	0	0	0	0	0	0	0.05553	0	0.20811	0	0	0	0	0
KR_0383	Control	Female	0	0	0	0	0	0	0	0	0	0	0	0	0	0	0	0	0	0	0	0	0	0	0	0	0	0	0	0	0	0	0	0	0	0	0	0	0	0	0	0.09896	0	0.49125	0	0	0	0	0
KR_0417	Control	Female	0	0	0	0	0	0	0	0	0	0	0	0	0	0	0	0	0	0	0	0	0	0	0	0	0	0	0	0	0	0.86224	0	0	0	0	0	0	0	0	0	1.20174	0	0	0	0	0	0	0
KR_1521	Dyslipidemia	Male	0	0	0	0	0	0	0	0	0	0	0	0	0	0	0	0	0	0	0	0	0	0	0	0	0	0	0	0	0	0.06936	0	0	0	0	0	0	0	0	0	0	0	0	0	0	0	0	0
KR_0076	Control	Male	0.34256	0	0	0	0	0	0	0	0	0	0	0	0	0	0	0	0	0	0	0	0	0	0	0	0	0	0	0	0	0.2354	0	0	0	0	0	0.01671	0	0	0	0.12607	0	0	0	0	0	0	0
KR_1680	Control	Female	0	0	0	0	0	0	0	0	0	0	0	0	0	0	0	0	0	0	0	0	0	0	0	0	0	0	0	0	0	0	0	0	0	0	0	0	0	0	0	0.08741	0	0	0	0	0	0	0
KR_1043	Control	Male	0	0	0	0.00578	0	0	0	0	0	0	0	0	0	0	0	0	0	0	0	0	0	0	0	0	0	0	0	0	0	3.13398	0	0	0	0	0	0	0	0	0	0	0	0.08701	0	0	0	0	0
KR_1356	Control	Male	0	0	0	0	0	0	0	0	0	0	0	0	0	0	0	0	0	0	0	0	0	0	0	0	0	0	0	0	0	0.01084	0	0	0	0	0	0	0	0	0	0.12387	0	0	0	0	0	0	0
KR_1578	Control	Female	0	0	0	0	0	0	0	0	0	0	0	0	0	0	0	0	0	0	0	0	0	0	0	0	0	0	0	0	0	0.02193	0	0	0	0	0	0	0	0	0	0.00607	0	0.05082	0	0	0	0	0
KR_0339	Control	Male	0	0	0	0	0	0	0	0	0	0	0	0	0	0	0	0	0	0	0	0	0	0	0	0	0	0	0	0	0	0	0	0	0	0	0	0	0	0	0	0.23408	0	0.20074	0	0	0	0	0
KR_1254	Control	Male	0	0	0	0	0	0	0	0	0	0	0	0	0	0	0	0	0	0	0	0	0	0	0	0	0	0	0	0	0	0	0	0	0	0	0	0	0	0	0	1.65174	0	0	0	0	0	0	0
KR_1024	Dyslipidemia	Male	0	0	0	0	0	0	0	0	0	0	0	0	0	0	0	0	0	0	0	0	0	0	0	0	0	0	0	0	0	0.84392	0	0	0	0.39134	0	0	0	0.00289	0	0.28692	0	0.07723	0	0	0	0	0
KR_0775	Control	Female	0	0	0	0	0	0	0	0	0	0	0	0	0	0	0	0	0	0	0	0	0	0	0	0	0	0	0	0	0	0	0	0	0	0	0.3253	0	0	0	0	14.1993	0	6.76584	0	0	0	0	0
KR_1268	Control	Male	0	0	0	0	0	0	0	0	0	0	0	0	0	0	0	0	0	0	0	0	0	0	0	0	0	0	0	0	0	0.74341	0	0	0	0	0	0	0	0	0	0.17909	0	0.13206	0	0	0	0	0
KR_0684	Control	Male	0	0	0	0	0	0	0	0	0	0	0	0	0	0	0	0	0	0	0	0	0	0	0	0	0	0	0	0	0	0	0	0	0	0	0	0	0	0	0	0.33825	0	0.68809	0	0	0	0	0
KR_0468	Control	Male	0	0	0	0	0	0	0	0	0	0	0	0	0	0	0	0	0	0	0	0	0	0	0	0	0	0	0	0	0	0.2255	0	0	0	0	0	0	0	0	0	0.10124	0	0	0	0	0	0	0
KR_1543	Control	Female	0	0	0	0	0	0	0	0	0	0	0	0	0	0	0	0	0	0	0	0	0	0	0	0	0	0	0	0	0	0.59549	0	0	0	0	0	0	0	0	0	0.00835	0	0	0	0	0	0	0
KR_0771	Control	Male	0	0	0	0	0	0	0	0	0	0	0	0	0	0	0	0	0	0	0	0	0	0	0	0	0	0	0	0	0	0	0	0	0	0	0	0	0	0	0	0.23043	0	0.41711	0	0	0	0	0
KR_1117	Control	Female	0	0	0	0	0	0	0	0	0	0	0	0	0	0	0	0	0	0	0	0	0	0	0	0	0	0	0	0	0	3.30345	0	0	0	0	0	0	0	0	0	0.53051	0	0.08105	0	0	0	0	0
KR_0312	Control	Male	0	0	0	0	0	0	0	0	0	0	0	0	0	0	0	0	0	0	0	0	0	0	0	0	0	0	0	0	0	0	0	0	0	0	0	0	0	0	0	0	0	0	0	0	0	0	0
KR_1428	Control	Male	0	0	0	0	0	0	0	0	0	0	0	0	0	0	0	0	0	0	0	0	0	0	0	0	0	0	0	0	0	0.35881	0	0	0	0	0	0	0	0	0	0	0	0	0	0	0	0	0
KR_0235	Dyslipidemia	Male	0	0	0	0	0	0	0	0	0	0	0	0	0	0	0	0	0	0	0	0	0	0	0	0	0	0	0	0	0	0	0	0	0	0	0	0	0	0	0	0.56086	0	0	0	0	0	0	0
KR_0987	Control	Female	0	0	0	0	0	0	0	0	0	0	0	0	0	0	0	0	0	0	0	0	0	0	0	0	0	0	0	0	0	0.00064	0	0	0	0	0	0	0	0	0	0.01246	0	0	0	0	0	0	0
KR_0773	Control	Female	0	0	0	0	0	0	0	0	0	0	0	0	0	0	0	0	0	0	0	0	0	0	0	0	0	0	0	0	0	0.22144	0	0	0	0.05198	0	0	0	0	0	0.1451	0	0.32468	0	0	0	0	0
KR_0573	Control	Female	0	0	0	0	0	0	0	0	0	0	0	0	0	0	0	0	0	0	0	0	0	0	0	0	0	0	0	0	0	0	0	0	0	0	0	0	0	0	0	0	0	0.8601	0	0	0	0	0
KR_0485	Control	Male	0	0	0	0	0	0	0	0	0	0	0	0	0	0	0	0	0	0	0	0	0	0	0	0	0	0	0	0	0	0	0	0	0	0	0	0	0	0	0	0.84858	0	4.2535	0	0	0	0	0
KR_1480	Control	Female	0	0	0	0	0	0	0	0	0	0	0	0	0	0	0	0	0	0	0	0	0	0	0	0	0	0	0	0	0	0.27971	0	0	0	0	0	0	0	0	0	0.07131	0	0.02368	0	0	0	0	0
KR_0976	Control	Female	0	0	0	0	0	0	0	0	0	0	0	0	0	0	0	0	0	0	0	0	0	0	0	0	0	0	0	0	0	0	0	0	0	0	0	0	0	0	0	2.02971	0	3.05325	0	0	0	0	0
KR_0533	Control	Female	0	0	0	0	0	0	0	0	0	0	0	0	0	0	0	0	0	0	0	0	0	0	0	0	0	0	0	0	0	14.1001	0	0	0	0.37405	0	0	0	0	0	3.91138	0	2.77185	0	0	0	0	0
KR_0782	Control	Male	0	0	0	0	0	0	0	0	0	0	0	0	0	0	0	0	0	0	0	0	0	0	0	0	0	0	0	0	0	0.04698	0	0	0	0	0	0	0	0	0	0.02634	0	0	0	0	0	0	0
KR_0804	Control	Male	0	0	0	0	0	0	0	0	0	0	0	0	0	0.00028	0	0	0	0	0	0	0	0	0	0	0	0	0	0	0	1.76031	0	0	0	0.81419	0	0	0	0.01647	0	4.91357	0	8.88403	0	0	0	0	0
KR_0676	Control	Male	0	0	0	0	0	0	0	0	0	0	0	0	0	0	0	0	0	0	0	0	0	0	0	0	0	0	0	0	0	3.79449	0	0	0	0	0	0	0	0	0	0.03913	0	0	0	0	0	0	0
KR_1618	Control	Male	0	0	0	0	0	0	0	0	0	0	0	0	0	0	0	0	0	0	0.00032	0	0	0.00304	0	0	0	0	0	0	0	3.37549	0	0.01814	0	0.16642	0	0	0	0	0	0.11386	0	0.17087	0	0	0	0	0
KR_0395	Control	Male	0.10672	0	0	0	0	0	0	0	0	0	0	0	0	0	0	0	0	0	0	0	0	0	0	0	0	0	0	0	0	0.10924	0	0	0	0	0	0	0	0	0	0	0	0.03615	0	0	0	0	0
KR_0799	Control	Female	0	0	0	0	0	0	0	0	0	0	0	0	0	0	0	0	0	0	0	0	0	0	0	0	0	0	0	0	0	0.19696	0	0	0	0	0	0	0	0	0	0.00416	0	0.09915	0	0	0	0	0
KR_1258	Control	Female	0	0	0	0	0	0	0	0	0	0	0	0	0	0.00189	0	0	0	0.00123	0	0	0	0	0	0	0	0	0	0	0	0	0	0.43432	0	0	0	0	0	0	0	1.70282	0	1.98597	0	0	0	0	0
KR_0629	Control	Male	0	0	0	0	0	0	0	0	0	0	0	0	0	0	0	0	0	0	0	0	0	0	0	0	0	0	0	0	0	0	0	0	0	0	0	0	0	0.0004	0	0	0	0	0	0	0	0	0
KR_1259	Control	Male	0	0	0	0	0	0	0	0.00294	0	0	0	0	0	0.00295	0	0	0	0.01632	0	0	0	0.00245	0	0	0	0	0	0	0	0	0	0	0	0	0	0	0	0.0073	0	1.7653	0	4.44451	0	0	0	0	0
KR_0501	Control	Male	0	0	0	0	0	0	0	0	0	0	0	0	0	0	0	0	0	0	0	0	0	0	0	0	0	0	0	0	0	0	0	0	0	0	0	0	0	0	0	0.08293	0	0.02011	0	0	0	0	0
KR_1135	Dyslipidemia	Male	0	0	0	0	0	0	0	0	0	0	0	0	0	0	0	0	0	0	0	0	0	0	0	0	0	0	0	0	0	8.28039	0	0	0	0	0	0	0	0	0	0.27917	0	0.11252	0	0	0	0	0
KR_1342	Control	Male	0	0	0	0	0	0	0	0	0	0	0	0	0	0	0	0	0	0	0	0	0	0	0	0	0	0	0	0	0	0.0546	0	0	0	0.00316	0	0	0	0	0	0.06585	0	0	0	0	0	0	0
KR_0982	Control	Male	0	0	0	0	0	0	0	0	0	0	0	0	0	0	0	0	0	0	0	0	0	0	0	0	0	0	0	0	0	0	0	0	0	0	0.19755	0	0	0	0	1.57444	0	0.07362	0	0	0	0	0
KR_1416	Control	Female	0.08278	0	0	0	0	0	0	0	0	0	0	0	0	0	0	0	0	0	0	0	0	0	0	0	0	0	0	0	0	6.44411	0	0	0	0.98764	0	0	0	0.00631	0	0.97368	0	1.34512	0	0	0	0	0
KR_1595	Control	Male	0	0	0	0	0	0	0	0	0	0	0	0	0	0	0	0	0	0	0	0	0	0	0	0	0	0	0	0	0	0	0	0	0	0	0	0	0	0	0	0	0	0	0	0	0	0	0
KR_1238	Control	Female	0	0	0	0	0.00318	0	0	0	0	0	0	0	0	0.00998	0	0.00088	0	0	0.00387	0	0	0.0039	0	0	0	0	0	0	0	9.8116	0	0	0	0	0	0	0	0	0	0.64867	0	0.1008	0	0	0	0	0
KR_0342	Control	Male	0	0	0	0	0	0	0	0	0	0	0	0	0	0	0	0	0	0	0	0	0	0	0	0	0	0	0	0	0	0.94577	0	0	0	0	0	0	0	0	0	0.46294	0	0.1685	0	0	0	0	0
KR_0041	Dyslipidemia	Male	0	0	0	0	0	0	0	0	0	0	0	0	0	0	0	0	0	0	0	0	0	0	0	0	0	0	0	0	0	0.10654	0	0	0	0	0	0	0	0	0	0.04219	0	0.00157	0	0	0	0	0
KR_1577	Control	Male	0	0	0	0	0	0	0	0	0	0	0	0	0	0	0	0	0	0	0	0	0	0	0	0	0	0	0	0	0	0	0	0	0	0	0	0	0	0	0	0.7328	0	3.65519	0	0	0	0	0
KR_0831	Control	Male	0	0	0	0	0	0	0	0	0	0	0	0	0	0	0	0	0	0	0	0	0	0	0	0	0	0	0	0	0	0.48158	0	0	0	0	0	0	0	0	0	0	0	0	0	0	0	0	0
KR_0202	Control	Female	0	0	0	0	0	0	0	0	0	0	0	0	0	0	0	0	0	0	0	0	0	0	0	0	0	0	0	0	0	0	0	0	0	0	0	0	0	0	0	0.16587	0	0	0	0	0	0	0
KR_0186	Control	Male	0	0	0	0	0	0	0	0	0	0	0	0	0	0	0	0	0	0	0	0	0	0	0	0	0	0	0	0	0	7.36874	0	0	0	0	0	0.07677	0	0	0	0.1698	0	0	0	0	0	0	0
KR_0458	Control	Male	0	0	0	0	0	0	0	0	0	0	0	0	0	0.00736	0	0.0069	0	0.00393	0	0	0	0	0	0	0	0	0	0	0	0	0	0	0	0	0	0	0	0	0	0	0	0	0	0	0	0	0
KR_0089	Control	Female	0	0	0	0	0	0	0	0	0	0	0	0	0	0	0	0	0	0	0	0	0	0	0	0	0	0	0	0	0	0	0	0	0	0	0	0	0	0	0	0.25186	0	0	0	0	0	0	0
KR_0759	Control	Female	2.29813	0	0	0	0	0	0	0	0	0	0	0	0	0	0	0	0	0	0	0	0	0	0	0	0	0	0	0	0	0	0	0	0	0	0	0	0	0	0	0.6026	0	2.48272	0	0.09184	0	0	0
KR_0398	Control	Male	0	0	0	0	0	0	0	0	0	0	0	0	0	0	0	0	0	0	0	0	0	0	0	0	0	0	0	0	0	0.55094	0	0	0	0	0	0	0	0	0	0.0685	0	0	0	0	0	0	0
KR_0647	Dyslipidemia	Male	0	0	0	0	0	0	0	0	0	0	0	0	0	0	0	0	0	0	0	0	0	0	0	0	0	0	0	0	0	0.0146	0	0	0	0	0	0	0	0	0	0.00117	0	0	0	0	0	0	0
KR_0361	Control	Female	0	0	0	0	0	0	0	0	0	0	0	0	0	0	0	0	0	0	0	0	0	0	0	0	0	0	0	0	0	4.18264	0	0	0	0	0	0	0	0	0	17.6463	0	0.7037	0	0	0	0	0
KR_1092	Control	Male	0	0	0	0	0	0	0	0	0	0	0	0	0	0	0	0	0	0	0	0	0	0	0	0	0	0	0	0	0	1.11374	0	0	0	0	0	0	0	0	0	0.06942	0	0.42121	0	0	0	0	0
KR_1583	Control	Male	0	0	0	0	0	0	0	0	0	0	0	0	0	0	0	0	0	0	0	0	0	0	0	0	0	0	0	0	0	0.08555	0	0	0	0	0	0	0	0	0	0.0226	0	0.01495	0	0	0	0	0
KR_0042	Control	Male	0	0	0	0	0	0	0	0	0	0	0	0	0	0	0	0	0	0	0	0	0	0	0	0	0	0	0	0	0	0.57984	0	0	0	0	0	0	0	0	0	0.11333	0	0.09147	0	0	0	0	0
KR_0840	Control	Male	0	0	0	0	0	0	0	0	0	0	0	0	0	0	0	0	0	0	0	0	0	0	0	0	0	0	0	0	0	0.50073	0	0	0	0.06134	0	0.00897	0	0	0	0.01844	0	0.00175	0	0	0	0	0
KR_0423	Control	Female	0	0	0	0	0	0	0	0	0	0	0	0	0	0	0	0	0	0	0	0	0	0	0	0	0	0	0	0	0	0	0	0	0	2.65836	0	0	0	0	0	7.13151	0	7.9205	0	0	0	0	0
KR_1701	Control	Female	0.04122	0	0	0	0.00159	0	0	0	0	0	0	0	0	0	0	0	0	0	0	0	0	0	0	0	0	0	0	0	0	2.93073	0	0	0	0	0	0	0	0	0	1.23079	0	0	0	0	0	0	0
KR_0109	Control	Male	0	0	0	0	0	0	0	0	0	0	0	0	0	0	0	0	0	0	0	0	0	0	0	0	0	0	0	0	0	0.36859	0	0	0	0	0	0	0	0	0	0.00583	0	0.02593	0	0	0	0	0
KR_1036	Control	Male	0	0	0	0	0	0	0	0	0	0	0	0	0	0	0	0	0	0	0	0	0	0	0	0	0	0	0	0	0	0.08731	0	0	0	0	0	0	0	0	0	0	0	0.00734	0	0	0	0	0
KR_0514	Control	Male	0	0	0	0	0	0	0	0	0	0	0	0	0	0	0	0	0	0	0	0	0	0	0	0	0	0	0	0	0	0	0	0	0	0	0	0	0	0	0	0.99421	0	0.87624	0	0	0	0	0
KR_0441	Control	Female	0	0	0	0	0	0	0	0	0	0	0	0	0	0	0	0	0	0	0	0	0	0	0	0	0	0	0	0	0	5.70054	0	0	0	0.01356	0	0.00636	0	0	0	4.19236	0	0.2891	0	0	0	0	0
KR_1606	Control	Male	0	0	0	0	0	0	0	0	0	0	0	0	0	0	0	0	0	0	0	0	0	0	0	0	0	0	0	0	0	1.18708	0	0	0	0	0	0	0	0	0	0.22909	0	0.07278	0	0	0	0	0
KR_0667	Control	Male	0.83886	0	0	0	0	0	0	0	0	0	0	0	0	0	0	0	0	0	0	0	0	0	0	0	0	0	0	0	0	0.24993	0	0	0	0	0	0	0	0	0	0	0	0.08814	0	0	0	0	0
KR_0531	Control	Male	0	0	0	0	0	0	0	0	0	0	0	0	0	0	0	0	0	0	0	0	0	0	0	0	0	0	0	0	0	0	0	0	0	0	0	0	0	0	0	1.42481	0	4.02574	0	0	0	0	0
KR_0571	Control	Male	0	0	0	0	0	0	0	0	0	0	0	0	0	0	0	0	0	0	0	0	0	0	0	0	0	0	0	0	0	0.11646	0	0	0	0	0	0	0	0	0	0.00696	0	0	0	0	0	0	0
KR_0590	Control	Male	0.05226	0	0	0	0	0	0	0	0	0	0	0	0	0.00034	0	0	0	0	0	0	0	0	0	0	0	0	0	0	0	1.47932	0	0	0	0	0	0.04174	0	0.00475	0	0.42014	0	0	0	0	0	0	0
KR_0147	Control	Male	0	0	0	0	0	0	0	0	0	0	0	0	0	0	0	0	0	0	0	0	0	0	0	0	0	0	0	0	0	0.06513	0	0	0	0	0	0	0	0	0	0	0	0	0	0	0	0	0
KR_0623	Dyslipidemia	Male	0	0	0	0	0	0	0	0	0	0	0	0	0	0	0	0	0	0	0	0	0	0	0	0	0	0	0	0	0	0.97682	0	0	0	0	0	0.12803	0	0	0	0.0272	0	0.33326	0	0	0	0	0
KR_0554	Control	Male	0	0	0	0	0	0	0	0	0	0	0	0	0	0	0	0	0	0	0	0	0	0	0	0	0	0	0	0	0	0.26147	0	0	0	0	0	0	0	0	0	0.16092	0	0.18089	0	0	0	0	0
KR_1002	Control	Female	0	0	0	0	0	0	0	0	0	0	0	0	0	0	0	0	0	0	0	0	0	0	0	0	0	0	0	0	0	11.5509	0	0	0	0	0	0	0	0	0	1.38292	0	0.09093	0	0	0	0	0
KR_1004	Control	Female	1.66507	0	0	0	0.1126	0	0	0	0	0	0	0	0	0	0	0	0	0	0	0	0	0	0	0	0	0.03417	0	0.00116	0	36.9908	0	0	0	4.03929	0	0	0	0.01017	0	5.28872	0	1.0393	0	0.00082	0	0	0
KR_0466	Control	Female	0.34321	0	0	0	0	0	0	0	0	0	0	0	0	0	0	0	0	0	0	0	0	0	0	0	0	0.05756	0	0	0	2.65422	0	0.006	0	0.31261	0	0	0	0	0	0.62927	0	0.02774	0	0	0	0	0
KR_0261	Control	Male	0	0	0	0	0	0	0	0	0	0	0	0	0	0	0	0	0	0.00209	0	0	0	0	0	0	0	0	0	0	0	8.66694	0	0	0	0	0	0	0	0	0	0.23163	0	0.1096	0	0	0	0	0
KR_1061	Control	Male	0	0	0	0	0	0	0	0	0	0	0	0	0	0	0	0	0	0	0	0	0	0	0	0	0	0	0	0	0	0.0579	0	0	0	0	0	0	0	0	0	0.03021	0	0.00222	0	0	0	0	0
KR_1039	Control	Male	0	0	0	0	0	0	0	0	0	0	0	0	0	0	0	0	0	0	0	0	0	0	0	0	0	0	0	0	0	0	0	0	0	0	0	0	0	0	0	0	0	0.51563	0	0	0	0	0
KR_1219	Dyslipidemia	Male	0	0	0	0	0	0	0	0	0	0	0	0	0	0	0	0	0	0	0	0	0	0	0	0	0	0	0	0	0	1.1989	0	0	0	0	0	0	0	0	0	0.13921	0	0	0	0	0	0	0
KR_1052	Control	Female	0.81322	0	0	0	0	0	0	0	0	0	0	0	0	0	0	0	0	0	0	0	0	0	0	0	0	0	0	0	0	6.32476	0	0.00851	0	0	0	0	0	0	0	2.72216	0	3.57923	0	0	0	0	0
KR_1516	Control	Male	0	0	0	0	0	0	0	0	0	0	0	0	0	0	0	0	0	0	0	0	0	0	0	0	0	0	0	0	0	0.01849	0	0	0	0	0	0	0	0	0	0.00302	0	0	0	0	0	0	0
KR_1584	Control	Female	0	0	0	0	0	0	0	0	0	0	0	0	0	0	0	0	0	0	0	0	0	0	0	0	0	0	0	0	0	6.55473	0	0	0	0	0	0	0	0	0	0.98096	0	0.69945	0	0	0	0	0
KR_1097	Control	Female	0	0	0	0	0	0	0	0	0	0	0	0	0	0	0	0	0	0	0	0	0	0	0	0	0	0	0	0	0	0	0	0	0	0	0.07242	0	0	0	0	1.73838	0	3.28305	0	0	0	0	0
KR_0086	Control	Male	0	0	0	0	0	0	0	0	0	0	0	0	0	0	0	0	0	0	0	0	0	0	0	0	0	0	0	0	0	0	0	0	0	0.02529	0	0	0	0	0	0.05909	0	0	0	0	0	0	0
KR_1009	Control	Female	0.3632	0	0	0	0	0	0	0	0	0	0	0	0	0	0	0	0	0	0	0	0	0.00242	0	0	0	0	0	0	0	3.08605	0	0	0	0	0	0	0	0	0	0.34861	0	0.00489	0	0	0	0	0
KR_0380	Control	Female	0	0	0	0	0	0	0	0	0	0	0	0	0	0	0	0	0	0	0	0	0	0	0	0	0	0.06589	0.00046	0	0	2.464	0	0	0	0	0	0	0	0	0	2.45316	0	8.2381	0	0.08031	0	0	0
KR_0755	Control	Male	0	0	0	0	0	0	0	0	0	0	0	0	0	0	0	0	0	0	0	0	0	0	0	0	0	0	0	0	0	0.92825	0	0	0	0	0	0	0	0	0	0.32964	0	0.1052	0	0	0	0	0
KR_1373	Control	Male	0	0	0	0	0	0	0	0	0	0	0	0	0	0	0	0	0	0	0	0	0	0	0	0	0	0	0	0	0	0.00667	0	0	0	0	0	0	0	0	0	0.00841	0	0.0022	0	0	0	0	0
KR_1336	Control	Female	0.71634	0	0	0	0	0	0	0	0	0	0	0	0	0	0	0	0	0	0	0	0	0	0	0	0	0	0	0	0	16.0095	0	0	0	0	0	0	0	0	0	0.45676	0	0.50413	0	0	0	0	0
KR_1522	Control	Male	1.43892	0	0	0	0	0	0	0	0	0	0	0	0	0	0	0	0	0	0	0	0	0	0	0	0	0	0	0	0	0	0	0	0	0	0	0	0	0	0	0	0	0.88274	0	0	0	0	0
KR_1493	Control	Male	0	0	0	0	0	0	0	0	0	0	0	0	0	0	0	0	0	0	0	0	0	0	0	0	0	0	0	0	0	0	0	0	0	0	0	0	0	0	0	0.36756	0	0.84243	0	0	0	0	0
KR_0657	Control	Male	0.1089	0	0	0	0	0	0	0	0	0	0	0	0	0.00236	0	0.00082	0	0	0	0	0	0	0	0	0	0	0	0	0	1.81354	0	0.00593	0	0	0	0	0	0	0	0.37849	0	0.32447	0	0	0	0	0
KR_1032	Control	Male	0	0	0	0	0	0	0	0	0	0	0	0	0	0	0	0	0	0	0	0	0	0	0	0	0	0	0	0	0	0.77006	0	0	0	0.08406	0	0.00386	0	0	0	0.27935	0	0.02969	0	0	0	0	0
KR_0143	Dyslipidemia	Male	0	0	0	0	0	0	0	0	0	0	0	0	0	0	0	0	0	0	0	0	0	0	0	0	0	0	0	0	0	0.08232	0	0	0	0.02744	0	0	0	0	0	0.02977	0	0	0	0	0	0	0
KR_1274	Control	Female	0	0	0	0	0	0	0	0	0	0	0	0	0	0	0	0	0	0	0	0	0	0	0	0	0	0	0	0	0	1.78142	0	0	0	0.14626	0	0	0	0	0	0.02683	0	0.02316	0	0	0	0	0
KR_1644	Control	Male	0	0	0	0	0	0	0	0	0	0	0	0	0	0	0	0	0	0	0	0	0	0	0	0	0	0	0	0	0	0	0	0	0	0	0	0	0	0	0	0.06246	0	0.02749	0	0	0	0	0
KR_1391	Control	Male	0	0	0	0	0	0	0	0	0	0	0	0	0	0	0	0	0	0	0	0	0	0	0	0	0	0	0	0	0	0.07258	0	0	0	0	0	0	0	0	0	0.17406	0	0	0	0	0	0	0
KR_1072	Control	Male	0	0	0	0	0	0	0	0	0	0	0	0	0	0	0	0	0	0	0	0	0	0	0	0	0	0	0	0	0	2.9065	0	0	0	0	0	0	0	0	0	0	0	0.28957	0	0	0	0	0
KR_1029	Control	Female	0	0	0	0	0	0	0	0	0	0	0	0	0	0	0	0	0	0	0	0	0	0	0	0	0	0	0	0	0	0.2991	0	0	0	1.124	0	0	0	0	0	0.78477	0	1.8513	0	0	0	0	0
KR_1102	Control	Female	0	0	0	0	0	0	0	0	0	0	0	0	0	0	0	0	0	0	0	0	0	0	0	0	0	0	0	0	0	0.29497	0	0	0	0	0	0	0	0	0	0.03099	0	0.15667	0	0	0	0	0
KR_0581	Control	Female	0	0	0	0	0	0	0	0	0	0	0	0	0	0	0	0	0	0	0	0	0	0	0	0	0	0	0	0	0	0.21693	0	0	0	0	0	0	0	0	0	0.09164	0	0.18936	0	0	0	0	0
KR_0813	Control	Female	0	0	0	0	0	0	0	0	0	0	0	0	0	0	0	0	0	0	0	0	0	0	0	0	0	0	0	0	0	0.12871	0	0	0	0	0	0	0	0	0	0.39805	0	11.974	0	0	0	0	0
KR_0818	Control	Male	0	0	0	0	0	0	0	0	0	0	0	0	0	0	0	0	0	0	0	0	0	0	0	0	0	0	0	0	0	0.15177	0	0.04408	0	0.1042	0	0.00218	0	0	0	0.0142	0	0.0255	0	0	0	0	0
[truncated: 755 more columns]

## Sheet: Table S17
Sample_ID	Group	sex	1CMET2-PWY: folate transformations III (E. coli)	3-HYDROXYPHENYLACETATE-DEGRADATION-PWY: 4-hydroxyphenylacetate degradation	7ALPHADEHYDROX-PWY	AEROBACTINSYN-PWY: aerobactin biosynthesis	ALLANTOINDEG-PWY: superpathway of allantoin degradation in yeast	ANAEROFRUCAT-PWY: homolactic fermentation	ANAGLYCOLYSIS-PWY: glycolysis III (from glucose)	ARG+POLYAMINE-SYN: superpathway of arginine and polyamine biosynthesis	ARGDEG-PWY: superpathway of L-arginine, putrescine, and 4-aminobutanoate degradation	ARGININE-SYN4-PWY: L-ornithine biosynthesis II	ARGORNPROST-PWY	ARGSYN-PWY: L-arginine biosynthesis I (via L-ornithine)	ARGSYNBSUB-PWY: L-arginine biosynthesis II (acetyl cycle)	ARO-PWY: chorismate biosynthesis I	ASPASN-PWY: superpathway of L-aspartate and L-asparagine biosynthesis	AST-PWY: L-arginine degradation II (AST pathway)	BIOTIN-BIOSYNTHESIS-PWY: biotin biosynthesis I	BRANCHED-CHAIN-AA-SYN-PWY: superpathway of branched chain amino acid biosynthesis	CALVIN-PWY: Calvin-Benson-Bassham cycle	CATECHOL-ORTHO-CLEAVAGE-PWY: catechol degradation to &beta;-ketoadipate	CENTFERM-PWY: pyruvate fermentation to butanoate	CITRULBIO-PWY: L-citrulline biosynthesis	COA-PWY-1: superpathway of coenzyme A biosynthesis III (mammals)	COA-PWY: coenzyme A biosynthesis I (prokaryotic)	COBALSYN-PWY: superpathway of adenosylcobalamin salvage from cobinamide I	COLANSYN-PWY: colanic acid building blocks biosynthesis	COMPLETE-ARO-PWY: superpathway of aromatic amino acid biosynthesis	CRNFORCAT-PWY: creatinine degradation I	DAPLYSINESYN-PWY: L-lysine biosynthesis I	DENITRIFICATION-PWY: nitrate reduction I (denitrification)	DENOVOPURINE2-PWY: superpathway of purine nucleotides de novo biosynthesis II	DHGLUCONATE-PYR-CAT-PWY: glucose degradation (oxidative)	DTDPRHAMSYN-PWY: dTDP-&beta;-L-rhamnose biosynthesis	ECASYN-PWY: enterobacterial common antigen biosynthesis	ERGOSTEROL-SYN-PWY: superpathway of ergosterol biosynthesis I	FAO-PWY: fatty acid &beta;-oxidation I (generic)	FASYN-ELONG-PWY: fatty acid elongation -- saturated	FASYN-INITIAL-PWY: superpathway of fatty acid biosynthesis initiation (E. coli)	FERMENTATION-PWY: mixed acid fermentation	FOLSYN-PWY: superpathway of tetrahydrofolate biosynthesis and salvage	FUC-RHAMCAT-PWY: superpathway of fucose and rhamnose degradation	FUCCAT-PWY: fucose degradation	GALACT-GLUCUROCAT-PWY: superpathway of hexuronide and hexuronate degradation	GALACTARDEG-PWY: D-galactarate degradation I	GALACTUROCAT-PWY: D-galacturonate degradation I	GALLATE-DEGRADATION-I-PWY: gallate degradation II	GLCMANNANAUT-PWY: superpathway of N-acetylglucosamine, N-acetylmannosamine and N-acetylneuraminate degradation
KR_0268	Dyslipidemia	Female	0.0112337	0	0	0	0	0.00351666	0.00833785	0.000523304	0	0.00546957	4.08e-05	0.013396	0.0135433	0.0123601	0.00173545	0	0.000291797	0.00587773	0.00829743	0	0.000612476	0.00383848	0.0160872	0.0136767	0.00381933	0.00102581	0.0113504	0	0.000939497	0	0	0	0.014744	0	0	0	0.000254417	0.00976207	0.000771432	5.55e-05	0.000358245	0.000165618	0.00302728	3.08e-05	0.0022676	0	0.00268998
KR_0910	Dyslipidemia	Female	0.0106463	0	0	0	0	0.00639218	0.00646519	0.000215622	0	0.00152039	0.000229205	0.0120659	0.012061	0.0117917	0.00467352	0	0.00030239	0.0102026	0.00654839	0	0.000713667	0.00151461	0.0138275	0.00974753	0.00263506	0.00168286	0.0114543	0	0.000677306	0	0.00012093	0	0.016163	0	0	0	0.000272657	0.00736213	0.000258711	0.000103749	6.6e-05	2.97e-05	0.0016603	5.84e-05	0.00139135	0	0.00187655
KR_1526	Control	Female	0.011202	0	0	0	3.77e-05	0.0072241	0.00924456	0.00129855	5.26e-05	0.00815428	0.000158672	0.00593606	0.00527661	0.00902568	0.00407828	2.28e-05	0.00150721	0.008981	0.0072631	0	0.000470163	0.0044558	0.0116885	0.010365	0.00290148	0.00230357	0.00892005	0	0.00142676	0	0.000116349	0	0.0144848	5.25e-05	0	3.81e-05	0.00134732	0.0118315	0.000859642	0.000104879	0.0016767	0.00113246	0.00119358	0.000238473	0.000789851	0	0.00153946
KR_0389	Control	Male	0.00672506	0	0	0	0	0.00425467	0.00555001	0.00294749	0.00118005	0.00128741	8.54e-05	0.00527782	0.00482692	0.00609502	0.00689461	0.000617294	0.00311148	0.0106756	0.00849422	0	0.000442108	0.000325381	0.00837067	0.00558715	0.00261607	0.00210398	0.00619796	0	0.00299509	0	0.000697658	0	0.0128145	0.000416053	0	0.00143295	0.00501164	0.00499142	0.00287283	0.00102858	0.00219555	0.00176331	0.00283614	0.00126741	0.00303376	0	0.00224425
KR_0603	Control	Male	0.0105561	0	0	0	1.37e-05	0.00702851	0.0100084	0.00181052	0	0.00195565	0.000201201	0.00860871	0.0084836	0.0109234	0.00410033	4.36e-05	0.00183601	0.00982029	0.00898143	0	0.000759457	0.00348013	0.0127251	0.0108338	0.00342573	0.00156845	0.0097605	0	0.00399318	0	0	0	0.0125188	1.61e-05	0	0.000199449	0.00201662	0.00677823	0.00251243	0.000677145	0.000701151	0.00077418	0.00135509	0.000137565	0.00115217	0	0.00252877
KR_1488	Control	Male	0.00997897	0	0	0	0	0.00607398	0.00959572	0.00129886	0	0.00612938	0	0.00608822	0.00569433	0.00913069	0.0066197	0	0.00259795	0.0104741	0.00779757	0	0.000306136	0.00536514	0.010411	0.00892631	0.00365863	0.00162211	0.00890915	0	0.00226328	0	0	0	0.0137472	0	0	0	0.00245115	0.0107717	0.000980586	0.000164972	0.00112216	0.000579872	0.00154175	8.73e-05	0.00114564	0	0.00185401
KR_0958	Control	Male	0.00981935	1.24e-05	0	0	0	0.00737545	0.00979104	0.00271991	0.000197514	0.00398297	0.000334355	0.00963739	0.00992225	0.0104665	0.00425599	1.93e-05	0.0021583	0.0101072	0.0100393	0	0.000986996	0.00443129	0.0106323	0.00950933	0.00364245	0.0020558	0.00992612	0	0.00248657	0	9.36e-05	0	0.0132088	4.2e-05	0	0.000111063	0.00181165	0.0088995	0.00205283	0.000456952	0.00138468	0.00142083	0.00163554	0.000101079	0.00205879	0	0.00209308
KR_1631	Control	Male	0.00945042	0	0	9.77e-06	2.21e-05	0.00466694	0.0091986	0.00135701	1.77e-05	0.00537551	0.000108847	0.00619952	0.00606402	0.00935519	0.00817479	9.08e-06	0.00377863	0.00753857	0.00710754	0	0.000454333	0.00414176	0.00959885	0.00878094	0.00412963	0.00251857	0.00906138	0	0.000473487	0	0	0	0.012179	9.3e-06	0	5.82e-05	0.00362654	0.0111269	0.000271658	0.00266245	0.00133312	0.000711512	0.00133794	8.61e-05	0.00107979	0	0.00193346
KR_1489	Control	Male	0.0104623	0	0	0	0.000100282	0.00482495	0.00877173	0	0	0.00820369	0	0.00392105	0.00375222	0.0080926	0.00984901	0	0.00392033	0.00950542	0.00661337	1.6e-05	0.000268136	0.00552021	0.0105059	0.0090157	0.00185732	0.00247921	0.00843119	0	0.00158439	0	0	0	0.0132762	0	0	0	0.00361996	0.0114074	0.00064872	6.36e-05	0.00077238	0.000368159	0.00187535	0.000144492	0.00137382	0	0.00105112
KR_0311	Control	Male	0.0104567	0	0	0	0	0.00723637	0.00919905	0.000484483	0.000124734	0.00798518	0.000222589	0.00341238	0.00315027	0.00655671	0.00714554	1.74e-05	0.00253453	0.0107914	0.00711708	0	0.000604946	0.00335136	0.00997306	0.00930115	0.00474584	0.00148776	0.00679493	0	0.00105482	0	0.000260318	0	0.0169044	6.89e-05	0	9.87e-05	0.0023169	0.0118728	0.000626554	0.000208876	0.000945899	0.000448865	0.000731314	0.000158253	0.000430895	0	0.000951215
KR_0015	Control	Male	0.00968003	0	0	0	4.14e-05	0.00657316	0.00854417	0.00171329	0.000106449	0.003483	0	0.00763065	0.0069809	0.00945342	0.00486631	0	0.00258596	0.00959642	0.00780869	0	0.000596201	0.0040314	0.0114615	0.00953062	0.00377604	0.00339706	0.00826802	0	0.000618642	0	0.00029455	0	0.014499	5.34e-05	0	0.000135682	0.00273095	0.00922722	0.000461843	0.000372344	0.00146611	0.00085992	0.0025125	0.000462873	0.00217805	0	0.00107051
KR_0749	Dyslipidemia	Male	0.00906231	0	0	0	2.09e-05	0.00573692	0.00779601	0.00104957	0	0.00148562	3.95e-05	0.0110428	0.0108748	0.009303	0.00500576	0	0.0010656	0.0109728	0.00765982	0	0.000560782	0.000709009	0.0125438	0.00972431	0.00248795	0.00077334	0.00882527	0	0.00299873	0	0	0	0.0119917	0	0	0	0.00137406	0.00519608	0.00155392	0.000402263	0.000347855	0.00024577	0.00134302	0	0.000995823	0	0.00255285
KR_1426	Control	Male	0.0116942	0	0	0	0	0.00611676	0.00768774	0.000819079	9.83e-05	0.00542964	0.000170658	0.00528912	0.00482172	0.0092536	0.00598685	1.26e-05	0.00193367	0.00738318	0.00601429	0	0.000546594	0.00471073	0.0116518	0.0116518	0.00260067	0.00200667	0.0086638	0	0.00090697	1.73e-05	0	0	0.0143341	0	0	9.96e-05	0.00139311	0.0104374	0.000337512	0.000405677	0.000868568	0.000431558	0.00249655	9.02e-05	0.00247713	0	0.00158019
KR_0763	Control	Male	0.0115338	0	0	0	0	0.00445181	0.00866658	0.000126072	0	0.00836324	0	0.00640388	0.0060345	0.0103606	0.00494398	0	0.000834955	0.00862182	0.00731201	0	0.000600478	0.00433501	0.014359	0.0127197	0.00349482	0.00203661	0.0102811	0	0.0017035	0	0	0	0.0143833	0	0	0	0.000739553	0.0119805	0.0010087	0.000422259	0.000900582	0.000445083	0.00204686	8.91e-05	0.00153802	0	0.00268054
KR_0073	Control	Female	0.00927507	0	0	3.64e-05	0	0.00610682	0.00922824	0.000877763	4.93e-05	0.00377343	0	0.00970193	0.00952617	0.0105685	0.0062	2.7e-05	0.00144422	0.011829	0.00927553	3.68e-05	0.000406037	0.00517049	0.0117031	0.00806767	0.00351326	0.00236452	0.010252	0	0.00100041	0	0.000222013	0	0.0174167	1.8e-05	0	5.59e-05	0.00142936	0.00788953	0.00105703	0	0.000749821	0.000370919	0.00119047	2.86e-05	0.000845131	0	0.0029966
KR_0839	Control	Male	0.00920039	0	0	0	0	0.00340591	0.00426848	0.00107191	0	0.00229753	0	0.00487814	0.00453994	0.00800979	0.0104379	0	0.000954533	0.0158442	0.0117164	0	9.02e-05	0.00234992	0.00802896	0.00802896	0.00126375	0.00101717	0.00819473	0	0.000494211	0	0	0	0.0252057	0	0	0	0.000949387	0.00535915	0.000140519	1.98e-05	0.000262075	0.000127924	0.000459237	0	0.000407119	0	0.000496355
KR_0806	Control	Male	0.0113774	0	0	0	0	0.00559661	0.00911702	0.000155449	0	0.00595607	8.04e-05	0.0084759	0.00792465	0.0107012	0.00548941	0	0.000624157	0.01001	0.00789175	0	0.000803182	0.00345545	0.0119741	0.0102929	0.0037659	0.00206138	0.0103687	0	0.000669706	0	0	0	0.0175464	0	0	0	0.000556818	0.0104519	0.0005527	0.000481449	0.00101058	0.000575539	0.0010961	5.46e-05	0.00102077	0	0.0017094
KR_0185	Control	Male	0.0113777	0	0	0	0	0.00703455	0.00736971	0.000441716	0	0.00519025	8.47e-05	0.0113123	0.0119146	0.0122189	0.00280331	0	0.000664283	0.00803983	0.0103558	0	0.000984624	0.002587	0.0144473	0.0139924	0.00187589	0.00223859	0.0121412	0	0.00119687	0	0	0	0.0137548	0	0	0	0.000607066	0.012095	0.000154738	0.000438007	0.000542078	0.000271782	0.00122558	6.51e-05	0.00126266	0	0.00245723
KR_0893	Control	Male	0.0103602	0	0	0	0	0.00601833	0.00742831	0.00252441	2.17e-05	0.00127917	0.000180215	0.00982366	0.00962047	0.0114059	0.00504116	0	0.000937551	0.0096364	0.00881721	0	0.00070612	0.00176427	0.0124529	0.0097276	0.00257246	0.00168149	0.0108208	0	0.00221341	0	6.56e-05	0	0.0153711	0	0	0	0.00094466	0.00707621	0.00126506	0.000270124	0.000414406	0.000203382	0.00105485	7.45e-05	0.000857809	0	0.00114907
KR_1127	Control	Female	0.0103197	0	0	0	0	0.00670404	0.00798668	0.00147658	0	0.00186067	0.000726917	0.0105414	0.0105817	0.0100659	0.00390669	0	0.000816144	0.01065	0.0101665	0	0.000546633	0.00143635	0.0112283	0.00963959	0.00243983	0.0023909	0.00964751	0	0.00139352	0	0	0	0.0153581	0	0	0	0.000766487	0.00663812	0.00102492	0.000549222	0.000862878	0.000610588	0.00136247	0.000219399	0.00153954	0	0.00127116
KR_0097	Control	Female	0.010356	0	0	0	6.04e-06	0.00502975	0.00899555	0.000209	0	0.006373	0	0.00535519	0.0049659	0.00856546	0.00595042	0	0.00442714	0.00924375	0.00662065	0	0.000355966	0.00512444	0.00959016	0.00904027	0.00338758	0.00201671	0.0084593	0	0.00135325	0	0	0	0.0163799	0	0	0	0.00442503	0.0118268	0.000886603	6.64e-05	0.000795047	0.000387344	0.00210304	0.000206382	0.00145297	0	0.0022388
KR_1541	Control	Female	0.00964682	0	0	0	0	0.00585034	0.00869728	0.000434101	0	0.00628591	0	0.00859219	0.00789754	0.0103894	0.0054062	0	0.00229396	0.00833143	0.00744222	0	0.000465486	0.00394273	0.011966	0.0102841	0.0050413	0.00197632	0.00980708	0	0.000664462	0	0.000477045	0	0.0131944	0	0	0	0.00209985	0.0117482	0.00030812	0.000697646	0.00056667	0.000270308	0.00346817	0.000106595	0.00321597	0	0.00236103
KR_0407	Control	Male	0.0115677	0	0	0	0	0.00359516	0.00563366	0.000902663	2.58e-05	0.00361262	0.000200528	0.00535715	0.00473679	0.00796513	0.00922908	0	0.00144431	0.0122936	0.00559646	0	0.000601724	0.00343307	0.0131134	0.0131134	0.00167096	0.000946379	0.00834747	0	0.000282354	0	0	0	0.0167451	0	0	0	0.00148556	0.00778543	5.63e-05	0	0.00029965	0.000142185	0.00120849	3.02e-05	0.00108676	0	0.00144584
KR_1487	Control	Female	0.0107655	0	0	0	0	0.00674172	0.00953642	0.000165379	0	0.00795115	0	0.00351856	0.00301227	0.007198	0.00890612	0	0.00416366	0.0101644	0.00593637	0	0.000567652	0.00378427	0.0105663	0.00892407	0.0047823	0.000711604	0.00738536	0	0.0014049	0	0.000183105	0	0.0141148	0	0	0	0.00400873	0.0120654	0.000251468	0.000159093	0.00137049	0.000685785	0.0010188	7.76e-05	0.000709023	0	0.002252
KR_1530	Control	Male	0.00973347	0	0	0	0	0.00607817	0.00819453	0.000253064	0	0.00628259	8.56e-05	0.00552585	0.00504806	0.00840215	0.00811778	0	0.00197506	0.0141067	0.00827482	0	0.000515443	0.00339812	0.00852703	0.00709878	0.00183992	0.00170319	0.00847075	0	0.00193637	0	0	0	0.0168924	0	0	0	0.0020315	0.00840476	0.00103171	7.73e-05	0.000317754	0.000149459	0.00132412	4.5e-05	0.0012402	0	0.00142927
KR_0069	Control	Male	0.00789938	0	0	0	4.77e-05	0.0058136	0.00789921	0.00194123	0.000200941	0.00383372	5.76e-05	0.00668305	0.00667145	0.00791546	0.00570726	0.000247966	0.00398663	0.00765775	0.00698808	5.59e-06	0.000466981	0.00448312	0.00891248	0.00779855	0.00275238	0.00295141	0.00770026	0	0.00224382	6.3e-05	0.00309373	0	0.0101223	0.000898096	0	0.00100969	0.00432124	0.00890749	0.00140809	0.000599508	0.00178923	0.00103826	0.00202969	0.000740905	0.00175269	0	0.00236375
KR_1141	Control	Female	0.0089545	0	0	2.04e-05	0	0.00568133	0.00946089	0.000995288	9.03e-05	0.00302832	0.000311324	0.010739	0.0108163	0.0107506	0.00402065	7.37e-05	0.00237022	0.00873999	0.00638937	0	0.00116036	0.00460573	0.0124288	0.0106619	0.00519854	0.00259065	0.00984374	2.14e-05	0.00135593	0	0.000184623	0	0.0120156	4.76e-05	0	0.000240199	0.00252309	0.00960332	0.00116294	0.000204694	0.000970223	0.000510075	0.00299896	0.000381582	0.00248537	0	0.00276444
KR_1704	Control	Female	0.00681274	0	0	0	0	0.00436153	0.00627139	0.00260642	0.000694839	0.00151946	0	0.00609146	0.00565219	0.00674006	0.00920425	0.000316591	0.00241529	0.0123774	0.00831941	1.5e-05	0.000372802	0.000965466	0.00841439	0.00682311	0.00244102	0.00167131	0.00706392	0	0.00308588	0	0.000199919	0	0.02818	0.000320142	0	0.00070142	0.00363517	0.005362	0.00216771	0.00110777	0.00132707	0.000786994	0.00249849	0.000716187	0.00230851	0	0.00260951
KR_0653	Control	Female	0.00814458	0	0	0	0	0.00609158	0.00785675	0.00268032	0.000153637	0.00174554	0.000493277	0.00987118	0.00932652	0.0100395	0.00389681	4.32e-05	0.00234867	0.0100113	0.00777775	0	0.000635774	0.00140553	0.0111704	0.00846312	0.00258816	0.00217217	0.00921611	0	0.00449085	0	0	0	0.0132554	3.84e-05	0	9.56e-05	0.00266736	0.00521232	0.00263676	0.000211634	0.000506963	0.000257802	0.00241468	0.000292962	0.0021077	0	0.00255021
KR_0962	Control	Male	0.00729141	1.87e-05	5.69e-06	0	0	0.00560659	0.00635065	0.00363127	0.000112544	0.000212077	0.000843162	0.0112666	0.0111548	0.0101838	0.00365112	5.21e-05	0.00184453	0.0078813	0.00781757	3.72e-05	0.000806308	0.000285165	0.0103404	0.00855069	0.00405034	0.00112501	0.00917213	0	0.0020464	8.87e-05	0.00298689	0	0.00676401	9.04e-05	0	0.000142193	0.00211875	0.00787437	0.00175842	0.00118178	0.000445504	0.000326088	0.0011523	0.000127706	0.00189306	0	0.00253484
KR_0508	Control	Male	0.00779565	4.45e-05	0	0	2.14e-05	0.00508377	0.00630968	0.00248895	0.000305776	0.0011577	0.000159647	0.00709781	0.00665316	0.0089501	0.00550685	0.000102908	0.00168677	0.0116196	0.00810424	7.71e-05	0.000549059	0.00139356	0.00912578	0.00656482	0.00211393	0.00166186	0.00879775	0	0.00212676	0.000149069	0.00199635	0	0.0188294	0.000188004	0	0.000365185	0.00221957	0.00746368	0.00192007	0.00148615	0.000609196	0.000337842	0.000772507	0.000339135	0.000634195	0	0.00126677
KR_1203	Dyslipidemia	Female	0.00986917	0	0	4.23e-05	0.000157316	0.00720783	0.00913581	0.00226539	0	0.00437258	0.000436644	0.00878839	0.00863137	0.00903842	0.00403727	6.95e-05	0.00369668	0.0107668	0.00690417	0	0.000565338	0.00369102	0.0110647	0.0101033	0.00393413	0.00227242	0.00894186	0	0.00129618	0	0	0	0.011963	6.13e-05	0	0.000314345	0.003932	0.0089837	0.00121394	0.000120671	0.00104813	0.000762634	0.00134767	0.000432035	0.00109378	0	0.00122747
KR_1312	Control	Female	0.00963364	0	0	0	0	0.00611636	0.00891325	0.000321255	0	0.00612353	2.8e-05	0.00742365	0.00741798	0.00836639	0.00673818	0	0.00229671	0.00933183	0.00796117	0	0.000583428	0.00673494	0.0102205	0.0095149	0.00298828	0.00227301	0.008442	0	0.0018002	0	0.000129501	0	0.01075	0	0	0	0.00212605	0.0103088	0.00129467	0.00023651	0.000608735	0.000290431	0.00180616	0.000138493	0.00219196	0	0.00242219
KR_0586	Control	Male	0.00798503	0	0	0	2.43e-05	0.00664982	0.00829927	0.00175085	0	0.00197225	0	0.0101784	0.00956779	0.00986938	0.00514464	0	0.00110129	0.0108748	0.00766533	0	0.000634084	0.00269367	0.011133	0.0083636	0.00285305	0.00264233	0.00965844	0	0.00196396	0	0.000579056	0	0.0160273	0	0	0	0.00102731	0.00738603	0.00201717	0.00137695	0.000412691	0.000887568	0.000871339	0.000243696	0.00056403	0	0.0022371
KR_1321	Control	Male	0.00728668	0	0	0	0	0.00655208	0.00897685	0.00248944	2.62e-05	0.00385979	0	0.00790242	0.00742857	0.00938701	0.00443958	0	0.000709949	0.0115911	0.00629658	0	0.000777074	0.00498384	0.0101805	0.00741318	0.00337515	0.00412281	0.00932751	0	0.00144118	1.57e-05	0	0	0.0140839	6.09e-06	0	0.000106582	0.000626488	0.0101495	0.000799869	0.00110262	0.000186955	0.00204441	0.0026926	1.72e-05	0.00204291	0	0.00200643
KR_1473	Control	Male	0.00683699	7.79e-05	0	0	2.67e-05	0.00494631	0.00607895	0.00406774	0.000612629	0.00396825	9.78e-05	0.00706946	0.00676033	0.00794405	0.00457407	0.000641669	0.00429313	0.00657765	0.00771778	8.66e-05	9.74e-05	0.00167285	0.00737686	0.0060912	0.00267879	0.00268661	0.00730123	0	0.00301584	9.72e-05	0.00331352	0	0.00827205	0.000892357	0	0.00168258	0.00495946	0.00748594	0.00296665	0.00150326	0.00237578	0.0015945	0.00210872	0.00144963	0.00177381	0	0.00231118
KR_0399	Control	Female	0.0117337	2.44e-05	0	0.000140309	6.6e-05	0.00561483	0.0069083	0.0019919	0.000298396	0.00794174	0.000117561	0.00495044	0.00453673	0.0100013	0.00436588	0.000120714	0.00280919	0.0075479	0.00580979	0.000125613	0.000426136	0.00175049	0.0127136	0.0120713	0.001841	0.00145338	0.00999462	0	0.00133155	0	0	0	0.0160072	0.000157004	0	0.000187903	0.00247012	0.0107293	0.00109983	0.000277334	0.000550233	0.000265113	0.00157683	0.00069319	0.00147413	0	0.00135495
KR_0214	Control	Male	0.00975732	0	0	0	0	0.00567854	0.00979395	0.00161748	0	0.00460535	0.000188171	0.00805785	0.00786345	0.0104653	0.00487166	0	0.00226009	0.00955944	0.0083122	0	0.000840765	0.00618441	0.0110748	0.00992997	0.00414998	0.00257221	0.00977086	0	0.00142933	0	0	0	0.0123868	0	0	0	0.00198172	0.0104589	0.001106	6.12e-05	0.00204813	0.00123147	0.00203724	0.000140081	0.00159276	0	0.0023171
KR_1062	Control	Male	0.00961422	2.05e-05	0	0	1.41e-05	0.00262742	0.00449127	0.00132478	2.83e-05	0.00113322	0.000135524	0.00836206	0.00776206	0.00994568	0.00817467	8.06e-05	0.000895593	0.0139877	0.00637053	6.91e-05	0.000311848	0.000658729	0.0121728	0.0107643	0.00241303	0.00118779	0.00994662	0	0.000934325	0	0.000707144	0	0.0184461	9.81e-05	0	0.000201224	0.000930239	0.0070338	0.000710401	0.000347904	0.000512353	0.000305763	0.00140821	0.000210334	0.00113179	0	0.00241724
KR_1218	Control	Male	0.00977879	0	0	0	4.39e-05	0.00634698	0.00754097	0.000907839	0	0.00207668	0.000309572	0.00823712	0.0077969	0.008794	0.00751316	0	0.000903304	0.012262	0.00858232	0	0.000485376	0.0026282	0.010358	0.0084389	0.00193637	0.0015696	0.00891659	0	0.00127578	0	0.000187191	0	0.0187499	0	0	0.000106257	0.000857846	0.00632501	0.000945905	0.000346322	0.000786245	0.000420567	0.000688272	1.85e-05	0.000488344	0	0.00132552
KR_0868	Control	Male	0.00978861	0	0	0	0	0.00315648	0.00506203	0.000791022	0	0.000165019	5.01e-05	0.0080107	0.00721325	0.0106815	0.00876979	0	0.000129785	0.0163367	0.00960621	0	0.000285899	0.000333116	0.010018	0.0100515	0.00207761	0.000678168	0.0107231	0	0.000702303	0	0	0	0.0195771	0	0	0	0.000120946	0.00715995	0.000481485	0	0.000320911	0.000150338	0.000591004	3.12e-05	0.000431862	0	0.00121077
KR_0666	Control	Male	0.00898309	8.27e-06	0	0	0	0.00663222	0.00802508	0.00162281	3.02e-05	0.00389489	0.000237967	0.00697248	0.00596988	0.00943337	0.00478572	0	0.00260815	0.0100514	0.00824134	0	0.000238254	0.00239193	0.00979385	0.00927406	0.00254827	0.00309471	0.00888759	0	0.00289888	0	0.00235458	0	0.0102588	1.62e-05	0	4.9e-05	0.00273559	0.00868846	0.00239568	0.00251472	0.000367598	0.000173738	0.00152042	3.52e-05	0.00139612	0	0.00189375
KR_0577	Control	Male	0.00986559	0	0	0	0	0.00341902	0.00603074	0.000742333	0	0.00287782	0	0.00639236	0.00574793	0.00800943	0.011511	0	0.000171488	0.0160977	0.00982193	0	0.00042097	0.00165601	0.0109323	0.00939211	0.00140409	0.000881238	0.00845071	0	0.000207554	0	0.000130577	0	0.0191607	0	0	0	0.000141997	0.00574892	0	6.8e-05	0.000276878	0.000148098	0.000559651	5.66e-05	0.000590164	0	0.00119502
KR_0336	Control	Female	0.0109971	0	0	0	0	0.00513453	0.00907562	0.000271883	0	0.00784667	4.97e-05	0.00793821	0.00803144	0.00957031	0.00372921	0	0.00146115	0.00813613	0.00866008	0	0.000816172	0.00363206	0.0120792	0.0120792	0.00220649	0.00197366	0.00979235	0	0.00252227	0	0	0	0.012169	0	0	0	0.00118371	0.0124753	0.000932266	0.000138072	0.000419593	0.000195631	0.00157098	0.000344772	0.00113385	0	0.00152939
KR_1404	Control	Female	0.0107684	0	0	0	0	0.00603888	0.00934939	0.0015034	0	0.00587996	0.000114152	0.00628058	0.00553563	0.00942244	0.00643945	0	0.00393919	0.0100242	0.00666431	0	0.000378283	0.0055797	0.011012	0.00935099	0.00203292	0.0030307	0.00898025	0	0.0022168	0	0	0	0.0136878	0	0	0	0.00396312	0.0102138	0.000479369	2.91e-05	0.00149297	0.000827253	0.00228974	0.000479656	0.00249935	0	0.00119744
KR_0608	Control	Male	0.0116399	0	0	0	0	0.00341203	0.00446737	0.00175487	0.000108919	0.00884516	0.000311487	0.00708746	0.00660959	0.0109441	0.00395772	5.3e-05	0.000579632	0.0100753	0.01015	0	0.000301142	0.000745904	0.0115202	0.0109761	0.00283725	0.000942067	0.0109478	0	0.00075134	2.89e-05	0.000261499	0	0.0158635	3.82e-05	0	0.000118146	0.000514083	0.0108686	0.000890538	0.000347449	0.000232138	0.000263315	0.00107956	6.44e-05	0.00107259	0	0.00310321
KR_0630	Dyslipidemia	Male	0.00868486	0	0	0	7.24e-05	0.00415155	0.00588773	0.00148963	0	0.00496622	0	0.00456562	0.00395994	0.00773269	0.0115914	3.62e-05	0.00152348	0.0172784	0.00838217	0	6.27e-05	0.00342495	0.0085933	0.00759945	0.00150331	0.00117889	0.00817879	0	0.000775652	0	0.000566986	0	0.0302262	0	0	0.000192396	0.00147566	0.00649405	0.000676919	0.000111669	0.000480329	0.000331531	0.000897397	0.000423213	0.000940883	0	0.000729717
KR_0477	Control	Female	0.0102083	0	0	0	0	0.00488725	0.00764874	0.00110711	0	0.00349342	0.000249459	0.0103461	0.00986902	0.0103512	0.007447	0	0.000404071	0.0124074	0.00855003	0	0.00118229	0.00237813	0.0128461	0.00889616	0.00314566	0.00176783	0.0100315	0	0.000832685	0	0	0	0.0180914	0	0	0	0.000362868	0.00769232	0.000238969	0	0.000538194	0.000260828	0.00245816	4.58e-05	0.00223806	0	0.00260857
KR_0172	Control	Male	0.0110578	0	0	0	0	0.00312308	0.00667096	0.00110504	0.000112078	0.0086232	0	0.00615452	0.00633371	0.0107501	0.00411158	4.4e-05	0.00222328	0.00778327	0.0111026	0	0.000471057	0.00206972	0.00982761	0.00983685	0.00213035	0.00122871	0.0105994	0	0.00218208	0	0.000129746	0	0.0112458	7.98e-05	0	0.000224137	0.00201687	0.0123808	0.00110141	0.00164286	0.000669277	0.000357088	0.000453986	0.000456686	0.000465832	0	0.00235236
KR_0058	Control	Male	0.00897705	0	0	0	0.00054688	0.00468986	0.00905561	0.000819251	0	0.00542881	2.32e-05	0.0105087	0.0102581	0.0115394	0.00410932	0	0.00113916	0.00917149	0.00744219	0	0.000707131	0.00539548	0.0121936	0.010677	0.00668816	0.00265947	0.0107148	0	0.00194448	0	0	0	0.0122044	0	0	0	0.000865798	0.0100727	0.00157845	8.02e-05	0.00126909	0.00126964	0.00467431	0.000111083	0.00432226	0	0.0027815
KR_1191	Control	Male	0.00957616	0	0	0	0	0.00450202	0.00963049	0.00193507	0	0.00415263	0.000254121	0.010163	0.0104507	0.0108168	0.00465322	0	0.00121025	0.00825555	0.00796841	0	0.000886421	0.00497758	0.013392	0.0115617	0.00354542	0.00368408	0.00928509	0	0.00113575	0	0	0	0.0123846	0	0	0	0.00112303	0.0103793	0.000183049	0.000108375	0.00131581	0.000749437	0.00367243	0.000117674	0.0034537	0	0.00275579
KR_0882	Control	Male	0.013237	0	0	3.89e-05	5.43e-05	0.00539533	0.00878979	0.000826582	4.29e-05	0.0116506	0	0.00353895	0.0033005	0.00802998	0.00495041	1.86e-05	0.00283918	0.00733372	0.00769623	0	0.000144098	0.00269282	0.0121343	0.0121966	0.00229241	0.00157979	0.00842354	0	0.000337375	0	0.000340783	0	0.018842	2.36e-05	0	0.000162333	0.00219315	0.0153342	0.000381466	0.000126494	0.000640246	0.000305028	0.000743775	0.000316197	0.000457733	0	0.0014744
KR_0486	Control	Male	0.0114361	0	0	0	0	0.00443204	0.00739954	0.000277731	0	0.0101493	0	0.00263983	0.00237576	0.00737998	0.0103195	0	0.00498752	0.0103242	0.00326431	0	0.000384153	0.00355128	0.0109546	0.00996861	0.00266345	0.000610146	0.00768564	0	0.000763766	0	0.000120773	0	0.0170801	0	0	2.5e-05	0.004649	0.0133234	0.000769921	5.7e-05	0.000570162	0.000266736	0.00177062	4.68e-05	0.00136136	0	0.000620021
KR_1364	Control	Female	0.0111923	3.53e-05	0	0	0	0.00611976	0.00764973	0.00109761	0.000108006	0.00826263	7.62e-05	0.00508047	0.00411584	0.00849412	0.00768644	5.47e-05	0.00249867	0.0102504	0.00536457	6.39e-05	0.000423641	0.00231629	0.0106267	0.0100382	0.00611793	0.00119948	0.00855932	6.73e-05	0.00205021	0	0.00048754	0	0.0122394	9.27e-05	0	0.000203476	0.00229624	0.0111184	0.000573907	6.36e-05	0.000750629	0.000366245	0.00230618	0.000257158	0.00253204	0	0.00141066
KR_0016	Control	Male	0.00926979	0	0	2.25e-05	0	0.00227942	0.00421483	0.000590896	3.09e-05	0.00538379	0	0.00228029	0.00206711	0.00754173	0.0123528	9.85e-05	0.00201419	0.0179495	0.00497685	0	0.00015326	0.00132444	0.0126549	0.0126722	0.000619211	0.000577887	0.00805197	0	0.00141889	0	0.00124807	0	0.0198603	0.000340472	0	0.000508699	0.00209833	0.00645753	0.00104022	0	0.000610533	0.000357556	0.000808763	0.000261866	0.000841387	0	0.000750288
KR_0362	Control	Female	0.00988159	5.36e-05	0	0	4.27e-05	0.00548559	0.0065196	0.0019466	0.000400988	0.00343374	0.000352199	0.00841393	0.00828098	0.00902909	0.00451514	0.000124342	0.00265038	0.00795331	0.00796484	2.57e-05	0.000552807	0.00349847	0.0100537	0.00781451	0.00200092	0.00259558	0.00812266	0	0.00293194	0	0.0013951	0	0.00831682	0.000236935	0	0.00067161	0.00274585	0.00808375	0.00273885	0.000304339	0.00112897	0.000621381	0.00132104	0.000470454	0.000958104	0	0.00188973
KR_0925	Control	Male	0.0124852	3.71e-05	0	3.32e-05	4.99e-05	0.00436523	0.00728957	0.00109519	0.000199468	0.00849078	0.000147771	0.00667494	0.0066122	0.00882579	0.00474044	8.75e-05	0.00316687	0.00906287	0.00705262	6.77e-05	0.000147222	0.00293573	0.0138138	0.0129872	0.00249943	0.00117358	0.00880044	0	0.000953502	2.26e-05	0.000607712	0	0.0189583	0.000105681	0	0.000226729	0.00309625	0.0114527	0.000747058	0.000259604	0.000999404	0.000488888	0.00173877	0.000213281	0.00150064	0	0.0040146
KR_1470	Dyslipidemia	Male	0.0118707	0	0	0	0	0.00395819	0.00523866	0.00193821	0	0.0106029	0	0.00532246	0.00490106	0.00876509	0.00762772	0	0.000815011	0.0112852	0.00829955	0	0.000339056	0.00160219	0.0135991	0.0121053	0.00216846	0.00197037	0.00902612	0	0.000210239	0	0	0	0.0233192	0	0	0	0.000718515	0.0125575	0.000120432	0.000543343	0.000335063	0.000156668	0.00047205	7.97e-05	0.000323555	0	0.00124412
KR_0390	Control	Female	0.00978805	0	0	0	0	0.00391256	0.00787394	0.00112852	1.67e-05	0.00641981	3.03e-05	0.00654473	0.00594418	0.0091905	0.00730809	1.1e-05	0.00419314	0.00858343	0.0081798	2.65e-05	0.000151639	0.00635436	0.0104537	0.00903174	0.0028386	0.00312526	0.00912656	0	0.000976116	4.52e-05	0.000658755	0	0.0105127	0.000120386	0	0.000110706	0.00419958	0.0106941	0.000691328	0.000758503	0.000671072	0.000330467	0.0022649	3.04e-05	0.00237472	0	0.00231385
KR_0783	Control	Male	0.0105839	3.83e-05	0	0	6.39e-05	0.00460181	0.00813319	0.00160802	0.000174838	0.00543721	0.000121564	0.00761694	0.00715091	0.00980426	0.00478245	9.26e-05	0.00186441	0.00819415	0.00835762	0.000155477	0.000257876	0.00299009	0.0110444	0.00946698	0.00355328	0.00236174	0.00915907	4.99e-05	0.00230498	2.1e-05	0.00140146	0	0.0114626	0.000419433	0	0.000549805	0.00184403	0.0103685	0.000835455	0.000720196	0.0012265	0.000690662	0.00150766	0.000399171	0.00169822	0	0.000988319
KR_1374	Control	Female	0.0108322	1.12e-05	0	0	0	0.00624763	0.00875568	0.00124924	0.000163721	0.00573204	0.000569832	0.00775065	0.00721179	0.00981959	0.00494513	3.3e-05	0.00164751	0.00931933	0.00736319	0	0.000833483	0.0025658	0.0120184	0.0108936	0.00352755	0.00240183	0.00953736	0	0.00196082	1.54e-05	0.000186279	0	0.0134317	6.44e-05	0	0.000163253	0.00153129	0.0100522	0.000857738	0.000354687	0.000888511	0.000443265	0.00269909	0.000255474	0.00273485	0	0.00193488
KR_0723	Control	Male	0.0101295	0	0	0	0	0.00411559	0.00873251	0.000286316	0	0.00301917	2.21e-05	0.00954206	0.00847488	0.0114917	0.00466919	0	0.00377204	0.00809398	0.00807438	0	0.000756254	0.00546124	0.0123339	0.0103351	0.0030878	0.00285415	0.0102159	0	0.00216231	0	0	0	0.0144978	0	0	0	0.00435983	0.00820976	0.000681982	0.000306345	0.000941239	0.000485488	0.0021311	0.000508694	0.00212074	0	0.00192886
KR_1272	Control	Male	0.00986123	0	0	0	2.89e-05	0.00552832	0.0076681	0.00174525	0	0.00308561	0.000169527	0.00750833	0.00648335	0.0107698	0.00621199	0	0.00109431	0.0125283	0.00809593	0	0.000500401	0.00256489	0.0107746	0.0103184	0.00204283	0.00213195	0.0105782	0	0.0021525	0	0	0	0.0187745	0	0	0	0.00104609	0.00684101	0.00184569	0	0.000429798	0.000205226	0.00162041	0	0.0013975	0	0.00126401
KR_1512	Control	Male	0.00811734	1.2e-05	0	1.97e-05	3.17e-05	0.00461299	0.00692108	0.00175334	5.9e-05	0.00170557	0.000133636	0.00807802	0.00764762	0.00976868	0.00668923	1.91e-05	0.00204332	0.0127033	0.00843955	1.15e-05	0.000430079	0.00165804	0.0108837	0.0088719	0.00324646	0.00202599	0.00964423	0	0.00225396	0	9.61e-05	0	0.013684	3.49e-05	0	0.000141816	0.00250955	0.00650288	0.00165329	0.000455077	0.000449095	0.000215178	0.00196283	0.000135627	0.00168001	0	0.00200809
KR_1412	Control	Female	0.0110109	0	0	0	0	0.00572419	0.00820288	0.00179125	1.67e-05	0.00479879	6.79e-05	0.00681535	0.00618728	0.00985184	0.00518858	0	0.00342821	0.00827153	0.00684019	0	0.000643083	0.00329779	0.0122221	0.0105924	0.00271524	0.00236091	0.00964193	0	0.000901007	0	0.000482288	0	0.0151573	0	0	0	0.0035926	0.0106282	0.000529467	0.000450784	0.00131307	0.000680675	0.0020227	9.39e-05	0.00159318	0	0.00181171
KR_0844	Control	Female	0.0100889	0	0	0	0	0.00420702	0.00672437	0.000933759	7.36e-05	0.00231089	0.000297554	0.00821025	0.00764039	0.00980347	0.00868507	4.97e-05	0.00168909	0.0136244	0.00696836	6e-05	0.000453732	0.00318506	0.0118545	0.00744301	0.00194861	0.00241142	0.00989112	0	0.000888879	0	0.00064025	0	0.0154929	0.00020177	0	0.000214078	0.00176391	0.00599347	0.000707419	7.6e-05	0.000488074	0.000240646	0.00162001	6.7e-05	0.00151853	0	0.00143407
KR_1026	Control	Male	0.00741149	0	0	0	0	0.00100241	0.00101074	0.000389379	3.36e-05	2.1e-05	0	0.0132703	0.0140027	0.00431825	0.00903722	2.61e-05	0.000356609	0.0148998	0.014041	0	0	0	0.0104463	0.00928266	0.000246393	0.000209503	0.00476593	0	0.00025138	3.83e-05	0.000416077	0	0.0260791	2.81e-05	0	7.63e-05	0.000589376	0.00127802	0.000254929	0.000300679	0.000126505	5.97e-05	0.00012081	9.58e-05	0.00010019	0	0.000370844
KR_1681	Control	Female	0.00960122	0	1.98e-05	0	0	0.00489537	0.0100593	0.000842669	0	0.00485097	2.65e-05	0.00723726	0.00704983	0.00974555	0.00445816	0	0.00104559	0.00961069	0.0069375	0	0.000744176	0.00705284	0.0112562	0.0101369	0.00546903	0.00239726	0.00916621	0	0.00219218	0	0	0	0.0136759	0	0	0	0.000763942	0.0114164	0.00131828	0.000205577	0.00173838	0.00103091	0.00353209	0.0003037	0.00301805	0	0.00257978
KR_0948	Dyslipidemia	Male	0.00922112	0	0	0	0	0.00203255	0.00282089	0.00169953	0.000191918	7.99e-05	0	0.00587715	0.00543166	0.00681613	0.0119058	9.21e-05	0.00122607	0.0158179	0.0108151	0	0	0	0.0105029	0.0107167	0.000634663	0.000627481	0.00724814	0	0.000902295	2.7e-05	0.000470965	0	0.0233828	0.000153527	0	0.000458156	0.00220175	0.00198805	0.000727689	0.000469127	0.000462211	0.00026295	0.00050403	0.000436728	0.000686261	0	0.000675041
KR_0674	Control	Female	0.0109584	0	0	0	0	0.0065045	0.00862777	0.00118791	9.43e-05	0.0019882	0	0.0080105	0.00730834	0.0094713	0.00444023	8.01e-05	0.00238124	0.0105946	0.00555369	8.36e-05	0.000620805	0.00340241	0.0122173	0.00969002	0.00229223	0.00287367	0.00834687	0	0.00445794	0	0.000363348	0	0.0131807	0.000124843	0	0.00012546	0.00303873	0.00512333	0.00242061	0	0.000888384	0.000503061	0.00218487	8.39e-05	0.00206632	0	0.00246675
KR_1384	Control	Female	0.00989559	0	0	0	0	0.00811262	0.0097717	0.00109118	5.54e-05	0.00443031	6.55e-05	0.0101649	0.0102263	0.0105304	0.00369474	0	0.00232966	0.0100749	0.00644272	0	0.00067698	0.00503276	0.0112277	0.00929289	0.00151033	0.00213209	0.010521	0	0.00676277	0	0.000439959	0	0.0105435	0	0	0	0.00230895	0.00843682	0.00111047	0	0.000212269	9.82e-05	0.00136544	7.46e-05	0.00117853	0	0.00214406
KR_0017	Control	Male	0.00925751	0	0	0	0	0.00199673	0.00540846	0.000718578	0	0.00165122	0.000237725	0.00877924	0.00788329	0.00938908	0.00866447	0	0.000261284	0.0138345	0.00906596	0	0.000379508	0.00111739	0.0135224	0.010414	0.0029042	0.00117355	0.00955919	0	0.000302156	0	0	0	0.0186868	0	0	0	0.000237108	0.00564542	0	0.000187061	0.000270726	0.000125398	0.00119925	4.78e-05	0.00078722	0	0.00260373
KR_1636	Control	Male	0.0110179	0	0	0	0	0.00490669	0.00849398	0.000385116	0	0.00323978	0.000361293	0.00962829	0.0101893	0.0113078	0.0055051	0	0.00208422	0.0090437	0.00783372	0	0.000890813	0.00437852	0.0145929	0.0109394	0.0031738	0.00243469	0.0102687	0	0.00116176	0	0	0	0.0128188	0	0	0	0.00211025	0.00977139	0.000933013	0	0.000583705	0.000287005	0.000957112	2.93e-05	0.000721066	0	0.00194092
KR_1402	Control	Male	0.0112424	0	0	0	0	0.00454088	0.00751031	0.00250385	0	0.00236282	0.000452437	0.00980655	0.00949709	0.012173	0.00516472	0	0.000528044	0.010623	0.0110825	0	0.0003971	0.00109625	0.0116231	0.00937298	0.00366276	0.00255615	0.0110874	0	0.00111459	0	0	0	0.0130784	0	0	0	0.00047934	0.00890579	0.000107168	0.000333995	0.00157974	0.00147244	0.00195847	0.000103956	0.00234303	0	0.00196969
KR_1096	Control	Male	0.00691299	5.9e-05	0	0	7.09e-05	0.00479562	0.00760859	0.00183604	0.000378209	0.0032113	0	0.00871322	0.00853281	0.00951735	0.00473649	0.000457831	0.00317455	0.00736889	0.00655394	0.000522649	0.000499518	0.0044658	0.0105191	0.00925927	0.0042226	0.00302176	0.00862808	2.31e-05	0.00267678	0	0.00266066	2.85e-05	0.00988678	0.000711051	0	0.00120807	0.00351755	0.00813812	0.00166213	0.000792486	0.00164884	0.000931293	0.00309083	0.000725694	0.00254171	0	0.00359104
KR_1226	Control	Male	0.0093481	0	0	0	2.67e-05	0.0044698	0.006744	0.000899674	0	0.000938073	0.00026725	0.00979551	0.00962464	0.010795	0.00637455	0	0.00179518	0.013332	0.0106214	0	0.000472525	0.000841464	0.0118147	0.00953313	0.00270312	0.00135146	0.0101063	0	0.0014641	0	0.000241691	0	0.0173419	0	0	0	0.00334395	0.00606272	0.00150392	0.000371145	0.000315694	0.00027268	0.00132095	5.25e-05	0.00109143	0	0.00153912
KR_0908	Control	Male	0.00688554	0.000154245	5.58e-06	8.17e-06	1.29e-05	0.00516151	0.00574243	0.00319876	0.00089156	0.00143081	0.00149112	0.00728909	0.00744148	0.00786547	0.00459065	0.00046207	0.00327742	0.00848793	0.00821807	2.47e-05	0.00051193	0.000904454	0.00708826	0.00619071	0.0027305	0.00252551	0.00751187	0	0.00335071	0.000237554	0.00152695	1.91e-05	0.00839054	0.000565639	0	0.00121693	0.00432854	0.00708548	0.00361128	0.00203849	0.00187667	0.0013861	0.00206215	0.00165997	0.00204543	0	0.00280373
KR_0525	Dyslipidemia	Male	0.0111102	0	0	0	0	0.00590916	0.0104209	0.000151449	0	0.00715305	0	0.00648536	0.00605959	0.00930809	0.00455522	0	0.00102976	0.0105705	0.0104721	0	0.000932211	0.00425272	0.011321	0.00880469	0.00264805	0.00115482	0.00878801	0	0.00209541	0	0	0	0.01439	0	0	0	0.000944706	0.0112256	0	0.000350453	0.000583554	0.000288949	0.00109959	5.75e-05	0.0014936	0	0.00259783
KR_0112	Control	Male	0.00806589	8.8e-05	0	0	5.79e-05	0.00520632	0.0079558	0.00231858	0.000220664	0.0024563	9.43e-05	0.0116681	0.0120207	0.01109	0.00366128	0.000284485	0.00219374	0.00965307	0.00790594	0.000233736	0.001137	0.00241924	0.0127783	0.0104184	0.00568217	0.002985	0.0100148	0	0.00202352	0	0.00123898	0	0.0114745	0.000290163	0	0.000521511	0.00255808	0.00826109	0.00179694	0.000957569	0.00112664	0.000674765	0.00268426	0.000332736	0.00261939	0	0.00466835
KR_0070	Control	Female	0.0101848	0	0	0	0	0.0059954	0.00921016	0.00043946	0	0.00596753	5.54e-05	0.00682322	0.00639413	0.00975796	0.00579038	0	0.00381531	0.00953491	0.0047511	0	0.000293136	0.00410001	0.0119979	0.0110956	0.00353628	0.00307683	0.00944621	0	0.00152474	0	0	0	0.0149145	0	0	0	0.00386956	0.0105386	0.000560704	0.000241109	0.000764883	0.000382809	0.00213507	3.25e-05	0.0018863	0	0.000757226
KR_0244	Control	Male	0.0118686	0	0	0	0	0.00362366	0.00505837	0.000209821	0	0.00760249	3.69e-05	0.00803058	0.00838684	0.00782644	0.0054486	0	0.000927335	0.00949934	0.0115378	0	0.00051759	0.00131962	0.0111737	0.0104713	0.00127676	0.00172167	0.00818468	0	0.000859643	0	0	0	0.0160099	0	0	0	0.000814462	0.0109486	0.000634427	0.000275853	0.000301097	0.000139762	0.000580704	3.77e-05	0.00096341	0	0.00153666
KR_0562	Control	Female	0.0103716	0	0	0	0	0.00465775	0.00751614	0.000785079	0	0.00274498	4.52e-05	0.0122139	0.0124522	0.0120161	0.00302103	0	0.00140726	0.0107981	0.0102968	0	0.000675868	0.00229911	0.0114337	0.00986859	0.00533257	0.00254291	0.0116765	0	0.00115579	0	0	0	0.0118898	0	0	0	0.00133461	0.00828294	0.00104476	0.000200964	0.00112356	0.000625244	0.00245719	7.62e-05	0.00219973	0	0.00297618
KR_0926	Control	Male	0.00849787	9.42e-06	0	0	0	0.00650262	0.00928851	0.00124901	4.96e-05	0.0020675	6.28e-05	0.0104941	0.0104767	0.010222	0.00375594	3.15e-05	0.00155475	0.00817371	0.00960887	0	0.00102853	0.000839195	0.00926881	0.00841528	0.00561736	0.0034992	0.00964186	0	0.00117856	0.000143041	0.0013822	0	0.0130136	0.000114992	0	0.000181633	0.00157022	0.0100314	0.00150289	0.00106477	0.000366922	0.000959912	0.00205853	0.000141466	0.00177605	0	0.00304062
KR_0707	Control	Male	0.00934391	9.69e-05	0	0	9.26e-05	0.00573676	0.00660923	0.00295726	0.000367624	0.00248903	0.000134795	0.00896227	0.00819217	0.010145	0.00398755	0.000260996	0.00272991	0.00814212	0.00823981	9.85e-05	0.000439113	0.00187795	0.0110318	0.00868967	0.00286137	0.00195588	0.0093724	0	0.00181039	0	0.0021105	0	0.0121663	0.000612789	0	0.000802087	0.00307221	0.00644642	0.0012772	0.000188157	0.00113077	0.000795753	0.00155425	0.000514683	0.00121613	0	0.00188315
KR_0606	Control	Female	0.0103815	0	0	0	0	0.0045544	0.00924833	0.000944479	0	0.00351437	0.000227036	0.00875178	0.00842184	0.0111586	0.00421038	0	0.00406288	0.00752521	0.00747033	0	0.000732524	0.00594346	0.0117589	0.0105075	0.00348283	0.00238781	0.00994091	0	0.00191745	0	9.63e-05	0	0.0137498	0	0	0	0.00466321	0.00952627	0.00063762	0.000723441	0.00118792	0.000639002	0.00185036	0.000351949	0.00151691	0	0.00217455
KR_0170	Control	Female	0.0092321	0	0	0	3.17e-05	0.00693194	0.010186	0.000431479	0	0.00420322	0.00015308	0.0104672	0.0104184	0.0112263	0.00461653	1.2e-05	0.00279057	0.0093677	0.00645584	0	0.00114074	0.00277638	0.013593	0.0121202	0.00396131	0.00178991	0.00999184	0	0.00193438	0	0	0	0.0133393	0	0	4.71e-05	0.00294643	0.00853395	0.000983625	0.000101393	0.000450687	0.000214321	0.00392252	6.82e-05	0.0032136	0	0.00230302
KR_0988	Control	Male	0.0106703	0	0	0	0	0.00461725	0.00676448	0.002071	0.000300352	0.00321932	0.000154279	0.00877948	0.00924326	0.00972494	0.0043056	6.5e-05	0.00225255	0.0108932	0.00914914	0	0.000617522	0.00319545	0.0119955	0.00987515	0.00275087	0.0023655	0.00911158	0	0.00115862	0	0	0	0.0149267	6.08e-05	0	0.000235572	0.00218535	0.00835265	0.00107635	0.000387263	0.00183456	0.00138148	0.0012092	0.00035787	0.000822039	0	0.00323014
KR_0635	Dyslipidemia	Female	0.0109841	0	0	0	4.95e-05	0.00572861	0.00749538	0.0011188	0.000114146	0.00830134	0	0.00546814	0.00502235	0.00901244	0.00743949	4.67e-05	0.00319515	0.00824706	0.00580848	5.26e-05	0.000471293	0.00511537	0.0112471	0.00897792	0.00259456	0.0019645	0.00911641	0	0.00151775	0	0.00036824	0	0.0196144	8.03e-05	0	4.26e-05	0.00303015	0.0118094	0.00109764	0.000117823	0.00100233	0.000492207	0.00194687	0.000117684	0.00243541	0	0.0021449
KR_0922	Control	Male	0.004376	9.38e-06	0	0	6e-05	0.00418024	0.00475877	0.00343895	0.00186731	0.00137881	2.92e-05	0.00509025	0.00492287	0.00486415	0.00493291	0.0014508	0.00416326	0.0070638	0.00645449	0.000149169	0.000561346	0.00101707	0.00394925	0.00391882	0.00279255	0.00293466	0.00478584	0	0.00398027	0	0.00348637	0.00030168	0.00520644	0.00193215	0	0.00455521	0.00611371	0.00490086	0.00390147	0.00141282	0.00319381	0.00334688	0.0028225	0.00357977	0.00236657	0	0.00392045
KR_1000	Control	Male	0.00722511	0	2.79e-05	0.000276369	4.46e-05	0.00439825	0.00614322	0.00312458	0.000988341	0.00400161	6.23e-05	0.00473924	0.00429134	0.00606483	0.00680477	0.00051457	0.00577324	0.00736883	0.00693427	0	0.000587954	0.00474623	0.00639853	0.00559979	0.00242683	0.00270038	0.00608672	0	0.00351828	0	0.00246313	0	0.00840251	0.000838829	0	0.00203025	0.00658879	0.00827708	0.00302407	0.000321451	0.00234403	0.00168372	0.00189174	0.00157498	0.00144395	0	0.0026016
KR_0556	Control	Female	0.0122936	0	0	0	4.66e-05	0.00521047	0.00827469	0.000672176	0	0.00594903	0.000124092	0.00748964	0.00688788	0.0100469	0.00634212	0	0.00308476	0.0115461	0.00619431	0	0.000624835	0.00402358	0.0128332	0.0106716	0.00251306	0.00183613	0.00966293	0	0.001721	0	0.00013439	0	0.0130456	0	0	0.000127632	0.00306182	0.00753893	0.000572595	0.00021861	0.000662569	0.000334106	0.00147791	6.51e-05	0.00154787	0	0.00106821
KR_0116	Control	Female	0.0102693	0	0	0	5.24e-05	0.00472672	0.00949797	0.000237465	0	0.00325558	0.000319705	0.0112614	0.0119408	0.0118279	0.00351902	0	0.00126939	0.0104494	0.0110769	0	0.00203639	0.00297204	0.0118249	0.00999347	0.00375018	0.00275234	0.0110254	0	0.00143784	0	0	0	0.012813	0	0	0	0.00119458	0.00854385	0.000361634	0.000623978	0.000695333	0.000467338	0.00271139	3.96e-05	0.00239661	0	0.0035109
KR_1562	Control	Male	0.0101697	0	0	0	0	0.00620276	0.00924151	0.000456692	0	0.00702409	0	0.00496427	0.00474378	0.00870854	0.00817437	0	0.00270883	0.00819991	0.00795041	0	0.000667042	0.00202089	0.0098527	0.00894021	0.00437336	0.00125969	0.00876235	0	0.0022678	0	0	0	0.0124241	0	0	0	0.0024983	0.0116093	0.000140116	0.000318916	0.000195753	8.89e-05	0.000778643	8.65e-05	0.000828498	0	0.00351382
KR_0159	Control	Female	0.0101738	0	0	0	0	0.00601538	0.00862085	0.000554954	2.14e-05	0.00356637	0.000398016	0.00891109	0.00850947	0.00954917	0.00405523	8.93e-06	0.00186667	0.00994842	0.00720284	0	0.00065148	0.00220564	0.0119	0.00996142	0.00298592	0.00250777	0.00896804	0	0.0019643	0	0.000249968	0	0.013535	3.41e-05	0	0.000120361	0.00187973	0.00784081	0.00183426	0.000147365	0.00087539	0.000670277	0.00214057	0.000293687	0.00199264	0	0.00174755
KR_0936	Control	Male	0.010968	0	0	0	0	0.00567607	0.00737733	0.00237328	0	0.00246124	0.000333097	0.0102579	0.0102164	0.0113091	0.00427126	0	0.00126268	0.0104074	0.00970604	0	0.00140698	0.00247043	0.0133174	0.0103628	0.00256476	0.00246878	0.0106627	0	0.000432351	0	0	0	0.014054	0	0	0	0.00123964	0.00835262	0.000351408	0.000260639	0.000864059	0.00046796	0.00158855	9.48e-05	0.00131595	0	0.00190092
KR_0907	Control	Male	0.0121186	0	0	0	0	0.00577047	0.00763778	0.000543416	0	0.00282912	0.000155623	0.00895778	0.00887189	0.0100911	0.00424304	0	0.00190274	0.0068709	0.0079603	0	0.000369298	0.00224827	0.0128831	0.0117298	0.00206919	0.00227542	0.00969835	3.88e-05	0.00185941	0	0.000130425	0	0.0127026	0	0	0	0.00198069	0.00929383	0.00153555	0.000168408	0.000483119	0.000238276	0.00110214	6.12e-05	0.00110997	0	0.00177733
KR_0133	Dyslipidemia	Male	0.0102636	0	0	0	0	0.00295845	0.00646168	0.000144644	0	0.0031086	0.000242323	0.00948767	0.00882378	0.00872215	0.00878899	0	0.00166092	0.013882	0.0071641	0	0.000235158	0.00337208	0.0133828	0.0097622	0.00315436	0.00115994	0.00894679	0	0.00101236	0	0	0	0.0184558	0	0	0	0.00197263	0.00637917	0.000890555	0.000312841	0.000191122	8.79e-05	0.00170376	2.08e-05	0.00134634	0	0.00248703
KR_0188	Dyslipidemia	Female	0.0106389	3.17e-05	0	0	0	0.00601483	0.00783973	0.00170243	0.000241056	0.00468969	0	0.00771694	0.00730134	0.00809166	0.00439252	5.76e-05	0.00348061	0.00840104	0.0051846	0	0.000684992	0.00578976	0.0115652	0.00938747	0.00252183	0.00301743	0.00768859	0	0.0027605	0	0.000480627	0	0.0119379	0.000144945	0	0.000245853	0.00360173	0.00892984	0.00092555	0.000166504	0.00132542	0.000806295	0.00177692	0.000388624	0.00135981	0	0.00149845
KR_0513	Control	Female	0.00975199	0	0	0	0	0.00402675	0.00639613	0.00108207	0	0.0026409	0.000132856	0.00789133	0.00733883	0.0096334	0.00714577	0	0.00108156	0.0152261	0.0102127	1.93e-05	0.000513824	0.00132574	0.0117088	0.00787839	0.00158045	0.00140519	0.00971346	0	0.0013919	0	0.00107935	0	0.0180427	1.78e-05	0	0	0.00115996	0.0078693	0.000791415	0.000834554	0.000326461	0.000156209	0.000870072	0	0.000734525	0	0.00159965
KR_0353	Control	Male	0.0100966	4.87e-05	0	0	7.33e-05	0.00347558	0.00686273	0.0013205	0.000220275	0.00272441	0.000197305	0.00522984	0.00498354	0.00862129	0.00717896	0.00015601	0.00232159	0.0121477	0.00898863	0	0.000660239	0.00268099	0.00997264	0.0101067	0.00221451	0.00172312	0.00863778	0	0.00186795	0	0.000180986	0	0.0141582	0.000168844	0	0.000326208	0.00266129	0.00839425	0.00138314	0.000513563	0.00142311	0.000973969	0.0016345	0.000484465	0.00179199	0	0.00244233
KR_0861	Control	Female	0.00846519	0	0	0.000236995	0	0.0058851	0.00642886	0.00397358	0.00134009	0.0020367	0.000489412	0.00724685	0.00639787	0.00770745	0.00406964	0.000519684	0.00373847	0.00656818	0.0079635	2.11e-05	0.000412294	0.0021768	0.00823448	0.00671204	0.00229534	0.00259013	0.00699428	0	0.00308496	0	0.000602054	0	0.00906945	0.000478006	0	0.000792913	0.00477008	0.00617903	0.00266583	0.00126716	0.00151819	0.00101133	0.00211678	0.00160307	0.00168163	0	0.00307868
KR_0425	Control	Female	0.00970913	0	0	0	0	0.00748262	0.00965343	0.000761244	0	0.00416872	8.28e-05	0.00951837	0.00941877	0.0111502	0.00400927	0	0.00126218	0.0104874	0.00899219	0	0.00130849	0.00506862	0.0114368	0.00881113	0.00404222	0.00314341	0.010692	0	0.00244495	0	0	0	0.0116931	0	0	0	0.00115094	0.00947625	0.0016814	0.000833526	0.000813783	0.000484398	0.00154649	3.7e-05	0.00121954	0	0.00319484
KR_0375	Control	Male	0.0103911	0	0	0	0	0.00441361	0.00827315	0.00131486	0	0.0058611	0	0.00620914	0.00576441	0.00804205	0.00838027	0	0.00346007	0.010974	0.00878647	0	0.000199753	0.00407193	0.00879556	0.00856946	0.00235048	0.00251054	0.00804051	0	7.24e-05	0	0	0	0.0160914	0	0	0	0.00360529	0.0109391	0	0.000212927	0.00124175	0.000664361	0.00144173	8.42e-05	0.00110669	0	0.00151647
KR_1161	Control	Female	0.00919165	9.56e-05	0	0	0	0.00460627	0.00648982	0.00239358	0.000193951	0.00376933	2.32e-05	0.0106453	0.0109204	0.0104793	0.00299575	0.000215712	0.00233618	0.00964722	0.0104357	5.78e-05	0.00084741	0.000290836	0.0105223	0.0089458	0.00443462	0.00227014	0.010199	0	0.00171311	1.87e-05	0.00209399	0	0.0106667	0.000581415	0	0.000996779	0.00276829	0.0103788	0.00138781	0.000206151	0.000902949	0.000576775	0.00158901	0.000435538	0.00123509	0	0.00381893
KR_0374	Control	Male	0.00863887	0	0	0	0	0.00249863	0.00369484	0.000688521	0	0.00046883	0	0.0103293	0.0100567	0.0100688	0.00738333	0	0.000337673	0.0149516	0.0118603	0	0.000407973	0.000668649	0.010669	0.00775286	0.00363478	0.000781317	0.0100323	0	0.00183821	0	0	0	0.0170641	0	0	0	0.000315794	0.0090578	0.00047408	0.00036482	0.000396175	0.000256463	0.000837017	0	0.000701839	0	0.00218455
KR_0354	Control	Male	0.00811057	0	0	0	1.06e-05	0.00556858	0.00903525	0.000445635	0	0.00154167	3.22e-05	0.0123387	0.0124107	0.0124105	0.00340253	0	0.0012112	0.0108782	0.00985802	0	0.000496884	0.00346735	0.0147015	0.0120864	0.00396589	0.00138336	0.0110754	0	0.00235607	0	0	0	0.013777	0	0	9.86e-06	0.00129339	0.00674084	0.00223785	4.74e-05	0.000327157	0.000203719	0.00126581	4.31e-05	0.000810432	0	0.00206348
KR_0539	Control	Male	0.00991958	0	0	0	1.15e-05	0.00321045	0.00391188	0.000402856	0	0.000381368	0.000155998	0.00819704	0.0072569	0.0119136	0.010536	0	0.000249167	0.0148473	0.00842948	0	0.00108822	0.000256388	0.0111644	0.0114873	0.00187371	0.00112884	0.0118087	0	0.000259157	0	0.000167717	0	0.0215546	0	0	0	0.000258092	0.0056432	0.000727226	8.06e-05	0.000240782	0.000111839	0.00121527	0.000132494	0.00109457	0	0.000861037
KR_0372	Dyslipidemia	Female	0.0107944	0	0	0	0	0.00604664	0.00845933	0.000542669	0	0.0041623	0.000241977	0.00868465	0.00798832	0.0103486	0.00564748	0	0.00054515	0.0105388	0.00867047	0	0.000868687	0.00524146	0.0130463	0.0101096	0.0034245	0.00260938	0.00991918	0	0.00106559	0	0	0	0.013808	0	0	0	0.000483307	0.00794009	0.000432167	0.000271932	0.000567233	0.000279265	0.00152152	0.000116771	0.00137007	0	0.00167651
KR_1326	Control	Female	0.0114362	1.01e-05	0	0	6.43e-05	0.00446551	0.00920453	0.000931839	8.03e-05	0.00474229	0.000172296	0.0087979	0.00808611	0.00993079	0.00438248	0	0.00092762	0.00950661	0.0084776	0	0.000715838	0.00189275	0.0122961	0.0104591	0.00399095	0.00231874	0.00953171	0	0.00215211	0	0	0	0.0124644	0	0	2.23e-05	0.00087913	0.00996836	0.000763029	0.000282241	0.000490793	0.000237889	0.00127556	7.38e-05	0.000981334	0	0.0017336
KR_1168	Control	Female	0.00602963	0	0	0	2.87e-05	0.00221728	0.00620186	0.000396074	2.2e-05	0.0023858	0.000108973	0.00998201	0.00928327	0.00663978	0.0108237	1.68e-05	0.00114384	0.0153185	0.00376569	0	0.000276807	0.00390655	0.0136836	0.0091302	0.00325964	0.00115501	0.00701868	0	0.000648858	0	0.000237114	0	0.020803	3.55e-05	0	7.77e-05	0.00122404	0.00585903	0.00081121	2.02e-05	0.000387986	0.00018844	0.00274855	0.00014953	0.00211168	0	0.00228072
KR_1130	Control	Male	0.0117043	0	0	0	0	0.0043694	0.0100165	0.00065152	2.05e-05	0.00835062	0	0.00344834	0.00310107	0.00695863	0.00919994	0	0.00368229	0.0067437	0.00646482	0	0.000292249	0.00474915	0.00989883	0.00938465	0.00218848	0.00269912	0.00723175	0	0.000386759	0	0	0	0.0156532	7.26e-06	0	2.52e-05	0.00340318	0.0131946	0.000265894	0.000172335	0.00127471	0.000644341	0.000877369	0.000170078	0.000535458	0	0.00124942
KR_1641	Control	Male	0.00820618	0	0	0	0	0.0053696	0.00555501	0.000520605	0	0.00044196	9.01e-05	0.0167568	0.0163987	0.0133204	0.00271975	0	0.000227191	0.00742209	0.0107788	0	9.78e-05	0.000627884	0.0170999	0.0139983	0.00544928	0.000733446	0.0118313	0	0.000565896	0	0	0	0.0182766	0	0	0	0.000221098	0.00348428	0.000166576	0	0.000159636	7.39e-05	0.00385997	1.49e-05	0.00357724	0	0.00251145
KR_0150	Control	Male	0.00979935	2.22e-05	0	0	0	0.00657145	0.0084264	0.00280171	4.29e-05	0.00433375	0.000118351	0.0094904	0.00944676	0.0100747	0.00525474	7.54e-06	0.00209782	0.00964998	0.00763129	7.78e-05	0.000631056	0.00479021	0.0111803	0.00924592	0.0036917	0.00278899	0.00948317	0	0.00109464	2.45e-05	0.000857653	0	0.0128169	0.00010698	0	0.000223507	0.00201855	0.00832869	0.00105127	0.00021773	0.000671018	0.000332583	0.00165046	7.58e-05	0.00126085	0	0.00167186
KR_1457	Control	Male	0.00860564	0	0	0	0	0.00554436	0.00529799	0.00225178	0	0.000212931	0.000229483	0.0113733	0.0104712	0.0111786	0.00674312	0	0.000638055	0.0105157	0.00878398	0	0.000615166	2.34e-05	0.0127362	0.0098907	0.00384968	0.000948183	0.0105683	0	0.000680261	0	0.00107695	0	0.0187316	0	0	0	0.000657891	0.0043956	0.000512281	0.000547786	0.000223363	0.000167164	0.00248993	0	0.00234091	0	0.00179367
KR_1134	Control	Male	0.00979085	0	0	0	0	0.0060069	0.00792827	0.000595052	2.22e-05	0.00733379	4.92e-05	0.00459078	0.00426421	0.00790956	0.00733659	0	0.00352911	0.00917218	0.00623456	1.26e-05	0.000526235	0.00488334	0.0100969	0.00935673	0.00272623	0.00225978	0.00809791	0	0.0010279	7.74e-06	0.00126207	0	0.0138883	0	0	2.79e-05	0.00296704	0.0119365	0.000656158	0.000832805	0.00147644	0.000766972	0.00160049	0.000109731	0.00257159	0	0.00188949
KR_0363	Control	Female	0.0114748	0	0	0	0	0.00484474	0.00857563	0.000477358	0	0.00602429	0.000454298	0.0057582	0.00504447	0.00782091	0.00821511	0	0.000722464	0.0128545	0.00612448	0	0.000287564	0.0031651	0.0110322	0.00990359	0.00171915	0.00201325	0.00798226	0	0.00190079	0	0	0	0.0156589	0	0	0.000137642	0.000637283	0.00976682	0.000453194	0.000132301	0.000664486	0.000325548	0.00202709	0.000266996	0.00162052	0	0.00149725
KR_1082	Dyslipidemia	Female	0.00892536	9.46e-05	0	6.22e-05	0.000149027	0.00542743	0.00768458	0.00270944	0.000497216	0.0026335	0.000667737	0.00930064	0.00891581	0.00921935	0.00467144	0.000223346	0.00212352	0.00897428	0.00856148	8.44e-05	0.000517101	0.00315065	0.0106057	0.00832023	0.00284836	0.00311886	0.00863897	2.88e-05	0.00228367	0	0.000982431	0	0.0134676	0.000216507	0	0.000665847	0.00219061	0.00733062	0.00144896	0.000166511	0.000867487	0.00045738	0.00255512	0.000667257	0.00208565	0	0.00170301
KR_0596	Control	Female	0.0134836	0	0	0	0	0.00524811	0.00921815	0.00119732	0	0.009285	1.55e-05	0.00648706	0.00620093	0.0110927	0.00332461	0	0.00117877	0.00622291	0.0087341	0	0.000459386	0.00684254	0.013171	0.013171	0.00266494	0.00172005	0.0109939	0	0.00102921	0	6.93e-05	0	0.0135239	0	0	0	0.00104825	0.0126458	0.000678097	0.000256606	0.000215836	9.84e-05	0.000976017	0	0.000844423	0	0.00155573
KR_0095	Control	Male	0.0126886	0	0	0	0	0.00311906	0.00418551	0.000578417	0	0.000795598	4.07e-05	0.00427078	0.00374493	0.00695747	0.0124641	0	0.000214782	0.0187635	0.00707224	0	0	0.000917108	0.0116677	0.0118125	0.000835267	0.000750829	0.00727216	0	0.000111055	0	0	0	0.0252115	0	0	0	0.000198129	0.00381808	8.42e-05	0	0.00022039	0.00010569	0.000601388	1.86e-05	0.000632168	0	0.000533493
KR_1382	Control	Male	0.0107896	0	0	0	0	0.00391023	0.00770846	0.000740025	0	0.00633685	0.000120713	0.00792055	0.00713214	0.0105577	0.00500641	0	0.00175801	0.00951135	0.00902993	0	0.000472369	0.00267448	0.0124118	0.00999119	0.00283964	0.00277708	0.0103043	0	0.000629624	0	0	0	0.0145127	0	0	0	0.00168549	0.0104411	9.84e-05	0.000263362	0.000388461	0.000182888	0.00171762	0	0.00156723	0	0.00221232
KR_0852	Control	Female	0.00960494	0	3.33e-05	0	0	0.00668256	0.0088497	0.000827655	2.62e-05	0.00491496	2.97e-05	0.00679825	0.00631695	0.010125	0.00609141	1.86e-05	0.00118499	0.00958673	0.00731914	5.24e-05	0.000897717	0.00459158	0.0115931	0.00999736	0.005938	0.00290305	0.0095574	0	0.00145491	0	0.000431868	0	0.013694	5.92e-05	0	0.000143749	0.00107539	0.0097668	0.00098709	0	0.00178834	0.00107411	0.0035419	0.000407199	0.00316785	0	0.00247256
KR_1589	Control	Male	0.00715164	0.0004857	0	0	0	0.00509788	0.0085319	0.00163446	0.00105395	0.00269213	0	0.00270609	0.00212356	0.00729677	0.00541894	0.00133995	0.00537899	0.00840878	0.00635974	0.000140936	0	0.0042212	0.007641	0.00679137	0.00277158	0.00238984	0.00727365	0	0.00310015	0	0.00277818	0.00016014	0.0144066	0.000932939	0	0.00201108	0.00601575	0.00976108	0.00281812	0.000465584	0.00112239	0.000650254	0.00128341	0.00110165	0.000868303	0	0.00260419
KR_0381	Control	Female	0.0106038	0	0	0	0	0.00447381	0.00827558	0.000892928	1.58e-05	0.00413074	0.000209411	0.0118168	0.011287	0.0113855	0.00370931	0	0.000914178	0.0111881	0.0104721	0	0.00149007	0.00176697	0.0133485	0.0105091	0.00480001	0.00146776	0.0103447	0	0.00126018	0	0	0	0.0134775	0	0	0	0.000857709	0.00759973	0.00134764	0.000117641	0.000445373	0.000223357	0.00116691	0.000169915	0.000878578	0	0.00432803
KR_0365	Control	Male	0.0112418	0	0	0	2.96e-05	0.0062851	0.00799559	0.00118759	0	0.00174654	7.4e-05	0.00943931	0.00934721	0.0117545	0.0054285	0	0.00046315	0.00905354	0.00940931	0	0.000191097	0.00174444	0.0151106	0.0112942	0.00259812	0.00125767	0.0103528	0	0.000736014	0	0	0	0.0109674	0	0	0	0.000436211	0.00643459	0.000569554	0.000387925	0.000218221	0.000102789	0.00048581	2.87e-05	0.000357357	0	0.00179143
KR_0780	Control	Male	0.0118806	0	0	0	0	0.00763221	0.0100182	0.000635455	0	0.00240541	0	0.00844586	0.00800189	0.00950452	0.00354061	6.9e-06	0.00259216	0.0121214	0.00531372	0	0.000993185	0.00355165	0.0136491	0.0115809	0.00214186	0.00202615	0.0087379	0	0.00621993	0	0	0	0.0125657	0	0	2.1e-05	0.00332287	0.00615321	0.00196735	0.000196728	0.000711109	0.000378496	0.000961981	7.68e-05	0.000808292	0	0.00272024
KR_1509	Control	Female	0.0098079	0	0	0	0	0.00623352	0.00861158	0.00211117	6.48e-05	0.00269911	4.28e-05	0.00842904	0.00779101	0.00968891	0.00473971	0	0.00324878	0.0100883	0.00785987	0	0.000854187	0.00348233	0.010554	0.00860847	0.0024641	0.00291809	0.00906828	0	0.00341171	0	0	0	0.0154053	4.05e-05	0	0	0.00356097	0.00762073	0.00224409	0.000353897	0.00107348	0.000591717	0.00109435	4.04e-05	0.000887838	0	0.00259758
KR_1257	Control	Male	0.0058499	0	0	1.81e-05	3.66e-05	0.00461265	0.00561001	0.00439349	0.00246188	7.68e-05	0.000216055	0.00584114	0.00585818	0.00576103	0.00461578	0.000964918	0.00330141	0.00677671	0.00708275	3.63e-05	0.000252505	0.000164846	0.00548619	0.00492301	0.00245278	0.00259715	0.00529961	0	0.003991	3.93e-05	0.00137741	0	0.00608135	0.000827909	0	0.00270744	0.00541446	0.00521736	0.00318817	0.00241988	0.00241972	0.00240187	0.00276464	0.00355266	0.00277646	0	0.00311723
KR_0427	Control	Female	0.011076	0	0	0	0	0.00789772	0.0092953	0.000363905	0	0.00775788	0	0.00586358	0.00467155	0.00895241	0.00583511	0	0.00124478	0.0107333	0.00718751	0	0.000332754	0.00391854	0.0111909	0.0103455	0.00357424	0.00118463	0.00892454	0	0.000776913	0	0	0	0.0171253	0	0	0	0.00110395	0.012656	6.25e-05	0	0.0007213	0.000339623	0.00115068	4.05e-05	0.00144333	0	0.00225961
KR_1146	Control	Male	0.0152947	0	0	0	0	0.00305375	0.00701563	4.66e-05	0	0.0137964	2.11e-05	0.00174965	0.00167136	0.00441771	0.0068825	0	0.00159604	0.0108737	0.00570745	0	8.65e-05	0.00162108	0.0141221	0.0141221	0.00150246	0.00100949	0.00481579	0	0.000354447	0	0	0	0.01963	0	0	0	0.00140192	0.0159508	4.64e-05	0	0.000493353	0.000235838	0.00107215	3.74e-05	0.0023904	0	0.00055122
KR_0923	Control	Female	0.00870619	2.24e-05	0	0	2.05e-05	0.00527181	0.00703652	0.00125893	0.000135176	0.00300402	0.000150166	0.00655412	0.00613834	0.00659501	0.0102768	7.58e-05	0.00209721	0.0157324	0.00684506	4.52e-05	0.00042154	0.00175204	0.0093605	0.00714708	0.00146813	0.00215434	0.00685947	0	0.0014357	8.14e-05	0.00144287	0	0.0279756	7.87e-05	0	0.000168727	0.00254884	0.00673436	0.000986942	0.000547319	0.000392737	0.000189263	0.000927126	0.000126224	0.000691362	0	0.00115672
KR_0931	Control	Male	0.00985659	0	0	0	0	0.00497586	0.00848756	0.000672918	0	0.00664523	0	0.00764793	0.00746122	0.0098953	0.00427003	0	0.00468843	0.00620537	0.00683907	0	0.000760947	0.00427823	0.0112771	0.0104429	0.0027397	0.0026206	0.0097332	0	0.00356959	0	0	0	0.0134457	0	0	0	0.00474423	0.0118175	0.00159159	0.000229585	0.000134786	6.13e-05	0.00189671	0	0.00212505	0	0.00289204
KR_1293	Control	Male	0.00957944	0	0	0	0	0.00434512	0.00858051	0.000876389	2.82e-05	0.00325278	0.000101685	0.00965949	0.00976286	0.0114653	0.00390825	1.4e-05	0.00196646	0.0104994	0.0106187	0	0.000765851	0.00152286	0.010224	0.00922258	0.00405174	0.00129981	0.0109371	0	0.00385809	0	0	0	0.0129333	0	0	0.000100755	0.0019769	0.0102108	0.00042368	0.00151589	0.000754283	0.000367965	0.00238827	8.65e-05	0.00291626	0	0.00382198
KR_0889	Control	Male	0.0104918	0	0	0	1.74e-05	0.0022134	0.00244435	0.00195448	7.87e-05	0.000609818	0	0.00575639	0.00532463	0.00892386	0.0122223	6.56e-05	0.000959755	0.0164208	0.00759773	0	0.000146053	0.000275066	0.0113655	0.0106653	0.00186732	0.00076358	0.00936993	0	0.000659779	2e-05	0.000374353	0	0.0167187	5.02e-05	0	0.000180785	0.0011768	0.00387927	0.000652882	0.000144621	0.000214176	0.000101359	0.000642132	0.000115636	0.000535715	0	0.00123237
KR_1689	Control	Female	0.00891572	0	0	0	0	0.0059919	0.00887185	0.0015869	0	0.00388775	0	0.0108705	0.0110741	0.0117324	0.00541723	0	0.00226775	0.009105	0.00848439	0	8.6e-05	0.00456801	0.0127216	0.0109725	0.00566065	0.00247476	0.0106032	0	0.00173096	0	0	0	0.0112461	0	0	0	0.0022907	0.00919871	0.00132707	7.88e-05	0.00115774	0.000620387	0.00393471	1.37e-05	0.0035357	0	0.00212575
KR_1170	Control	Male	0.0126344	0	0	0	0	0.0055953	0.00758028	0.00128048	0	0.000742683	0.000354842	0.0138777	0.0138421	0.0129481	0.00434141	0	7.64e-05	0.0108562	0.0113102	0	0.00144989	0.000376028	0.0152937	0.0114462	0.00234959	0.00148904	0.0107891	0	0.000137914	0	0.000101251	0	0.0151432	0	0	0	6.68e-05	0.00585364	0.000185312	0.000150954	0.000297003	0.000244107	0.00136044	0.000217743	0.00138249	0	0.00143812
KR_0757	Control	Male	0.00921995	0	0	0	0	0.00488214	0.00665622	0.00124521	3.36e-05	0.00146459	0.000192084	0.00759954	0.00709467	0.00996512	0.00926354	6.2e-05	0.00127415	0.0147549	0.00860194	4.94e-05	0.000482645	0.0020175	0.00953836	0.00940885	0.00168318	0.00114309	0.00964029	0	0.00268175	0	0.000698948	0	0.0151308	0.000174945	0	0.000209523	0.00156093	0.00446627	0.00205461	0.000265755	0.000446371	0.000245882	0.00112439	0.000103277	0.000851633	0	0.00144126
KR_0788	Control	Female	0.0107133	0	0	0	8.88e-06	0.00498723	0.00681677	0.00110917	0	0.00585145	4.75e-05	0.00926857	0.00859798	0.0107864	0.00661393	0	0.00170007	0.00688007	0.00717534	0	0.000570464	0.00201542	0.0131468	0.0111391	0.00333487	0.00222392	0.0104352	0	0.00110495	0	0.00135569	0	0.0153757	5.44e-05	0	7.04e-05	0.00168781	0.0113462	0.000886378	0	0.000251392	0.000117237	0.00238754	0	0.00244437	0	0.00170628
KR_1221	Control	Male	0.0113702	0	0	0	3.1e-05	0.00312771	0.00488095	0.000967573	1.44e-05	0.00326053	4.61e-05	0.00456506	0.00430521	0.00852589	0.0118773	0	0.00137656	0.0158111	0.00808531	0	0.000230346	0.000863925	0.0155531	0.0155531	0.00138397	0.000730147	0.00892232	0	0.000858908	0	0.000806401	0	0.0181339	7.4e-05	0	7.46e-05	0.00152442	0.00642277	0.000454248	0.000477325	0.00034301	0.000172985	0.000562258	1.41e-05	0.00047301	0	0.00101333
KR_1568	Control	Male	0.0087844	0	0	0	0	0.00447314	0.00922079	0.00074792	0	0.00484317	4.66e-05	0.00776733	0.00732885	0.0101779	0.00559282	0	0.00346666	0.0092795	0.006502	0	0.000547485	0.0055849	0.011324	0.0104813	0.00425781	0.00171306	0.00948903	0	0.00190128	0	0.000442749	0	0.0119987	0	0	0	0.00358122	0.0111319	0.00137657	0.000509342	0.00148043	0.000774432	0.00188336	0.00018585	0.00134436	0	0.00175679
KR_1602	Control	Female	0.00921389	1.17e-05	0	0	2.53e-05	0.00453283	0.00891049	0.00062394	0.000116838	0.00268792	0	0.0117664	0.0119407	0.0120267	0.00359911	5.47e-05	0.00177845	0.0106951	0.0090019	1.82e-05	0.0012407	0.00267577	0.0126742	0.0108407	0.00433464	0.00326012	0.0116877	0	0.00226387	0	0.000108849	0	0.00863291	4.43e-05	0	9.69e-05	0.00187499	0.0102547	0.00132647	0.000397878	0.0011487	0.000638487	0.00144529	0.000190032	0.00126795	0	0.00317292
KR_1414	Control	Female	0.0104376	0	0	0	0	0.0042361	0.00540955	0.00111978	0	0.00143773	0	0.0122908	0.0116026	0.0110748	0.00262998	3.05e-05	0.00114407	0.00905092	0.00857026	2.03e-05	0.000257819	0.00219153	0.013012	0.010716	0.00281937	0.00155812	0.0098037	0	0.00098994	1.97e-05	0.000350829	0	0.0137415	9.64e-05	0	0.000101256	0.00121401	0.00622547	0.000745273	0.000268554	0.000430766	0.000416064	0.00268839	0.000131463	0.00229919	0	0.00274261
KR_1393	Control	Female	0.00915771	0	0	0	0.00014136	0.00693382	0.00819751	0.00291425	0.000135077	0.00303035	0.000186432	0.00774717	0.00689985	0.00863407	0.00478757	8.96e-05	0.00246099	0.011136	0.00773258	0	0.0014032	0.0050466	0.0102389	0.00875408	0.00307584	0.00262344	0.00829891	0	0.00205771	0	0.000901765	0	0.0108912	9.07e-05	0	0.000571633	0.00255883	0.00792074	0.00161692	0.000137695	0.00122922	0.00073531	0.00263691	0.000611557	0.0022037	0	0.00240829
KR_0779	Control	Female	0.00792311	9.18e-06	0	6e-05	0.000156246	0.00426496	0.00650767	0.00316726	0.000730094	0.00553643	0	0.00518048	0.00503414	0.00725927	0.00536837	0.000479878	0.00494382	0.00755152	0.0072289	4.5e-05	0.000694439	0.00204176	0.00897946	0.00812433	0.00265643	0.00271421	0.00709104	0	0.00227701	0	0.00140071	0	0.0111134	0.000478943	0	0.00128691	0.0053649	0.00945567	0.0021483	0.000773758	0.00224721	0.00131268	0.00271208	0.00101082	0.00241165	0	0.00298369
KR_1388	Control	Male	0.00671101	0	2.95e-05	0.000232431	0	0.00571251	0.00747141	0.00236183	0.000719514	0.00299788	0	0.00825571	0.00821181	0.00901628	0.0044921	0.000576586	0.00358647	0.00829226	0.00797698	0.000233345	0.000871911	0.0025718	0.00834832	0.007078	0.00489098	0.00243282	0.00835852	0	0.00351557	2.17e-05	0.000709057	0	0.00921563	0.000530034	0	0.000625856	0.00471701	0.00725078	0.00359013	0.000337681	0.00195229	0.00119318	0.00253934	0.000817862	0.00244885	0	0.00331886
KR_1087	Control	Male	0.0110787	0	0	0	0	0.00337839	0.00507894	0.00145183	0	0.00229646	0.000122634	0.0071346	0.00682523	0.0085234	0.00894703	0	0.000141861	0.0140823	0.00813542	0	0.00039994	0.00155727	0.0110319	0.0100254	0.0018664	0.00164801	0.00877153	0	0.000602647	0	0	0	0.0246987	0	0	0	9.89e-05	0.00605527	9.67e-05	0.000210657	0.000312264	0.000343234	0.00138657	7.4e-05	0.00152617	0	0.00131642
KR_0980	Dyslipidemia	Male	0.0122376	1.52e-05	0	0	4.76e-05	0.00444311	0.00524613	0.000946779	6.56e-05	0.00888271	7.3e-05	0.00813492	0.00816928	0.00683462	0.00305036	3.4e-05	0.00184761	0.00528062	0.00751419	0	0.000312208	0.00222407	0.0152021	0.0135771	0.00121389	0.00133018	0.00718936	0	0.00120781	0	0.000169799	0	0.0160549	4.97e-05	0	0.000108939	0.00168536	0.0141395	0.000492063	0.000294718	0.00112076	0.000611043	0.00046575	0.000182259	0.000410201	0	0.0012109
KR_1339	Control	Male	0.0114774	1.31e-05	0	0	4.94e-05	0.00556601	0.00807966	0.00189992	6.69e-05	0.000113677	0.000218473	0.0121233	0.0115558	0.0136535	0.00301844	0	0.000993531	0.00954226	0.0100944	0	0.00067558	0.000155044	0.0124163	0.00936146	0.00352847	0.000591727	0.0129754	0	0.00153696	3.59e-05	0.000530948	0	0.0101231	3.58e-05	0	7.92e-05	0.00112007	0.00566497	0.00187228	0.00188578	0.000340966	0.00033426	0.00143678	5.69e-05	0.00109635	0	0.00416056
KR_0405	Control	Male	0.00895339	0	0	0	2.13e-05	0.00729682	0.00938372	0.00206515	0	0.00315463	3.33e-05	0.0122345	0.0122151	0.0107863	0.0033536	0	0.00126342	0.00851155	0.00912199	0	0.00039998	0.00381534	0.0136388	0.010745	0.00465131	0.00277125	0.0101969	0	0.00153155	0	0	0	0.0108351	0	0	0	0.00124458	0.0105755	0.00209595	0	0.00105873	0.000588845	0.00252616	2.06e-05	0.00210717	0	0.00221029
KR_0797	Control	Male	0.0141124	0	0	0	0	0.00294905	0.00590281	0.000254601	0	0.0126254	0	0.00471189	0.00432504	0.00804408	0.0020786	0	0.000836156	0.00573515	0.00446602	0	0.000435759	0.00665298	0.0153561	0.0153561	0.00143053	0.00103193	0.00840309	0	0.00134142	0	0	0	0.0189001	0	0	0	0.000748791	0.0150949	0.00097179	0	0.000593727	0.000306276	0.000451944	0	0.000298496	0	0.00231558
KR_1385	Control	Female	0.0101552	0	0	0	1.92e-05	0.00464345	0.0104585	0.000672576	0	0.00747329	0	0.0049031	0.00414188	0.00820941	0.00579539	0	0.00329285	0.00774917	0.0058221	7.38e-05	0.000293652	0.00398043	0.0110834	0.00924884	0.00199592	0.00333822	0.00811846	0	0.00124488	0	0.000480238	0	0.0170794	0	0	0	0.00309011	0.0109958	0.000877029	0.000406333	0.00125286	0.000651914	0.00175668	0.000172198	0.0012101	0	0.00165658
KR_0731	Control	Male	0.0136487	0	0	0	0	0.00312283	0.00925843	0.000170451	0	0.0106296	0	0.00206694	0.00182898	0.00717355	0.00939115	0	0.00594376	0.00442113	0.00579416	0	0.000412062	0.00340424	0.0113011	0.0110748	0.00120879	0.00100524	0.00756435	0	0.000499116	0	0.000142404	0	0.0182247	0	0	0	0.00538985	0.0154648	0.00018226	8.15e-05	0.000480543	0.000230427	0.000637622	0.000277023	0.000447591	0	0.00102105
KR_0561	Control	Female	0.00811762	0	0	0	6.36e-05	0.00428176	0.00822723	0.00102537	0	0.00237649	5.71e-05	0.00651342	0.00612106	0.00798595	0.00993128	3.84e-05	0.00160825	0.0139179	0.00784203	0	0.000216627	0.00380604	0.0109471	0.00841854	0.00316111	0.00181938	0.00829182	0	0.00192054	0	0.000305796	0	0.0169781	0	0	0.000175915	0.00170259	0.00718949	0.000998167	0.000384077	0.000628502	0.000332522	0.00153978	9.9e-05	0.00123554	0	0.00223432
KR_0617	Control	Male	0.00680149	0	0	0	2.56e-05	0.00417113	0.0063486	0.000995433	0.000101155	0.00137662	5.26e-05	0.00576616	0.00515155	0.00599788	0.0136254	1.66e-05	0.00110734	0.0187448	0.00948963	0	0.000473802	0.00120169	0.00767593	0.00522165	0.00172032	0.00137363	0.00640813	0	0.00132667	6.33e-05	0.000296264	0	0.0192049	4.82e-05	0	5.76e-05	0.00126373	0.00530293	0.000318623	0.000860974	0.000312709	0.000153447	0.000929255	0.000345857	0.000806468	0	0.00191845
KR_1571	Dyslipidemia	Female	0.00877166	0	1.62e-05	0	0	0.00627443	0.00880046	0.000342782	3.03e-05	0.0055773	2.44e-05	0.00789029	0.00769489	0.00991191	0.00442615	2.53e-05	0.000488163	0.00967005	0.00755765	1e-05	0.000560071	0.00274233	0.0108848	0.00928203	0.00511763	0.00276951	0.00969156	0	0.00161926	0	0	0	0.0155241	1.34e-05	0	7.39e-05	0.000425021	0.0111922	0.00115211	0	0.000117151	0.00103858	0.002385	0.00038498	0.00171789	0	0.00284146
KR_1014	Control	Female	0.0100972	0	0	0	2.92e-05	0.00626642	0.00819788	0.000719043	4.56e-05	0.00122564	0.000341264	0.0127023	0.0130853	0.0122823	0.00388387	1.09e-05	0.000887331	0.0118411	0.0112542	3.77e-05	0.00128582	0.00100816	0.0114534	0.00968951	0.00523562	0.00116941	0.0111035	0	0.00206557	0	0	0	0.0139293	8.36e-06	0	5.14e-05	0.000886845	0.00900376	0.00232984	0.00107952	0.000721584	0.000669706	0.00117757	0.00010353	0.00081094	0	0.0041601
KR_0820	Control	Male	0.00952156	0	0	0	0	0.00647599	0.00961369	0.000469267	3.53e-05	0.00259877	0.000141455	0.0107426	0.0106021	0.0110126	0.00429241	0	0.000921846	0.0111362	0.0113582	0	0.000845818	0.0025681	0.00996888	0.0089188	0.00410531	0.00283365	0.0105774	0	0.00209626	0	0	0	0.0111765	0	0	0	0.000839183	0.010237	0.0015361	0.000196702	0.000925281	0.000598308	0.00127039	5.5e-05	0.000984131	0	0.00217048
KR_0237	Control	Male	0.00997333	2.7e-05	0	1.73e-05	2.43e-05	0.00669547	0.00755635	0.00264993	0.000216147	0.00192578	0.000192591	0.011094	0.0109971	0.0101789	0.00408528	6.22e-05	0.0014348	0.0102544	0.00904765	0	0.0013747	0.00203813	0.0103274	0.00807418	0.00298881	0.00226198	0.0093974	0	0.00248258	3.28e-05	0.000749655	1.86e-05	0.0122351	0.000140299	0	0.000285685	0.00144975	0.00769002	0.000783583	0.00195081	0.000986734	0.000522329	0.0010609	0.00049281	0.000846513	0	0.00288381
KR_1283	Control	Female	0.0115072	0	0	0	9.42e-05	0.00584565	0.00988852	0.000553466	1.03e-05	0.00736207	5.96e-05	0.00284875	0.0022943	0.00617561	0.00866634	0	0.00401693	0.010904	0.00372412	0	0.00015574	0.00404252	0.0104491	0.0104491	0.00441559	0.0012329	0.0065078	0	0.00156919	0	0	0	0.0152053	0	0	5.9e-05	0.00382687	0.0136128	0.000492578	2.66e-05	0.000440826	0.00020294	0.0012125	7.25e-05	0.000750047	0	0.00077589
KR_1474	Control	Female	0.0099869	0	0	0	0	0.00638777	0.0094435	0.000712412	0	0.00475724	0.000141242	0.00669138	0.0064387	0.00923595	0.00697254	0	0.0034207	0.00874521	0.00654166	0	0.000640884	0.00645566	0.0107227	0.00873854	0.00286679	0.00245795	0.00905831	0	0.000488015	0	0	0	0.0147411	0	0	0	0.00347941	0.0125156	0.000220678	0.000585277	0.00088998	0.000462514	0.00133427	0.000143355	0.000984398	0	0.00194278
KR_1173	Control	Female	0.0101346	0	0	0	0	0.00589664	0.0089239	0.00104498	0	0.00242997	0	0.00999157	0.0097831	0.0089653	0.00248037	0	0.00114071	0.0143624	0.00701704	0	0.000856411	0.00358004	0.0147446	0.01041	0.00330197	0.00227159	0.00916088	0	0.0008261	0	9.49e-05	0	0.0140571	0	0	0	0.00108927	0.0128859	0.000483876	8.36e-05	0.00141398	0.000782496	0.00189298	5.5e-05	0.00150242	0	0.00267048
KR_0166	Control	Male	0.00865769	0	0	0	3.42e-05	0.00660163	0.00853389	0.000882919	7.95e-05	0.00166965	0.000392147	0.0127599	0.0131051	0.0118283	0.00299528	8.92e-06	0.00130853	0.0105969	0.00978106	0	0.00220322	0.00174438	0.01215	0.00923719	0.00414679	0.00181684	0.0110493	0	0.00223451	3.26e-05	0.000222728	0	0.0122315	0	0	3.6e-05	0.00110207	0.00892086	0.001347	0.000729337	0.000876641	0.00064493	0.00191957	8.88e-05	0.00143566	0	0.00442833
KR_1656	Control	Male	0.0078631	0	0	0	0	0.0017671	0.00269732	0.000534942	8.72e-05	0.00111811	0	0.00168144	0.00141864	0.00652362	0.0154038	2.59e-05	0.000957007	0.0184192	0.00449206	0	0.000105503	0.000602645	0.0200784	0.0200784	0.000577613	0.00060708	0.00711473	0	0.00101478	8.02e-05	0.000998129	0	0.0502871	1.41e-05	0	5.39e-05	0.00114429	0.00365918	0.000681623	0.000694352	0.000400904	0.000219769	0.00031734	0.000107744	0.000337094	0	0.000941246
KR_0443	Control	Female	0.0101389	0	0	0	5.75e-05	0.00650766	0.00961518	0.000892738	0	0.00475293	0.000193634	0.00876687	0.00886205	0.0101922	0.00483201	0	0.00168713	0.0115576	0.00871341	0	0.00050689	0.00377776	0.0116125	0.00968353	0.00463697	0.00209358	0.00972708	0	0.00411017	0	0	0	0.0125991	0	0	0	0.00160044	0.00816691	0.00265861	0.00037487	0.000706708	0.000370962	0.00122276	4.04e-05	0.0011072	0	0.00137666
KR_0588	Dyslipidemia	Male	0.0112136	0	0	0	0	0.00401839	0.00637558	0.000572674	0	0.00333555	0	0.00529533	0.00435953	0.0113938	0.0115292	0	0.000922027	0.0142064	0.00648509	0	0	0.00192863	0.0183746	0.0183746	0.00162178	0.000981703	0.0116656	0	0.000390461	0	0	0	0.0241989	0	0	3.1e-05	0.000864605	0.00684204	0.000165177	0	0.000291836	0.000138987	0.000785063	5.37e-05	0.000582161	0	0.00118353
KR_0360	Control	Male	0.010484	0	0	0	0	0.00825543	0.00905742	0.00014359	0	0.00727438	6.06e-05	0.00663799	0.00576673	0.00812486	0.0064967	0	0.000193666	0.0111299	0.00704459	0	0.000542906	0	0.0107533	0.0103838	0.00585408	0.00143399	0.00822434	4.65e-05	0.000937995	0	0	0	0.016589	0	0	0	0.000167083	0.0120865	0.000986331	8.11e-05	9.91e-05	7.38e-05	0.00127973	0.00019797	0.00110519	0	0.000954046
KR_0569	Control	Female	0.0105691	0	0	0	0	0.00260036	0.00497783	0.000873734	0	0.00395053	0.000197053	0.0088289	0.00826544	0.00956578	0.00624231	0	0.000230126	0.0143158	0.00924887	0	0.000266041	0.000875454	0.0114314	0.0102111	0.0016944	0.00110368	0.0096077	0	0.000197405	0	0	0	0.0256465	0	0	0	0.00017873	0.00735284	0.000221391	0	9.97e-05	4.5e-05	0.00115609	0	0.000910318	0	0.00192584
KR_0553	Control	Male	0.0112679	0	0	0	0	0.00372576	0.00823402	0.000284833	1.75e-05	0.00800279	6.21e-05	0.0101164	0.0101474	0.0124403	0.00377379	0	0.00137422	0.0103064	0.00796765	0	0.00115862	0.00323542	0.0147839	0.0123714	0.00212123	0.00179574	0.0119006	0	0.00111947	0	0	0	0.0153239	0	0	0	0.00122501	0.0118705	0.00050178	8.68e-05	0.000680761	0.000326754	0.0015175	0.00030652	0.00117065	0	0.00454257
KR_0198	Control	Male	0.0105398	2.48e-05	0	0	0.000106115	0.00640803	0.00927106	0.00118598	0	0.00315998	0.000225832	0.00840506	0.00828924	0.00967444	0.0046615	4.54e-05	0.00290981	0.0111271	0.0075799	9.68e-05	0.000940339	0.00402297	0.0120877	0.00992296	0.0024531	0.00256589	0.00920471	0	0.0035567	0	0.000825654	0	0.0118662	0.00012279	0	0.000249699	0.00339854	0.00811932	0.00264777	0	0.00120351	0.000722975	0.00102062	0.000257419	0.00138879	0	0.00240001
KR_0184	Control	Male	0.0117694	0	0	0	0	0.00213729	0.00273941	0.000375699	0	0.00295849	0	0.00428695	0.00400299	0.00866259	0.00941943	0	0.000463188	0.0155157	0.00593056	0	0.000120187	0.00090044	0.0133957	0.0133957	0.000678965	0.000987712	0.00855057	0	0.000586004	0	0	0	0.0346232	0	0	3.8e-05	0.000426092	0.0122358	0.000161142	0.000128985	0.000230421	0.000111234	0.000995893	6.45e-05	0.00134969	0	0.00197923
KR_1468	Control	Female	0.0114312	0	0	0	0	0.00703118	0.00907501	0.000477846	0	0.00540599	7.86e-05	0.00811303	0.00739077	0.00988304	0.00651973	0	0.00132599	0.0108534	0.00576743	0	0.00051173	0.00594434	0.0111856	0.00859249	0.00220903	0.00171644	0.00948141	0	0.00144321	0	0	0	0.0166288	0	0	0	0.00123209	0.00786241	0.000554733	0.000328422	0.000406784	0.000273387	0.00163822	0.000164551	0.00134436	0	0.00142136
KR_1010	Control	Male	0.01012	0	0	0	5.72e-05	0.00639041	0.0087062	0.00237223	0	0.00232672	0.000126097	0.0109973	0.0111717	0.0115866	0.00410794	0	0.00130166	0.00916275	0.00945062	4.51e-05	0.0012289	0.00219922	0.0125348	0.010265	0.00408897	0.00222254	0.0103349	0	0.00155171	0	0	0	0.0114212	0	0	2.79e-05	0.00117475	0.00825289	0.000346304	0.000194871	0.000238992	0.000110742	0.00280561	6.07e-05	0.0025977	0	0.00136965
KR_1344	Control	Female	0.00872466	0	0	0	6.76e-05	0.00488508	0.00836904	0.00197319	0	0.00348784	0	0.0105158	0.01025	0.00983832	0.0039669	0	0.00120153	0.0126465	0.00728952	0	0.00151284	0.000964412	0.0118504	0.00988053	0.00414087	0.00293868	0.00924468	0	0.000423913	0	0.000148787	0	0.0149322	0	0	0	0.0011581	0.00951073	0.000558199	0.000419327	0.000646567	0.00118021	0.00260381	0.000184668	0.00226801	0	0.00287002
KR_1673	Dyslipidemia	Female	0.00826741	0	0	0	1.67e-05	0.00703453	0.00975633	0.000745267	4.2e-05	0.00529837	4.92e-05	0.00614358	0.00596087	0.00828489	0.00390676	2.23e-05	0.00296776	0.0089019	0.0077567	0	0.000357562	0.00307242	0.00938485	0.00804193	0.0031884	0.00279466	0.00829091	0	0.00259934	0	0	0	0.0115378	3.06e-05	0	0.000185746	0.00279568	0.0104641	0.00126389	0.000479041	0.00219279	0.00150183	0.00146495	0.000367042	0.000953615	0	0.00362402
KR_1395	Control	Male	0.00909586	0	0	0	2.44e-05	0.00677845	0.00840283	0.0010157	0	0.00125811	0.000249458	0.0127007	0.0120084	0.0122606	0.0037613	0	0.000674251	0.0105916	0.00994804	0	0.00100385	0.00127475	0.0129866	0.0104002	0.00541257	0.00199844	0.0110041	0	0.00098251	0	0	0	0.0121883	0	0	0	0.000633251	0.00642636	0.00122583	0.000956426	0.00109413	0.000826121	0.00297821	6.77e-05	0.00241328	0	0.00369801
KR_0018	Control	Male	0.0101102	0	0	0	0	0.00459435	0.00572441	0.00133102	0	0.00170887	0.000197286	0.0119691	0.0122816	0.0122129	0.00479317	0	0.000261064	0.0112993	0.0121143	0	0.000271754	0.000511731	0.0110422	0.00963771	0.0039725	0.00170428	0.0110546	0	0.000481135	0	0.00021013	0	0.0141864	0	0	0	0.000233102	0.00844886	0.000407533	0.00171553	0.000333711	0.000393301	0.00119798	5.91e-05	0.000797108	0	0.0028951
KR_0865	Control	Female	0.011487	0	0	0	0	0.00663423	0.00854908	0.000590767	0	8.88e-05	0	0.0115133	0.0123957	0.012098	0.00511053	0	0.000687159	0.0111784	0.0108661	0	0.000443666	0.00013862	0.0100619	0.0091518	0.00690658	0.000800105	0.0114326	0	0.00400405	0	0.000169277	0	0.0108692	0	0	0	0.000920715	0.00840882	0.00244691	0.000461248	0.000345693	0.000205185	0.000559472	0	0.000688721	0	0.00416796
KR_1492	Control	Male	0.010556	0	0	0	0	0.00450138	0.00753574	0.00205271	0	0.00423577	0	0.0101659	0.0099682	0.0103399	0.00546312	0	0.00223707	0.00984435	0.00942457	0	0.000514667	0.00244745	0.011148	0.00958415	0.00301363	0.00271064	0.00954958	0	0.00122565	0	0.000378798	0	0.0146919	7.1e-06	0	5.18e-05	0.00228403	0.00923982	0.000249888	0.00048554	0.00148798	0.000817383	0.00136595	5.85e-05	0.00140372	0	0.00330038
KR_1015	Control	Female	0.0109913	0	1.19e-05	0	0	0.00437967	0.0084145	0.000341973	0	0.00757624	0.000127446	0.00556223	0.00516743	0.00890143	0.00901996	0	0.00223113	0.0107829	0.00734955	0	0.000648406	0.00625316	0.0122924	0.0107384	0.00272427	0.00251438	0.00902751	0	0.000200769	0	0	0	0.0134792	0	0	0	0.00203295	0.00949939	0.000148968	0	0.000831618	0.000433054	0.00152443	0.000189093	0.00181607	0	0.0019916
KR_0725	Control	Female	0.00889805	0	0	1.44e-05	0	0.00762334	0.0101513	0.000419377	0	0.00627633	0.000470168	0.00573078	0.00522797	0.00903045	0.00434544	0	0.0034272	0.00993019	0.00751068	0	0.000787403	0.0067066	0.00986422	0.00845149	0.00359817	0.00161562	0.00886338	0	0.00115188	0	0	0	0.0165545	0	0	0	0.00334251	0.0112339	0.00053549	9.79e-05	0.000194968	0.0011768	0.00060727	0.000114989	0.000375441	0	0.00176756
KR_0642	Control	Male	0.0112042	0	0	0	6.26e-05	0.00653824	0.00737483	0.000389676	0	0.00667752	0	0.00969968	0.0092056	0.0103375	0.0036459	0	0.0010118	0.00970884	0.00605048	0	0.000674558	0.00293786	0.0129749	0.0112129	0.00359695	0.00339084	0.0101376	0	0.00125978	0	0.000178604	0	0.0134579	0	0	0	0.000900254	0.0103912	0.0009594	0.000319076	0.00130125	0.000759889	0.00136687	0.000159536	0.00113092	0	0.00506787
KR_0247	Control	Male	0.0112544	0	7.42e-06	0	9.84e-06	0.00599645	0.00978689	0.00100891	0	0.00803522	9.01e-05	0.00550766	0.00547385	0.00769166	0.00742542	1.78e-05	0.00243909	0.0081877	0.00857996	0	0.000158707	0.00480719	0.0094898	0.00911912	0.00363516	0.00334896	0.00788536	0	0.000626561	2.23e-06	0.000221103	0	0.0168017	1.83e-05	0	7.52e-05	0.00223064	0.0129446	0.000223427	0.000140295	0.0014517	0.000777265	0.00196594	0.000120304	0.00134126	0	0.00154898
KR_0930	Dyslipidemia	Male	0.0104492	1.34e-05	0	0	1.25e-05	0.00461783	0.0070716	0.0017246	0.000351816	0.00797124	5.7e-05	0.00706445	0.00675449	0.00949768	0.0046114	0.000203361	0.00306263	0.00666373	0.00869428	0.000107723	0.000436537	0.0038965	0.0122455	0.0111896	0.00327999	0.00222707	0.00962125	0	0.00106764	0	0.00039994	0	0.0137013	0.000219545	0	0.000369922	0.00293343	0.0119661	0.00117722	0.000272224	0.00100654	0.00050915	0.0012226	0.000276684	0.000943805	0	0.00220434
KR_0589	Control	Female	0.00786523	0	0	0	8.21e-05	0.00794257	0.00895011	0.00156535	0	0.00136878	0.000279855	0.0106365	0.0107586	0.0109531	0.00331323	0	0.00249703	0.00991797	0.00729938	0	0.00111812	0.00239696	0.0111737	0.00871694	0.00247552	0.00191092	0.0102126	0	0.00633171	0	0	0	0.0088756	0	0	3.3e-05	0.00386604	0.00654631	0.00515123	0.000684676	0.00059357	0.000308444	0.0015752	8.4e-05	0.00168965	0	0.00245355
KR_0957	Control	Female	0.00987044	0	0	0	0	0.0065309	0.00869152	0.00105022	4.16e-05	0.00378653	0.000333688	0.00940307	0.00936159	0.0104239	0.00440729	8.11e-06	0.00138469	0.00915383	0.00851751	3.41e-05	0.00108107	0.00194961	0.0125523	0.0113975	0.00411197	0.00193914	0.0100754	0	0.000921126	0	0	0	0.01181	0	0	3.54e-05	0.00132382	0.00946403	0.000699676	0.000650886	0.000793387	0.000407788	0.00187314	1.81e-05	0.0017811	0	0.00197329
KR_1111	Control	Male	0.0112611	0	0	0	2.03e-05	0.00541253	0.0060409	0.000989804	0	0.0027035	0.000310717	0.0106213	0.010804	0.0115351	0.00590899	0	0.000675087	0.0119824	0.0101744	0	0.000328109	0.00119089	0.0113709	0.0114181	0.00251366	0.00161199	0.011149	0	0.000883157	0	0.000151758	0	0.0154878	0	0	0	0.000636145	0.00908177	0.000655368	0.000386374	0.00020867	9.9e-05	0.00125365	3.71e-05	0.000990498	0	0.00135612
KR_0386	Control	Female	0.00983084	0	0	0	0	0.00463821	0.00814218	0.00042831	0	0.00659493	0	0.0059731	0.0054194	0.00841248	0.00703546	0	0.0056151	0.00914404	0.00400841	0	0.000296066	0.00497243	0.0104629	0.00891724	0.00366685	0.00110044	0.00838939	0	0.00154565	0	0.000212774	0	0.0128433	0	0	0	0.00583766	0.0117958	0.000161079	0.000247937	0.000411135	0.000191563	0.00336173	6.4e-05	0.00309791	0	0.000465498
KR_1504	Control	Female	0.00897645	1.06e-05	0	0	0	0.00518258	0.00919319	0.000535047	2.07e-05	0.00907498	2.39e-05	0.00247558	0.0022223	0.0100113	0.00705209	0	0.00816791	0.0092042	0.00586803	0	0.000406455	0.000415152	0.00860857	0.00900572	0.00402561	0.00158575	0.00996225	0	0.00112996	0	0	0	0.0270351	7.37e-05	0	1.96e-05	0.00901425	0.0137119	0.000607816	0.000181857	0.000161917	0.000934771	0.00107808	0.000195378	0.00066894	0	0.00173794
KR_1069	Control	Female	0.00615578	0	0	0	0	0.00646663	0.00719695	0.0017635	7.06e-05	0.00154885	5.11e-05	0.0116097	0.0112853	0.010125	0.00257656	2.91e-05	0.00209151	0.00980136	0.00721611	2.03e-05	0.000513961	0.00102877	0.0101548	0.00896129	0.0047835	0.0030263	0.00896362	0	0.00220337	0.0001581	0.00236681	1.08e-05	0.00937016	0.000129691	0	0.000258091	0.00261808	0.00797761	0.0022826	0.00170208	0.00109832	0.000739773	0.00344654	0.000177123	0.00390451	0	0.00349846
KR_0566	Control	Female	0.00877598	0	0	0	0	0.00520096	0.00764237	0.00110736	0	0.00219237	0.000114389	0.0120262	0.0118634	0.0123751	0.00441577	0	0.00104326	0.0109782	0.00910898	0	0.000775487	0.00250828	0.0109595	0.0103322	0.00374359	0.00233514	0.0110817	0	0.000237337	0	0	0	0.0126053	0	0	0	0.000977963	0.00988616	0.000331804	0.00275472	0.000606008	0.000306086	0.00126393	0.000107404	0.000890275	0	0.00211002
KR_0437	Dyslipidemia	Male	0.00836062	0	0	0	0	0.00251801	0.00681779	0.000140611	0	0.00466741	0	0.00279705	0.00212175	0.00515921	0.0146865	0	0.00074267	0.0189834	0.0053428	0	0.000147961	0.00193498	0.00690112	0.00613988	0.00127388	0.000917016	0.00563113	0	0	0	0	0	0.0336477	0	0	0	0.000678523	0.00708558	0.00020421	7.96e-05	0.000555622	0.000295424	0.000728376	9.02e-05	0.00081868	0	0.00112199
KR_0460	Dyslipidemia	Male	0.00882523	0	0	0	0	0.00724669	0.00836143	0.00040436	0	0.00506898	9.57e-05	0.0100279	0.00923237	0.0115038	0.00388777	0	0.00084659	0.00858689	0.00647111	0	0.000458338	0.00169184	0.0118026	0.010644	0.0055954	0.0042276	0.0106627	0	0.00104458	0	0	0	0.0136032	0	0	0	0.000750807	0.00832862	0.00104892	0	0.000662796	0.00032749	0.00340109	0	0.00278688	0	0.0025394
KR_0510	Control	Male	0.0111568	0	0	0	0	0.0039451	0.00857137	0.000779074	5.27e-05	0.00831926	6.28e-05	0.00750039	0.00708677	0.0110306	0.00482787	0	0.00213714	0.00955635	0.00827574	0	0.000616287	0.0030795	0.0130304	0.0120199	0.00268786	0.00210559	0.0108618	0	0.000618283	0	0.000128502	0	0.0158686	0	0	0	0.00195407	0.0110877	0.000305558	0.000526436	0.000934943	0.000462826	0.00134808	7.36e-05	0.00220588	0	0.00219178
KR_1211	Control	Female	0.0065287	2.78e-05	8.05e-06	0	0.00013953	0.00631354	0.00776126	0.0017279	0.000335967	5.07e-05	6.52e-05	0.0127799	0.0125044	0.0104119	0.00218935	0.000327393	0.0017833	0.00797936	0.00765536	4.51e-05	0.000302512	0.000104441	0.0112937	0.00933226	0.00696726	0.00125684	0.00887559	5.45e-05	0.00450091	0	0.00156199	0	0.0107257	0.000356106	0	0.000930003	0.00328259	0.00452846	0.00373832	0.000280694	0.00043872	0.000283691	0.00225417	0.00100773	0.00375091	0	0.00451351
KR_0709	Control	Male	0.0105641	0	0	0	2.84e-05	0.00516331	0.00746821	0.0022392	0	0.00231501	3.07e-05	0.0101634	0.0100347	0.0108644	0.0042799	0	0.000940586	0.0105156	0.00956629	0	0.00190901	0.0023414	0.0115451	0.0093744	0.00447103	0.00240269	0.0100213	0	0.0022227	0	0	0	0.0127901	0	0	0	0.000885762	0.00736707	0.00147072	0.0010051	0.000709067	0.000392608	0.00161051	7.91e-05	0.00142778	0	0.0032438
KR_1228	Control	Male	0.00683217	0	0	0	0	0.00274895	0.00547869	0.000639022	0	0.00180963	9.94e-05	0.00561387	0.0050456	0.00573002	0.013907	0	0.00115054	0.0181343	0.00766148	0	0.000322127	0.00247598	0.00841655	0.00584715	0.00126632	0.00132653	0.00618568	0	0.000782168	0	0.00103878	0	0.0200778	0	0	3.55e-05	0.00124944	0.00501239	0.000536987	0.000702425	0.000485886	0.000262218	0.00125118	3.79e-05	0.00120476	0	0.00126281
KR_0853	Control	Male	0.0114173	0	0	0	0	0.00417191	0.00726313	0.000552174	0	0.00755206	2.52e-05	0.00298977	0.00279112	0.00734412	0.009024	0	0.00620994	0.00893611	0.00526008	0	0.000240309	0.00390143	0.010795	0.0104412	0.00198228	0.00207828	0.00748655	0	0.000891938	0	0	0	0.0164904	0	0	0	0.00637655	0.012581	0.000173781	9.74e-05	0.000758325	0.00037335	0.000900601	5.35e-05	0.00107656	0	0.0011254
KR_0544	Control	Male	0.00921409	0	0	0	0	0.00432525	0.00537774	0.00101445	0	0.0013592	0	0.00690554	0.00598841	0.00983573	0.0115381	0	0.000251457	0.0159082	0.00937869	0	0.000328661	0.00163177	0.0112603	0.0104457	0.00151483	0.000709993	0.0100477	0	0.00152913	0	0	0	0.0237644	0	0	0	0.00022711	0.00464768	0.000199109	0	0	0	0.000805001	0	0.000601019	0	0.00120925
KR_0129	Control	Male	0.00857149	0	2.95e-05	0	0	0.00619851	0.00848955	0.00118205	0.000145047	0.0017499	0.00027019	0.0119699	0.0122455	0.0120647	0.002712	2.87e-05	0.000677257	0.0107966	0.010785	0	0.00122101	0.000746993	0.0121879	0.0114218	0.00331785	0.00208393	0.0115922	0	0.00189221	0	0	0	0.0115685	1.92e-05	0	5.45e-05	0.00065431	0.00942854	0.00201882	0.000287206	0.000765236	0.00070537	0.00158487	0.000528743	0.0014184	0	0.00237051
KR_0279	Control	Female	0.00985944	0	0	4.74e-05	3.66e-05	0.00860275	0.0100661	0.00100729	0.000115231	0.0012707	3.36e-05	0.0107949	0.0109348	0.0118396	0.00248992	7.31e-05	0.00117618	0.0134279	0.011274	0	0.000906799	0.0017124	0.0117366	0.0105868	0.00466213	0.00124524	0.0114326	0	0.00633597	0	0.00021331	0	0.00988336	1.75e-05	0	0.000253781	0.00124207	0.00548182	0.00205462	0	0.000997178	0.000714185	0.00139631	0.000409278	0.00128115	0	0.00126796
KR_1460	Control	Female	0.00704554	0	0	0	0	0.00782307	0.00958196	0	0	0.000555623	0.000231664	0.0149727	0.0142233	0.00840688	0.00161792	0	0.00116266	0.0092782	0.00687876	0	0.000459032	0.000709101	0.0129042	0.010304	0.00537551	0.00450865	0.0076292	0	0.00331308	0	0	0	0.0124637	0	0	0	0.00134021	0.00251636	0.00388209	0.000133599	0.000329273	0.000198599	0.00631479	0	0.00616486	0	0.00564264
KR_0927	Control	Male	0.00979515	0	0	0	0.000160436	0.00367542	0.00616033	0.00125463	0	0.00224432	0.000139512	0.0115735	0.0107183	0.0145539	0.00702765	0	0.00158927	0.0107465	0.00738372	0	0.000381554	0.00386187	0.0130551	0.0118313	0.005247	0.00218801	0.0137182	0	0.00187045	0	0	0	0.0132286	0	0	0	0.00172581	0.00655645	0.00234954	0.000196448	0.000598034	0.000287258	0.00311263	3.43e-05	0.00257433	0	0.00289612
KR_1425	Control	Male	0.00665092	0	0	0	2.7e-05	0.00357833	0.00462491	0.00302619	0	0.000234771	0	0.0148856	0.015909	0.0111976	0.00262332	3.74e-05	0.00123263	0.00870282	0.010584	5.41e-05	0.000744223	0.000437392	0.010746	0.00882928	0.00414208	0.000791688	0.0109647	0	0.00223325	3.29e-05	0.000917902	0	0.00863867	0.000106174	0	0.000433933	0.00112012	0.00602301	0.00160922	0.000408038	0.00036188	0.00027665	0.00200369	0.000180473	0.00171496	0	0.00320052
KR_0430	Control	Female	0.0118553	0	0	0	0	0.00412238	0.00785647	0.000143114	0	0.00854183	9.21e-05	0.00776814	0.00706966	0.0102135	0.00651958	0	0.00107277	0.0104254	0.00820841	0	0.000803393	0.00151209	0.0129651	0.0118684	0.00574468	0.00168357	0.0101791	0	0.000977502	0	0	0	0.0135253	0	0	0	0.000955096	0.0101849	0.000860764	0	5.16e-05	2.31e-05	0.0018629	0.000327202	0.00266779	0	0.00149724
KR_0787	Control	Female	0.0107227	0	0	0	0	0.00654405	0.00951735	0.00325238	0	0.0034653	0	0.00973237	0.0095275	0.0110709	0.00511374	0	0.00212133	0.0112277	0.0106697	0	0.000542242	0.00311593	0.0112213	0.00990648	0.00400855	0.00210118	0.0107106	0	0.00174852	0	0	0	0.0141117	0	0	0	0.00207458	0.00783483	0.00031006	0.000103329	0.000659778	0.000328816	0.00122981	7.67e-05	0.00107961	0	0.00148698
KR_1642	Control	Male	0.00913478	0	0	0	0	0.00677874	0.0105902	0.000830221	0	0.00064652	0.000245414	0.00962395	0.0106336	0.0122834	0.00394713	0	0.00111834	0.0102526	0.0100398	0	0.00103076	0.00248971	0.0119663	0.0106659	0.00569495	0.0021097	0.0115785	0	0.00374252	0	9.32e-05	0	0.0106754	0	0	0	0.00133056	0.00837578	0.00184857	0.000509348	0.000374144	0.000179437	0.00129726	0	0.00113958	0	0.00172053
KR_1094	Control	Male	0.0108467	0	0	0	0	0.00289013	0.0059256	0.000105086	0	0.00100836	0	0.00305584	0.00285443	0.00333011	0.0138561	0	0.00143266	0.0208536	0.00461739	0	0.000233062	0.00112187	0.00469426	0.00298904	0.000571175	0.000749052	0.00366638	0	0.000663424	0	0	0	0.032515	0	0	0	0.00241311	0.00343564	0.000285	0	0.000183315	8.64e-05	0.000558012	6.85e-05	0.000578923	0	0.000441096
KR_0863	Dyslipidemia	Male	0.0103605	0	0	0	6.68e-05	0.00529132	0.00763651	0.00146264	6.41e-05	0.00255336	0.000336474	0.00731052	0.00618433	0.00941162	0.00833619	0	0.0011163	0.0120684	0.00777991	0	0.000459693	0.0029456	0.0111663	0.00912251	0.00235225	0.00187534	0.00933347	0	0.00111748	0	0	0	0.0174481	4.56e-05	0	6.24e-05	0.00106397	0.00634783	0.000728112	0.00012477	0.001129	0.000688445	0.000991456	0.000126988	0.000816302	0	0.00127409
KR_0328	Control	Male	0.0084138	0	0	0	2.04e-05	0.00752695	0.00949824	0.000515354	3.68e-05	0.000696203	0.000105353	0.0105953	0.0106448	0.00996952	0.00349618	1.79e-05	0.00213237	0.0112968	0.00806802	0	0.000605147	0.000625596	0.0105778	0.00860734	0.00469448	0.00207464	0.00922161	0	0.00618852	1.13e-05	0.000288995	0	0.00951342	2.66e-05	0	6.09e-05	0.003347	0.00637495	0.00312832	0.000863879	0.000409082	0.000233571	0.00144181	7.86e-05	0.00194563	0	0.00351209
KR_0379	Control	Female	0.0106118	0	0	0	0.00031162	0.00603753	0.00736063	0.000185337	0	0.00700469	0	0.00592244	0.00555132	0.00914449	0.00519132	0	0.0032116	0.0121339	0.00460887	0	0.00033607	0.00232517	0.0107827	0.0114499	0.00436851	0.00145202	0.00909021	0	0.00473057	0	0	0	0.0123296	0	0	0	0.00300398	0.0100848	0.00119931	9.16e-05	0.000798977	0.000407813	0.00197799	1.4e-05	0.001338	0	0.00223533
KR_0479	Control	Female	0.00860333	0	0	0	4.32e-05	0.00760985	0.00836202	0.00291727	0.000177543	0.000188164	0	0.0112037	0.0109212	0.0115495	0.00329636	0.000186557	0.000921343	0.011733	0.00922168	0.0001652	0.000517298	0.000515632	0.00995087	0.00903667	0.00382652	0.0017424	0.0103615	0	0.00455291	0	0	0	0.011181	0.000169838	0	0.000194652	0.00273726	0.00529814	0.00369744	0.000575218	0.000770526	0.000560994	0.00184191	0.000282367	0.00151766	0	0.00258546
KR_0728	Dyslipidemia	Male	0.0043245	1.08e-05	3.23e-06	0	9.62e-05	0.00401357	0.00528596	0.00457233	0.00356852	0.000158844	9.97e-06	0.00453158	0.00446391	0.00459023	0.00569455	0.00177937	0.00380607	0.00603871	0.00686625	7.04e-05	0.000118904	6.33e-05	0.00282659	0.00280477	0.00343578	0.00260579	0.004375	0	0.00396302	0	0.00107985	9.33e-06	0.00119346	0.00152723	0	0.00395935	0.00472563	0.00431128	0.00539245	0.00230775	0.00364885	0.00375032	0.00215071	0.00499864	0.00161794	0	0.00422485
KR_0265	Control	Male	0.00827832	0	0	0	0	0.00465905	0.00712702	0.000255707	0	0.00129992	6.78e-05	0.00862759	0.00800194	0.00767825	0.00992271	0	0.0015665	0.0149095	0.00618529	0	0.000599175	0.00280039	0.0120475	0.00882823	0.00252489	0.0015543	0.00802324	0	0.00241867	0	0	0	0.0277661	0	0	0	0.00202172	0.00566468	0.00158988	0.000246641	0.000538258	0.000270579	0.00148284	2.32e-05	0.00110381	0	0.00153381
KR_1162	Dyslipidemia	Female	0.00485907	0	0	0	1.08e-05	0.00438208	0.00527822	0.00434818	0.00300606	0.000286577	2.4e-05	0.00487897	0.00472784	0.00419765	0.00589585	0.0018507	0.00406816	0.00723354	0.00645064	3.36e-06	9.63e-05	0.000382359	0.00300991	0.00298803	0.00393725	0.00266005	0.0042201	0	0.00383189	0	0.00212803	0	0.00202966	0.00110908	0	0.00445566	0.00573411	0.00446073	0.00511015	0.00193308	0.00325186	0.00302567	0.00329647	0.0056186	0.00264334	0	0.00416443
KR_1380	Dyslipidemia	Male	0.00468311	1.41e-05	0	0	3.24e-05	0.00475345	0.00535781	0.0042826	0.00247395	0.000548899	0.000103915	0.00496538	0.00521875	0.00498472	0.0049281	0.00208889	0.00445813	0.00811795	0.00663587	6.29e-05	0.000133422	0.000606594	0.00374115	0.00351112	0.00272108	0.00308707	0.00506658	0	0.00415483	0	0.00202858	0	0.00268271	0.000755303	0	0.00415068	0.00567069	0.0046898	0.00487989	0.00132398	0.0028529	0.00239738	0.00279995	0.00493401	0.00250325	0	0.00387682
KR_0130	Dyslipidemia	Female	0.00401701	0	0	5.78e-05	3.43e-05	0.00488853	0.00621296	0.00416455	0.00416492	0.000370539	4.07e-05	0.00432821	0.00436106	0.0043994	0.00458958	0.00238367	0.00399754	0.00523806	0.00706413	1.69e-05	0.000194971	0.000551232	0.00323195	0.0029838	0.00290625	0.00335704	0.0045189	4.54e-06	0.00408084	2.78e-06	0.00317135	0	0.00522574	0.00097334	0	0.00403889	0.00469948	0.00471414	0.00377024	0.00201192	0.00311065	0.00387874	0.00256965	0.0028475	0.00202049	0	0.00360899
KR_1106	Dyslipidemia	Male	0.00518869	4.56e-06	0	0.000100937	2.42e-06	0.00488128	0.00576963	0.00381034	0.00268438	0.000251565	0.00013772	0.00525447	0.00546158	0.0050225	0.00470056	0.00139363	0.00291283	0.00705582	0.00657585	8.15e-05	7.44e-05	0.000132285	0.00435828	0.00416745	0.00277278	0.00233903	0.00485233	0	0.0042451	0	0.00139162	0	0.00165899	0.000991321	0	0.00268943	0.00373125	0.00448729	0.00524912	0.00167877	0.00256856	0.00222036	0.00179227	0.00427206	0.00140707	0	0.00314116
KR_0998	Dyslipidemia	Male	0.00536164	0	0	0.00143519	0	0.00480099	0.00613552	0.00400416	0.00252553	0.00144453	0	0.00439035	0.00424379	0.00471814	0.00540713	0.00125345	0.00426471	0.00722487	0.0075357	0	2.65e-05	0.00167162	0.00384821	0.00366391	0.00259022	0.00218257	0.0046665	0	0.00368389	0	0.00173782	1.97e-05	0.00420924	0.000668095	0	0.00269478	0.00521354	0.00548411	0.00433062	0.00232694	0.00351347	0.00347298	0.00218243	0.0026263	0.00166724	0	0.00437596
KR_0615	Dyslipidemia	Male	0.0101204	0	0	0	0	0.00454862	0.00979555	0.00052665	0	0.00611888	5.81e-05	0.00670756	0.00643317	0.0100355	0.00545088	0	0.00255384	0.00787607	0.00846389	0	0.000766057	0.00754351	0.0110148	0.00954043	0.00361215	0.00177756	0.00965941	0	0.00163521	0	0	0	0.0121573	0	0	0	0.00245407	0.011119	0.000640601	0.000310442	0.00121566	0.000633141	0.00157401	0.000210017	0.00167954	0	0.00369384
KR_1559	Dyslipidemia	Male	0.00469269	0	0	0	0.000125342	0.004488	0.00559108	0.00406588	0.00260992	0.0004351	3.5e-05	0.00487528	0.0049497	0.00570451	0.00600188	0.00193406	0.00401352	0.00744209	0.00751505	0	1.74e-05	0.000483501	0.00475084	0.00493963	0.00339493	0.00309032	0.00576084	0	0.00423118	0	0.00237328	0	0.00503585	0.000791657	0	0.00427568	0.00631294	0.00513436	0.00442859	0.00170341	0.0029705	0.00316213	0.0024664	0.00401728	0.00200621	0	0.00424566
KR_1553	Dyslipidemia	Male	0.00558738	4.65e-06	0	0.000187297	3.5e-05	0.00447648	0.00561056	0.00363345	0.00206303	0.00263847	5e-05	0.00394348	0.0037552	0.00509809	0.00573286	0.0016838	0.0052214	0.00647199	0.00661418	2.57e-05	0.000129928	0.000991915	0.0043022	0.00414631	0.00277085	0.00364944	0.00513451	0	0.00398894	2.62e-05	0.000635062	0	0.00735506	0.000751563	0	0.00288549	0.00669117	0.00612977	0.00434487	0.0017185	0.0035648	0.00338626	0.00316419	0.0035024	0.00246717	0	0.00341948
KR_1417	Dyslipidemia	Male	0.00505415	2.62e-05	0	0.000334491	0	0.00463848	0.005524	0.00396287	0.00254033	0.00100293	9.43e-05	0.00499242	0.00496723	0.00495463	0.00518976	0.00117009	0.00411919	0.00904459	0.00661445	1.42e-05	0.000239886	0.00121521	0.00426675	0.00399609	0.00281395	0.00261657	0.00487958	0	0.00403952	0	0.00136562	0	0.00569929	0.0008095	0	0.00355872	0.00531869	0.00501482	0.0046473	0.00156898	0.00285064	0.00263223	0.00254405	0.00378319	0.0021395	0	0.00368462
KR_0251	Dyslipidemia	Female	0.0055283	4.77e-06	0	0	0	0.00437592	0.00578313	0.00372828	0.00254698	0.00154536	2.38e-05	0.00425757	0.00425804	0.00481225	0.00525309	0.00129891	0.00473014	0.00549959	0.00613749	6.04e-06	0.000278064	0.00228122	0.00391156	0.0037172	0.00320046	0.00380774	0.00465904	0	0.00396753	0	0.00105991	0	0.00583214	0.000938386	0	0.00288848	0.00611422	0.00566439	0.0042449	0.00244613	0.00315183	0.00321513	0.00244962	0.00395113	0.00185906	0	0.00346772
KR_0447	Control	Female	0.00566864	4.35e-05	0	9.93e-06	0	0.00515994	0.00610891	0.00506047	0.00318157	0.00143648	1.41e-05	0.00554937	0.00537918	0.00667917	0.00569672	0.00254682	0.00377138	0.0071784	0.00781836	0.00096911	0.000522068	0.00181166	0.00447728	0.003584	0.0029941	0.000965268	0.00669268	0	0.00419674	4.74e-05	0.00184121	0	0.00354088	0.00151714	0	0.00229345	0.00548272	0.0043021	0.00494943	0.00201868	0.0026321	0.00279177	0.000601514	0.00294387	0.0010091	0	0.00175997
KR_1262	Dyslipidemia	Female	0.00493344	1.29e-05	0	0.00122108	5.62e-05	0.00520576	0.00588763	0.00436988	0.00233016	0.00149022	0	0.00517156	0.00525374	0.00550842	0.00588056	0.00149156	0.00436619	0.00768265	0.0065562	0	0.000444012	0.00126616	0.00470958	0.00419971	0.00359937	0.00325926	0.00538413	0	0.0042322	0	0	0	0.00731202	0.000535938	0	0.00329761	0.00574723	0.00603537	0.00413022	0.000920939	0.00238391	0.00179885	0.00314179	0.00286182	0.00275486	0	0.0039324
KR_0860	Dyslipidemia	Female	0.005404	2.05e-06	2.25e-05	0.000146508	3.2e-05	0.00457674	0.00541101	0.00386672	0.00229949	0.00190246	6.42e-06	0.00542639	0.00507677	0.00493305	0.00530758	0.00105162	0.00384898	0.00659823	0.00752035	0	0.00116163	0.00190893	0.00461767	0.00432328	0.00336598	0.00275789	0.00481076	0	0.00395707	0	0.000957635	0	0.00400936	0.00110847	0	0.00335244	0.00528131	0.00537317	0.00383811	0.00196467	0.00245359	0.00245573	0.00289033	0.00422829	0.00244874	0	0.00397707
KR_1313	Dyslipidemia	Female	0.00542876	1.41e-05	0	0	3.39e-05	0.00474393	0.00569031	0.00354419	0.00225095	0.00175786	0.00011408	0.00473742	0.0045399	0.00506269	0.0052245	0.00100598	0.0042638	0.00636137	0.00638476	9.09e-05	0.000264882	0.00182398	0.00438947	0.00411946	0.00319481	0.00291587	0.00478203	0	0.00415208	0	0.000685352	0	0.00478023	0.00123246	0	0.00241535	0.00542094	0.00514991	0.00408397	0.00221122	0.00253763	0.00220777	0.00269132	0.00482092	0.00214315	0	0.00318955
KR_1617	Dyslipidemia	Female	0.0113823	0	0	0	0	0.00430143	0.00757369	0.00252784	6.79e-06	0.00210535	1.83e-05	0.0083202	0.00855925	0.0137873	0.00380457	0	0.00110041	0.00636182	0.00726526	0	0.000688559	0.00208331	0.0124862	0.0126868	0.00467382	0.00250255	0.00988373	0	0.000795124	0	0	0	0.0119785	0	0	3.77e-05	0.00109713	0.00909592	0.000689826	2.6e-05	0.00113473	0.0015797	0.00315986	0.000104667	0.00282763	0	0.0021211
KR_0902	Dyslipidemia	Male	0.00545489	0	0	2.1e-05	4.26e-05	0.00476715	0.00632023	0.00439163	0.00234921	0.000661423	3.23e-05	0.00636724	0.00667225	0.00657068	0.00425927	0.00100562	0.00293693	0.00616851	0.00806389	0	0.000372478	0.000425178	0.00566022	0.00471795	0.00273957	0.00325656	0.00658311	0	0.00430078	0	0.000903017	0	0.00734597	0.000759345	1.94e-05	0.00308396	0.00359652	0.00646861	0.00470316	0.00169098	0.00266809	0.00252139	0.00226604	0.00223037	0.00178971	0	0.00320196
KR_0870	Dyslipidemia	Male	0.00524883	1.48e-05	0	2.89e-05	5.76e-05	0.00504858	0.00564924	0.00461617	0.00113653	0.000724602	0	0.00590704	0.00617664	0.00575725	0.00542016	0.00156452	0.00356628	0.00770005	0.0062141	5.24e-05	0.000215969	0.000422383	0.0052898	0.00445252	0.00384272	0.00260419	0.00563344	0	0.00452069	0	0.00301553	0	0.00518254	0.000829382	0	0.00326965	0.00553381	0.00525022	0.00446396	0.00179375	0.00250114	0.00213615	0.00311111	0.00376201	0.00257864	0	0.00293013
KR_0164	Dyslipidemia	Female	0.00601986	0	0	0	1.85e-05	0.0046204	0.00579512	0.00329716	0.00175691	0.00402189	7.53e-05	0.00405867	0.0040412	0.00611592	0.00599492	0.00143934	0.00509671	0.00726091	0.00749275	0	0.000128619	0.00106025	0.00527714	0.00522458	0.00212841	0.00282228	0.00579826	0	0.00429574	7.47e-06	0.00288048	0	0.00586199	0.000571128	0	0.00298335	0.00592795	0.00652873	0.00409915	0.00113357	0.00261013	0.00220067	0.00251227	0.00285122	0.00202284	0	0.00336177
KR_0019	Dyslipidemia	Female	0.00556892	0	0	0.000115658	2.85e-05	0.00469167	0.00581155	0.00277744	0.00221908	0.003097	6.84e-05	0.00346621	0.0033425	0.00505145	0.00607034	0.00128071	0.0050063	0.00744962	0.00597834	0	0.00019481	0.00324429	0.00457735	0.00434775	0.00313832	0.00336963	0.00490068	0	0.00388715	0	0.00262497	0	0.00691375	0.000525	0	0.00284108	0.00592161	0.00640577	0.00388019	0.00147138	0.00278083	0.00246737	0.00258085	0.00347427	0.00187661	0	0.00341673
KR_0768	Dyslipidemia	Male	0.00564032	0	0	0	8.66e-05	0.00478903	0.0055827	0.00392536	0.00067663	0.00174933	0	0.00511665	0.00510239	0.00546713	0.00617829	0.001069	0.00465785	0.00853213	0.00638755	3.11e-05	0.000142496	0.00311872	0.00553339	0.00497584	0.00334393	0.00326552	0.00516298	0	0.00393131	0	0.00332497	0	0.00591303	0.000686985	0	0.00371844	0.00607357	0.00643077	0.0040798	0.00144854	0.00271448	0.00188162	0.00335334	0.00391927	0.00269962	0	0.00295114
KR_1523	Dyslipidemia	Male	0.00585933	1.52e-05	0	3.59e-05	0	0.00420704	0.00628349	0.00368201	0.00183099	0.00216338	0.000127435	0.00475435	0.00475643	0.00577534	0.00635013	0.00118336	0.00456223	0.00851972	0.00689633	2.26e-05	0.000284009	0.0011632	0.00451396	0.00443993	0.00279012	0.00263305	0.0054503	0	0.00392963	0	0.00103568	0	0.00737979	0.000845445	0	0.00212314	0.00641509	0.00597892	0.0039346	0.00192978	0.00295564	0.00265537	0.00304482	0.00269543	0.00263407	0	0.00327718
KR_1520	Dyslipidemia	Male	0.00529113	2.77e-05	0	0	0	0.00440432	0.00573321	0.00364006	0.000882321	0.00200346	6.02e-05	0.0044244	0.00445604	0.00503846	0.00704307	0.001293	0.00439037	0.00909845	0.00711794	2.78e-05	0.000200936	0.00148655	0.00454208	0.0039316	0.00270323	0.00255699	0.00502737	0	0.00384091	0	0.00275162	0	0.00562195	0.000230936	0	0.0031786	0.00680576	0.00645645	0.00415455	0.00163467	0.00272159	0.00227946	0.00358254	0.00309218	0.00310334	0	0.00267813
KR_0636	Control	Female	0.0067009	0	0	0	0.000102376	0.00478611	0.00612746	0.00359765	0.000600821	0.00376628	0	0.0062402	0.00652136	0.00824312	0.00444213	0.00110016	0.00453262	0.00528424	0.0070584	0.000804953	0.000174711	0.00231727	0.00775203	0.00695254	0.00455641	0.00215254	0.00769647	0.000254261	0.00303077	0	0.00303993	0	0.00820155	0.00127014	0	0.0026891	0.00548696	0.00808318	0.00262987	6.24e-05	0.002521	0.00168281	0.00231284	0.00238621	0.00225693	0	0.0014408
KR_1088	Dyslipidemia	Male	0.00616348	2.7e-05	0	0	0	0.004911	0.00594169	0.00388213	0.0019511	0.00337834	9.12e-05	0.00501447	0.00498208	0.00588538	0.00535325	0.000877207	0.00503053	0.00595972	0.00676382	3.85e-05	0.000296029	0.00122229	0.00601718	0.00563256	0.00288895	0.00312828	0.00560455	0	0.00397106	1.06e-05	0.00107388	0	0.00594869	0.000837615	0	0.00259823	0.00589601	0.00610362	0.00357444	0.00221845	0.00252641	0.00192613	0.00362669	0.00300882	0.00308492	0	0.00328899
KR_0833	Dyslipidemia	Male	0.00572337	0	0	0	0.000776074	0.00587585	0.00666262	0.00424697	0.00192325	6.55e-05	0	0.00728564	0.00749967	0.00796609	0.00321576	0.000717988	0.00286515	0.00735719	0.00734615	0	0.000369094	0.000160841	0.00721567	0.00674647	0.0032175	0.000797356	0.00749886	0	0.00496588	0.000368214	0.00188918	0	0.00608767	0.000700563	0	0.00198647	0.004295	0.0057871	0.0029155	0.00234603	0.00162658	0.00144093	0.00207694	0.00140806	0.00231573	0	0.00279046
KR_1045	Dyslipidemia	Male	0.00678601	0	0	1.12e-05	0	0.00457258	0.0067427	0.00265357	0.0012997	0.00448056	1.66e-05	0.00445548	0.00439671	0.00640957	0.00604776	0.000595586	0.0053534	0.00552282	0.00627854	0	0.000179036	0.00473599	0.00686293	0.00653935	0.00420294	0.0027928	0.00629889	0	0.00314646	0.000159211	0.00123133	0	0.00776205	0.000459365	0	0.000969893	0.00586742	0.00856791	0.00179565	0.00224776	0.00252566	0.00170791	0.00214387	0.000878399	0.00163824	0	0.00309039
KR_0083	Dyslipidemia	Male	0.00627484	3.32e-05	0	5.93e-05	0.000108704	0.00458466	0.00522558	0.00370315	0.00176966	0.000409095	1.35e-05	0.0051431	0.00521869	0.0063475	0.00433734	0.00121272	0.00308224	0.00526488	0.00728724	0.000177279	0.000352409	0.000353093	0.00663665	0.0068916	0.0031222	0.00199335	0.0058821	6.54e-05	0.00414883	1.16e-05	0.00297982	0	0.00728322	0.00115181	0	0.00313289	0.00477827	0.00546151	0.00383941	0.00187038	0.00198391	0.00195427	0.00227555	0.00283985	0.00255996	0	0.00317364
KR_1077	Dyslipidemia	Female	0.00554238	0	0	0.000288266	0.000809721	0.00518358	0.00602894	0.00375698	0.0010561	0.00182136	0	0.00489896	0.00515468	0.00637791	0.00474086	0.00127401	0.00408056	0.0080409	0.00675194	0.000108964	0.000324316	0.00285416	0.00527107	0.00461209	0.00300189	0.00256461	0.00618972	1.44e-05	0.00432603	0	0.00242709	1.02e-05	0.00617774	0.000872538	0	0.00328892	0.00592336	0.00611966	0.00430886	0.00118316	0.00237753	0.00208531	0.00264874	0.00275037	0.00246307	0	0.00298709
KR_1672	Dyslipidemia	Male	0.00666401	0	0	0	1.99e-05	0.00500552	0.00604621	0.00216527	0.00126706	0.00393615	0	0.00342087	0.00322201	0.00612508	0.00491846	0.000740913	0.00551747	0.005683	0.00659821	1.47e-05	0	0.00223235	0.00650331	0.00673722	0.00290079	0.00221399	0.00607309	3.15e-05	0.00467492	0	0.00268104	0	0.00644203	0.0016667	0	0.00434725	0.00587744	0.00670745	0.00388702	0.000957763	0.00178106	0.00136378	0.00259228	0.00250614	0.00362952	0	0.00316158
KR_1448	Control	Female	0.0113555	0	0	0	0	0.00501831	0.00901849	0.00215855	0.000155943	0.00875385	6.97e-05	0.00531925	0.00469974	0.00757556	0.00510558	5.11e-05	0.0020837	0.00916846	0.00644418	0	0.000601468	0.00559007	0.013025	0.0109565	0.00304516	0.00252616	0.00757602	0	0.00199564	0	0.000213062	0	0.0151028	0.000126636	0	0.000389982	0.0019564	0.0119005	0.00123316	0.000135654	0.000869004	0.000462117	0.00193942	0.000410341	0.00182246	0	0.00182831
KR_0021	Dyslipidemia	Male	0.00558252	0	0	0	8.62e-05	0.00448746	0.00544653	0.00247102	0.00171609	0.00322844	0	0.00370158	0.00378207	0.00512732	0.00563721	0.00123647	0.00527412	0.00713532	0.00590677	0.000114693	0.000187593	0.000300787	0.00430265	0.00418475	0.0034033	0.00315811	0.00504691	7.85e-06	0.00330562	0	0.00315301	0.000103578	0.0106411	0.00134416	0	0.0032897	0.00561761	0.00627671	0.0032837	0.00118276	0.00283574	0.0025799	0.00281293	0.00277689	0.0021268	0	0.00300731
KR_1665	Dyslipidemia	Female	0.00688264	0	0	2.5e-05	9.61e-05	0.00546914	0.00643521	0.00450361	0.00215439	7.29e-06	7.8e-05	0.00735476	0.00770817	0.00702291	0.00454363	0.000967106	0.00221078	0.0060469	0.0123396	0	0.00106528	0.000770171	0.00589635	0.00560334	0.00339597	0.00247602	0.00720325	0	0.00447954	1.66e-05	0.00112536	0	0.00663749	0.000426267	0	0.00254233	0.00266484	0.00692667	0.00282296	0.00101331	0.00290657	0.0025608	0.00347071	0.0044174	0.00305739	0	0.00446676
KR_1028	Dyslipidemia	Male	0.00996091	0	0	0	2.69e-05	0.0066327	0.00839003	0.000117758	0	0.00454603	0	0.0137079	0.0129474	0.0141129	0.00222849	0	0.000787567	0.00505492	0.00530424	0	0.000258447	0.00201863	0.0146931	0.0129245	0.00663136	0.00240993	0.0127822	0	0.000774776	0	0	0	0.0135006	0	0	1.5e-05	0.000697474	0.0074051	0.00084726	0	0.000162196	7.43e-05	0.00414218	5.32e-05	0.0045155	0	0.0035599
KR_0446	Dyslipidemia	Male	0.00551593	0	0	0.000518576	0	0.00413055	0.00512633	0.00373107	0.00219679	0.000803024	0	0.00538567	0.00513868	0.00610056	0.00604167	0.000824379	0.00364348	0.0084214	0.0080619	8.6e-06	0.000242414	0.000539661	0.007051	0.00626298	0.00298208	0.00252168	0.005872	0	0.00385188	0	0	0	0.00958424	0.000391931	0	0.00158855	0.00568224	0.00516878	0.00254218	0.00146056	0.00211782	0.0017104	0.00311145	0.00210405	0.00337302	0	0.00266074
KR_0905	Dyslipidemia	Male	0.00687778	0	0	0	0	0.00410096	0.00595092	0.00265837	0.00156567	0.0042861	0	0.00425676	0.00412827	0.00621855	0.00633711	0.000607367	0.00529449	0.0047255	0.0075846	0	0.000309231	0.00364958	0.00647031	0.00614529	0.00268286	0.00367836	0.00625317	0	0.00314815	0	0.000250504	0	0.00619574	0.00041881	0	0.00158688	0.00585496	0.00829467	0.00241953	0.00115243	0.00225608	0.00149519	0.00251424	0.00200802	0.00216295	0	0.00346722
KR_1637	Dyslipidemia	Male	0.00690363	1.36e-05	0	8.13e-05	0.00011957	0.00462559	0.00618804	0.00274059	0.00178774	0.00376294	6.34e-05	0.00400723	0.00396767	0.00644013	0.00580757	0.00135976	0.00523805	0.00605463	0.00696253	0.000408308	0.000607355	0.00322795	0.00632237	0.00608233	0.00283259	0.00229068	0.00629366	6.35e-05	0.00343065	0	0.00144715	0	0.00589111	0.000785688	0	0.00195423	0.00580355	0.00717927	0.00310759	0.00115049	0.00266031	0.00200207	0.00212586	0.00207608	0.00202259	0	0.00298829
KR_0297	Dyslipidemia	Female	0.00598243	1.12e-05	0	0	3.35e-05	0.0052689	0.00644145	0.00295656	0.00160454	0.00289825	9.59e-05	0.00516409	0.00510977	0.00666766	0.00572098	0.000581534	0.00428984	0.00725804	0.0071735	0.000147308	0.0003855	0.00311071	0.00613138	0.0056074	0.00261123	0.00300022	0.00621202	5.77e-05	0.00319123	6.47e-05	0.00210351	0	0.00841688	0.000836473	0	0.00187326	0.00487411	0.00670383	0.00295395	0.00115504	0.00260395	0.00190938	0.00236241	0.00218168	0.00185371	0	0.00289722
KR_0677	Dyslipidemia	Male	0.00683043	9.79e-06	1.53e-05	3.23e-05	9.88e-05	0.00549678	0.00617004	0.00356579	0.00141663	0.00151836	0.000105086	0.00629812	0.00619269	0.00677987	0.0054079	0.000935678	0.00395308	0.00796664	0.00859419	0.000195101	0.00061615	0.000818843	0.00617802	0.00574488	0.00255232	0.00325836	0.00604159	0	0.00416232	0	0.00150598	0	0.00693779	0.000504761	0	0.00204542	0.00500009	0.00562709	0.0030379	0.00172064	0.00240837	0.00237231	0.00171478	0.00225056	0.00129432	0	0.00335069
KR_0660	Dyslipidemia	Male	0.00651478	6.88e-05	0	0	0	0.00312441	0.00475651	0.00284909	0.00187385	0.00195547	0	0.00388878	0.00379181	0.00488545	0.00760678	0.00124925	0.00366157	0.00899464	0.00803411	0.000338311	0	0.000566461	0.00555208	0.00544186	0.00196052	0.00181176	0.00507051	0	0.00379071	0	0.0023046	0	0.0074926	0.000831352	0	0.00244379	0.0050556	0.00531082	0.00333973	0.00188349	0.00189315	0.00171658	0.00221102	0.00298707	0.00202808	0	0.00275683
KR_1133	Control	Male	0.00958729	3.44e-05	0	2.57e-05	6.17e-05	0.00564811	0.00847068	0.00299518	0.000601207	0.00355233	0.000111061	0.00737306	0.00732883	0.0090793	0.00456548	0.000338029	0.00303838	0.00799995	0.00723642	0.000287388	0.000431418	0.00222136	0.0117021	0.0075023	0.00263721	0.00257981	0.0083526	0	0.0024778	0	0.00254913	0	0.0109501	0.00065604	0	0.000961633	0.00354122	0.00681109	0.00203691	5.23e-05	0.00166211	0.00141731	0.00159414	0.000913511	0.00122126	0	0.0022999
KR_1528	Dyslipidemia	Male	0.0078489	0	4.86e-05	0.000232923	0.000175642	0.00523718	0.00704713	0.0024471	0.000911687	0.00471133	0.00021241	0.00387109	0.00332769	0.00674187	0.00567583	0.000525166	0.00561377	0.00787677	0.00785305	0	0.000347862	0.00447671	0.00735228	0.00649289	0.00285734	0.00278239	0.00642963	0	0.00338104	0	0	0	0.0105185	0.000430214	0	0.00114552	0.00632977	0.00784157	0.00315598	0.00121336	0.00257031	0.00227474	0.00296896	0.00110532	0.00250474	0	0.00272106
KR_1455	Dyslipidemia	Male	0.0114945	0	0	0	3.37e-05	0.00568369	0.00687246	0.000681074	0	0.00196424	0.000186949	0.0107718	0.0100518	0.0100919	0.00440155	0	0.000507425	0.0104709	0.00857479	0	0.000618267	0.00203506	0.0130374	0.00952651	0.00278179	0.00179374	0.0091155	0	0.00138607	0	0	0	0.0141961	0	0	0	0.000468026	0.00556165	0.00139251	0.000243205	0.000329581	0.000272786	0.00158086	3.93e-05	0.00119755	0	0.00117329
KR_1227	Dyslipidemia	Male	0.015473	0	0	0	0	0.00212337	0.00363649	0.00103049	0	0.00174212	3.54e-05	0.00312368	0.00271623	0.0079859	0.0124183	0	0.000723743	0.0123059	0.00632972	0	0.000181672	0.00119953	0.0161553	0.0161553	0.00130263	0.000537957	0.00817557	0	0.000522767	0	0	0	0.0292044	0	0	0	0.000744393	0.00412747	5.51e-05	0.000412161	7.89e-05	3.58e-05	0.000810774	0	0.000870087	0	0.000397565
KR_1421	Dyslipidemia	Female	0.00648216	0	0	2.63e-05	0.000146503	0.00512427	0.00643236	0.00333476	0.00159649	0.00204511	0	0.00496145	0.0047111	0.00654598	0.0058993	0.000808556	0.00432995	0.00804331	0.0072424	0.000183714	0.000413597	0.00205604	0.00640193	0.0051626	0.00280578	0.0023152	0.0062519	4.07e-05	0.00349654	0	0.00159006	1.12e-05	0.00996332	0.000905889	0	0.00182634	0.00530252	0.00614239	0.00276192	0.00129735	0.00233564	0.00165148	0.00272528	0.00235782	0.00291441	0	0.00272894
KR_1324	Dyslipidemia	Male	0.00701901	0	0	5.43e-05	1.76e-05	0.00478707	0.00610078	0.00358117	0.00165444	0.00246189	0.000220737	0.00498515	0.00483082	0.00620436	0.00534053	0.000614474	0.00437799	0.00770175	0.00704159	5.39e-06	0.000658769	0.00298238	0.00702653	0.00625152	0.00268833	0.0028031	0.00575138	0	0.00357252	0	0.000389651	0	0.00821768	0.000649555	0	0.00221346	0.00525607	0.00601556	0.00296114	0.00149098	0.00207184	0.00161859	0.00272606	0.00237204	0.00250598	0	0.00263549
KR_0965	Dyslipidemia	Male	0.00693561	0	8.9e-06	0	2.9e-05	0.00451242	0.00589179	0.00306763	0	0.00316514	0	0.00511173	0.0050664	0.00635123	0.00724211	0.000481853	0.00464066	0.00955908	0.00747573	0	0.000321551	0.00261683	0.00750475	0.00619947	0.00308765	0.00240468	0.00637123	0	0.00226958	0	0.00276648	0	0.0168661	0.000146373	0	0.00214525	0.00598281	0.00759574	0.00265337	0.000439646	0.00248512	0.00187735	0.00331308	0.00172678	0.00302332	0	0.00194793
KR_0786	Dyslipidemia	Male	0.00728038	0	0	2.86e-05	0	0.00406377	0.00528773	0.00426445	0.00122703	0.00305287	0.000271222	0.00559639	0.00529314	0.00620669	0.00490748	0.000471145	0.00442869	0.00820539	0.00865983	0	0.000519228	0.00356808	0.00707771	0.0065641	0.00186329	0.00260506	0.00617124	0	0.00283484	0	0.00129263	0	0.00973705	0.000390363	0	0.0020053	0.00488438	0.00637182	0.00236143	0.000751936	0.00218799	0.00200652	0.00175289	0.00151868	0.00142489	0	0.00257835
KR_0919	Dyslipidemia	Male	0.00663322	4.84e-05	0	8.17e-05	2.46e-05	0.00363019	0.00617472	0.00215065	0.00121188	0.00265448	9.33e-05	0.00343877	0.00299781	0.00584011	0.00931271	0.000827456	0.00388863	0.0115449	0.00866008	0	0.000118729	0.00138079	0.00533986	0.00641451	0.00234289	0.00202556	0.00604096	0	0.00320408	0	0.000516521	0	0.013711	0.000370389	0	0.00196129	0.00591105	0.00524058	0.0026049	0.00107956	0.00183622	0.0022876	0.00302221	0.00210081	0.00354917	0	0.00211017
KR_1700	Dyslipidemia	Male	0.010626	0	0	0	0.000149788	0.00461817	0.00817684	0.000306593	1.83e-05	0.00790207	1.85e-05	0.00473726	0.00481622	0.00879333	0.00832343	0	0.00482224	0.0080443	0.00605134	0	0.000579325	0.00588351	0.0112421	0.0102373	0.00315313	0.0019013	0.00877522	0	0.000712278	0	0	0	0.0163125	0	0	1.99e-05	0.00464646	0.0116021	0.000518832	7.09e-05	0.0012354	0.000667867	0.00191765	0.000235418	0.00251874	0	0.00150223
KR_0999	Dyslipidemia	Female	0.00764861	5.47e-05	0	0.000334208	0	0.00602718	0.00676163	0.00364103	0.00149725	0.00134358	0.000442938	0.00690579	0.00667369	0.00742817	0.00446373	0.000747786	0.00342413	0.00763853	0.00788966	0	0.000621421	0.00289747	0.00739998	0.00639355	0.00255235	0.00262368	0.00709175	0	0.00351127	0	0.00159097	0	0.00818112	0.000516373	0	0.0013672	0.00515122	0.00672794	0.0032371	0.00125431	0.00240994	0.0015793	0.00233924	0.0016473	0.00200438	0	0.00233918
KR_1220	Dyslipidemia	Male	0.00747206	0	0	0	4.76e-05	0.00466921	0.00721978	0.00203464	0.00108888	0.00542683	8.7e-05	0.00335431	0.00317536	0.00622519	0.00733951	0.000438896	0.00454408	0.00584473	0.00793479	0	7.63e-05	0.00122094	0.00626158	0.00598541	0.00286186	0.00244698	0.0060858	0	0.00298799	0	0.00129682	0	0.00977937	0.000683813	0	0.00123418	0.00468785	0.00949557	0.00188333	0.00142883	0.0021308	0.0014309	0.00232887	0.0016885	0.00190164	0	0.00295284
KR_1299	Control	Female	0.00916598	2.41e-05	0	0	1.99e-05	0.00359761	0.0073827	0.00075041	5.89e-05	0.0026274	0.000193191	0.00740702	0.00665047	0.00850661	0.00950758	4.15e-05	0.00182896	0.0131392	0.00718259	3.86e-05	0.000632257	0.00326339	0.0109442	0.00770242	0.00262714	0.00207896	0.00855649	0	0.00130378	0	0.000367572	0	0.0213981	0.000113334	0	0.000209922	0.00206558	0.00689784	0.00111028	0.000126533	0.000506517	0.000254358	0.00253582	0.000186214	0.00261548	0	0.00149837
KR_0795	Dyslipidemia	Male	0.0108151	0	0	0	3.7e-05	0.00372204	0.00702554	0.000578938	0	0.00651721	8.03e-05	0.00585427	0.00519425	0.00911991	0.00770755	0	0.00115985	0.0122144	0.00685862	0	0.0005065	0.00525534	0.0131229	0.0107787	0.00301302	0.00188007	0.00926307	0	0.000605158	0	0	0	0.0156209	0	0	0	0.00103349	0.00988575	0.000555609	0.000227606	0.000317836	0.000147714	0.00245608	0.000258888	0.00252952	0	0.00151366
KR_1001	Dyslipidemia	Male	0.00573525	0	0	0	0	0.00195806	0.00488289	0.000891345	6.8e-05	0.00226324	0	0.00462374	0.00445729	0.00520613	0.0142608	2.05e-05	0.00137497	0.0190905	0.00367821	0	0.00026006	0.00286191	0.0100805	0.00700145	0.00146416	0.00142176	0.00569288	0	0.000437687	0	0.000158407	0	0.0520629	0	0	4.26e-05	0.00146743	0.00554875	0.00018146	5.66e-05	0.000113947	5.13e-05	0.0010334	0.000134123	0.000763381	0	0.00153417
KR_1193	Dyslipidemia	Male	0.00744853	0	0	0.000146782	1.23e-05	0.00557306	0.00720254	0.00268023	9.74e-05	0.00420915	0	0.0054751	0.00539811	0.00710611	0.00583438	0.000540259	0.00464718	0.00758414	0.00683251	0	0.000314618	0.00355613	0.00712305	0.00678658	0.00472345	0.00275421	0.00697944	0	0.00375055	9.69e-06	0.00240347	0	0.00802994	0.000268006	0	0.00188494	0.00511326	0.0078776	0.00302072	0.000692762	0.00230334	0.0015541	0.00235115	0.00174041	0.0018798	0	0.00290503
KR_0899	Dyslipidemia	Female	0.00755763	0	0	0	0	0.0049826	0.00671984	0.00369493	0.00101028	0.00193969	0.000376701	0.00634277	0.00622331	0.00706739	0.0047036	0.000593898	0.00389577	0.00827159	0.0079736	0	0.000901367	0.00261842	0.00823941	0.0066635	0.00301987	0.00305852	0.00643419	0	0.00421233	0	0.000711153	0	0.00926977	0.000412429	0	0.000990587	0.00531833	0.00620466	0.00324093	0.00119981	0.00217229	0.00168749	0.00203736	0.00106215	0.00167741	0	0.00294816
KR_0981	Dyslipidemia	Female	0.0107239	0	0	9.48e-05	0	0.00279887	0.00464801	0.00157614	0.000777852	0.00810273	0	0.0026207	0.00260525	0.00716298	0.00928875	0.000373583	0.00607962	0.00750987	0.00644454	0	0	0.00350367	0.00920829	0.00831013	0.000791998	0.00163015	0.00741326	0	0.00198988	0	0	0	0.0102535	0.000254673	0	0.000988263	0.0059216	0.0108184	0.00149134	0.000820115	0.00178766	0.00113122	0.00162382	0.000864545	0.00218597	0	0.00232397
KR_1403	Dyslipidemia	Female	0.00706492	0	0	0	4.12e-05	0.00625266	0.00779008	0.00296133	0.0010325	0.0032746	1.98e-05	0.00641046	0.0062485	0.00774254	0.00466792	0.000336804	0.00409972	0.0079417	0.00788917	0	0.00180318	0.00235894	0.00724512	0.00680887	0.00315818	0.00287854	0.00726144	0	0.00399778	1.43e-05	0.000172347	0	0.00713461	0.000252825	0	0.00109491	0.00487208	0.00725616	0.00260434	0.00160352	0.00192277	0.00126381	0.0022815	0.00111776	0.00196477	0	0.00336185
KR_1265	Dyslipidemia	Male	0.0105349	0	0	5.65e-05	3.81e-05	0.00404625	0.00694941	0.00182852	7.92e-05	0.00682097	0.000183607	0.00460333	0.00408238	0.00894518	0.00464466	0.000132723	0.00471904	0.0056494	0.00667884	0	0.000426166	0.00161268	0.0106181	0.00959377	0.00160062	0.00173941	0.00874473	0	0.0016626	7.5e-05	0.000650197	0	0.0138622	0.00018047	0	0.000265554	0.00476872	0.0116758	0.000976001	0.000759458	0.00126718	0.000676547	0.00198629	0.000355886	0.00163889	0	0.0013677
KR_0742	Dyslipidemia	Male	0.00689014	2.77e-05	0	0.000190198	0.000659748	0.00588147	0.00668256	0.00353964	0.000423279	0.00228544	0.000116682	0.00650306	0.00633533	0.00683313	0.00490681	0.000686806	0.00355122	0.00883558	0.00694045	0	0.00103357	0.00141556	0.00597049	0.00546853	0.00301091	0.00243458	0.00639181	0	0.0041352	0	0.00291853	0	0.0105043	0.00029263	0	0.0019636	0.00431225	0.0068747	0.00372386	0.000590757	0.0012738	0.00121275	0.00228715	0.00180252	0.00188996	0	0.00327876
KR_1668	Dyslipidemia	Male	0.00780489	1.26e-05	0	0	4.53e-05	0.00473055	0.00621305	0.00290613	0.00125426	0.00347658	0.000786781	0.00626382	0.00606725	0.00756147	0.00443787	0.000517195	0.00439114	0.00588109	0.00808113	0	0.000432094	0.00360831	0.00869733	0.00754813	0.00361748	0.00245377	0.00709555	0	0.00286274	0	0	0	0.00934551	0.000275535	0	0.00122151	0.00486441	0.00799235	0.0021352	0.000901277	0.00208591	0.00145738	0.00268027	0.00133742	0.00250787	0	0.00263726
KR_0751	Dyslipidemia	Male	0.0085304	5.58e-05	0	0.000130463	1.86e-05	0.00508793	0.00624104	0.00361343	0.00118822	0.00144548	0.00034645	0.00688109	0.00642877	0.0072369	0.00490327	0.000415233	0.00308807	0.00918167	0.00796257	5.48e-05	0.00106927	0.00146854	0.00808685	0.00709721	0.00249214	0.00268412	0.00657596	0	0.0030248	0	0.00146666	0	0.0097753	0.000704566	0	0.00104437	0.00425528	0.00635427	0.00227317	0.00110713	0.00175867	0.00150596	0.0028328	0.0016203	0.00280895	0	0.00224414
KR_0871	Dyslipidemia	Male	0.00603065	3.26e-05	0	0	0.000218016	0.00476516	0.00639777	0.00268887	0.000701077	0.00233308	0.000650395	0.00697641	0.00713477	0.00782633	0.00482439	0.000401803	0.00326808	0.00610136	0.00671154	1.86e-05	0.00051032	0.00315059	0.00725852	0.00680256	0.00332995	0.00292323	0.00730492	0	0.00317046	0.000226453	0.00218496	0	0.00650805	0.000275086	0.000188255	0.00132235	0.004578	0.00722017	0.00240406	0.00168363	0.00167615	0.0010808	0.00239352	0.00143388	0.0026975	0	0.00271263
KR_0283	Dyslipidemia	Female	0.0062292	0	0	0	0.000169699	0.00506612	0.0055709	0.00424088	0.000913969	0.000322344	9.78e-05	0.0073964	0.007224	0.00720523	0.00350696	0.00093872	0.00338545	0.00647111	0.0069478	0.00016273	0.000448561	8.77e-05	0.00621338	0.00573788	0.00259702	0.00215616	0.00707793	0.000216326	0.00351538	0.000497319	0.00416056	1.02e-05	0.00566833	0.0011814	0	0.00255307	0.00475082	0.00637595	0.00317932	0.0030674	0.00162134	0.00129081	0.00185373	0.00214493	0.00196703	0	0.00273783
KR_0832	Dyslipidemia	Female	0.00842021	0	0	0	4.97e-05	0.00402788	0.00588304	0.00120389	0	0.00547009	0	0.00613974	0.00544312	0.00877529	0.00569435	0	0.00429077	0.00735239	0.0065677	0	0.000768964	0.00416093	0.00921568	0.00811106	0.00276966	0.00277448	0.00836043	0	0.00287197	1.14e-05	0.00357106	0	0.0102485	0	0	5.08e-05	0.00440655	0.0102793	0.00221714	0.00170107	0.000642231	0.000311487	0.00238467	0.000115743	0.00219069	0	0.00285422
KR_1164	Dyslipidemia	Male	0.00822948	3.37e-05	1.78e-05	5.77e-05	1.84e-05	0.00435772	0.00600651	0.00277679	0.00012424	0.0025906	0.000172631	0.00790019	0.00753463	0.00886206	0.00892319	9.06e-05	0.00137871	0.0131445	0.00971109	7.32e-05	0.000185259	0.00189924	0.00999313	0.00857309	0.00237393	0.00172409	0.00907956	0	0.000553929	0	0.000453374	3.05e-05	0.0224109	7.61e-05	0	0.000150724	0.00132809	0.0064781	0.000725726	0.000268902	0.000893562	0.000520662	0.00139935	0.000132378	0.00143831	0	0.00128762
KR_0898	Dyslipidemia	Female	0.00717719	0	5.63e-06	0.000174595	8.51e-05	0.00564589	0.00792994	0.00219761	0.00071519	0.00433795	0.000266475	0.00820555	0.00813548	0.00902072	0.00472447	0.000647669	0.00426545	0.00724318	0.00717705	0.000327566	0.000685231	0.00360387	0.00937411	0.00823801	0.00526618	0.00300035	0.00843536	0	0.0019446	4.03e-06	0.000421916	0	0.0105443	0.000261025	0	0.000626481	0.00469377	0.00940488	0.00206715	3.52e-05	0.00171551	0.00100762	0.00269744	0.000679439	0.00241935	0	0.00247199
KR_0103	Dyslipidemia	Male	0.00786366	6.56e-06	0	0.00015217	1.43e-05	0.00423588	0.00634426	0.00347971	0.00127652	0.00578509	2.63e-05	0.00516862	0.00510569	0.00704665	0.00534699	0.000551192	0.0044987	0.00773751	0.00717036	1.43e-05	0.000814035	0.00276682	0.00870799	0.00759458	0.00227111	0.00295658	0.00689302	0	0.00263265	1.84e-05	0.000477315	0	0.0126194	0.000451126	0	0.000840826	0.00484588	0.00855931	0.00249221	0.00100529	0.00215317	0.00130151	0.00320824	0.00147202	0.0030742	0	0.00340367
KR_1514	Control	Male	0.00778561	0	0	0	8.46e-05	0.00530976	0.00578102	0.0035199	0.000680807	0.00143168	0	0.00915131	0.00911658	0.0087277	0.00449672	0.000262857	0.0023446	0.00858711	0.0099926	0	0.00054006	0.00047542	0.0088329	0.00816858	0.00266901	0.00155042	0.00860834	0	0.00160907	0	0.000791773	0	0.0120549	0.000152018	0	0.000949	0.00422146	0.00556533	0.00175497	0.00115886	0.00120165	0.00076281	0.00137715	0.00101378	0.00150566	0	0.00209016
KR_0815	Dyslipidemia	Male	0.00938521	0	0	0	2.76e-05	0.00423126	0.00688755	0.000495352	0	0.00164995	2.35e-05	0.00556753	0.00500031	0.0112102	0.0127853	0	0.00133227	0.0154944	0.00730821	0	0.000497629	0.00206474	0.0148254	0.0148254	0.00180397	0.000716981	0.0114309	0	0.00127554	0	0.000226285	0	0.0188263	0	0	0	0.00158987	0.00691487	0.000873611	0.000118689	0.000406134	0.000192879	0.000721452	0.000157698	0.00057991	0	0.00156036
KR_0267	Dyslipidemia	Female	0.0112188	0	0	0	0	0.00379839	0.0071142	0.00117319	0	0.00311177	0.000245021	0.00671311	0.00648629	0.00910884	0.00941578	0	0.000807114	0.0130324	0.00723261	0	0.00028825	0.00290802	0.0116371	0.0108373	0.00245958	0.00181251	0.00938819	0	0.0010137	0	0	0	0.0171826	0	0	0	0.000766459	0.00782571	0.000527064	0	0.00112357	0.00063021	0.00156862	5.9e-05	0.00197596	0	0.00100855
KR_0123	Dyslipidemia	Male	0.00902791	0	0	0	0	0.00268041	0.005997	0.00125421	0.000210072	0.00453371	5.64e-05	0.00567234	0.00506917	0.00757821	0.011432	5.32e-05	0.00162157	0.0147745	0.00804519	0	0.000223287	0.00157875	0.00896069	0.00695261	0.00190517	0.00118163	0.00793159	0	0.000481902	0	0	0	0.037524	4.03e-05	0	0.000114751	0.00172762	0.00662529	0.000858314	0.000224694	0.000670483	0.000328344	0.000638151	0.000110912	0.000442815	0	0.001737
KR_1674	Dyslipidemia	Female	0.00992701	0	0	0	0	0.00292903	0.00429849	0.00145917	0.000430806	0.00412858	0	0.00348532	0.0029088	0.00537976	0.0111035	0.000175117	0.00248201	0.0134865	0.0071047	0	5.6e-05	0.00177285	0.00793995	0.00779402	0.00089788	0.00101231	0.00583775	0	0.00116157	0	0	0	0.0258825	0.000129649	0	0.000590448	0.00250123	0.00666605	0.00107616	0.000588368	0.000678045	0.000374535	0.00106656	0.000471803	0.00102455	0	0.00115529
KR_0137	Dyslipidemia	Male	0.0116365	0	0	0	1.27e-05	0.00511243	0.0092571	0.002728	0	0.00789213	5.96e-05	0.00735553	0.00746107	0.011331	0.00631531	0	0.000902132	0.00927446	0.00804351	0	0.000232789	0.00504204	0.0130984	0.0107734	0.00442298	0.00314366	0.0107582	0	0.000269116	0	0	0	0.0117049	0	0	0	0.00058533	0.0111325	0.000188735	0.00032908	0.00172084	0.00116741	0.00284363	4.42e-05	0.00329667	0	0.00247631
KR_1597	Dyslipidemia	Female	0.0103491	0	0	0	0	0.00482551	0.00970508	0.00146313	0.000778724	0.00723996	0.000235429	0.00297559	0.00279684	0.00797463	0.00563566	0.00029929	0.00336504	0.00770565	0.00679072	0	0.000431936	0.00474272	0.0101432	0.00966342	0.00317765	0.00174292	0.00813705	0	0.00190498	8.41e-06	0.000129969	0	0.0112652	0.000189123	0	0.000541746	0.00316272	0.0109891	0.000994214	0.000523774	0.00141907	0.000738181	0.00221425	0.000440633	0.00166751	0	0.00317218
KR_1296	Dyslipidemia	Male	0.0116575	0	0	0	0	0.00360748	0.00509454	0.00162178	0	0.00493411	0	0.0067394	0.0062096	0.00850077	0.00762912	0	0.000405045	0.0116463	0.00980979	0	0.000282313	0.000957724	0.0107705	0.0105064	0.00257881	0.00154911	0.00864547	0	0.000451936	0	0.000197431	0	0.0237794	0	0	0	0.000360643	0.00860552	9.78e-05	0	0.000104389	4.75e-05	0.000976338	4.71e-05	0.000913276	0	0.00138436
KR_0648	Control	Male	0.00542826	0	0	0.000266574	0	0.00505806	0.00582948	0.00358326	0.00112156	0.00256198	0	0.0040842	0.00428645	0.00552188	0.00561801	0.00135612	0.00490518	0.00668475	0.00636838	0	0.000224282	0.00223435	0.00473745	0.00468209	0.00349821	0.00318049	0.00547605	0	0.00418828	0	0.000427029	0	0.008049	0.000487963	0	0.00311462	0.00602995	0.00656361	0.00405153	0.0016902	0.00334259	0.00284264	0.00270431	0.0023548	0.00205025	0	0.00338223
KR_0451	Control	Male	0.0161261	0	0	0	0	0.00299994	0.00730725	0.000162104	0	0.00331478	1.75e-05	0.00401042	0.00371259	0.0114181	0.00539219	0	0.000451478	0.0036757	0.00647627	0	0.000300081	0.00353408	0.00846605	0.0174888	0.00163881	0.00102669	0.0100608	0	0.000644926	0	0.00027286	0	0.0157232	0	0	0	0.000426479	0.00804327	0.000487418	0.000174277	0.000352882	0.000174636	0.000416095	0	0.000366532	0	0.000863987
KR_1415	Dyslipidemia	Male	0.00669591	0	0	0.000397166	1.82e-05	0.00544068	0.00686728	0.00290592	0.000823393	0.00456489	5.66e-05	0.00480778	0.00468322	0.00690556	0.00419862	0.000454045	0.00471554	0.00939303	0.00728077	0	0.000624904	0.000882826	0.00646751	0.00598803	0.00341313	0.00276214	0.00678182	0	0.00246394	6.57e-05	0.00117772	0	0.0113306	0.00023469	0	0.00186	0.00478965	0.00873584	0.00238205	0.000871499	0.00196169	0.00164496	0.00284364	0.00128124	0.00220482	0	0.00245225
KR_1410	Dyslipidemia	Female	0.00678447	1.73e-05	0	0	0.000271063	0.00601353	0.00653578	0.00329582	0.00136049	0.00124458	0.00014932	0.00718623	0.0068564	0.00729342	0.00430373	0.000697763	0.00315208	0.00915566	0.00739041	1.56e-05	0.00022774	0.00193992	0.00679438	0.00577401	0.00225545	0.00233422	0.00677169	0	0.00484889	0	0.00291615	0	0.00645208	0.0010277	0	0.00195383	0.00398767	0.00491435	0.0034836	0.00120222	0.00082106	0.000543801	0.00204691	0.00168219	0.00150852	0	0.00259769
KR_0664	Dyslipidemia	Male	0.00997745	6.15e-05	0	0	0	0.002618	0.0041131	0.000889837	0.000149272	0.00454349	2.58e-05	0.00681385	0.006374	0.00709495	0.00970201	0.000197823	0.0015142	0.0137176	0.00613113	0.000102175	0.000273121	0.00166116	0.0115473	0.00974529	0.00299112	0.00111527	0.00751216	0	0.000849045	0	0.00106855	0	0.0165379	0.000169537	0	0.000356854	0.00153879	0.00663501	0.000498183	7.53e-05	0.000718082	0.000387519	0.00280168	0.000227161	0.00260556	0	0.00237459
KR_0345	Dyslipidemia	Female	0.0112408	2.32e-05	0	0	7.1e-05	0.00546585	0.00771552	0.00217416	0.000239075	0.00518879	0.000211814	0.00752982	0.00757149	0.00943122	0.00399815	0.000124849	0.00239325	0.00837827	0.00815153	0.000110996	0.00105306	0.00212605	0.0123481	0.0103884	0.00234414	0.00205129	0.00905214	0	0.00124377	0	0.00145018	0	0.0118231	0.000368443	0	0.000520721	0.00239517	0.00988046	0.000903362	0.000279748	0.0013271	0.00086224	0.0015963	0.00054056	0.00150453	0	0.00174194
KR_0054	Dyslipidemia	Male	0.00974456	0	0	0	0	0.00376918	0.00636193	0.00024501	0	0.00263101	0.000118162	0.0110138	0.0106635	0.0109608	0.00651043	0	0.000608963	0.011846	0.00541246	0	0.000129906	0.00274886	0.0149819	0.0115741	0.00361728	0.00172761	0.0108249	0	0.000698956	0	0.000300642	0	0.0167191	0	0	0	0.000583036	0.00610906	0.00014186	0.000122712	0.000494596	0.000237258	0.00254149	0.000129548	0.00220962	0	0.00245111
KR_0082	Dyslipidemia	Male	0.0071752	0	0	0	7.27e-05	0.0038491	0.0047788	0.00282267	0.000964492	0.000681926	9.57e-05	0.00684376	0.00664317	0.00916876	0.00708532	0.000422734	0.0022741	0.0112264	0.00955826	3.52e-05	7.23e-05	0.000812167	0.00926952	0.00945942	0.00259259	0.00146248	0.00892947	0	0.00230178	0	0.00058565	0	0.0129873	0.000334832	0	0.000920142	0.00422422	0.00458899	0.00309372	0.000669186	0.0015905	0.000987083	0.00186351	0.00118005	0.00168356	0	0.00175907
KR_1491	Dyslipidemia	Male	0.00937579	0	0	0	3.55e-05	0.00277447	0.0030946	0.00119276	0.000150753	0.00125834	0.00027563	0.00527969	0.00486709	0.00756089	0.0097571	9.07e-05	0.000451348	0.0172746	0.0097301	3.48e-05	0.000248436	0.000191142	0.00908723	0.00765728	0.00194443	0.00100596	0.00797958	0	0.000607049	0	0.000999585	0	0.0299134	0.000159098	0	0.00026003	0.000494339	0.0046206	0.000506174	0.000226526	0.00040788	0.000203767	0.000661406	0.000283778	0.000596588	0	0.00082835
KR_0243	Dyslipidemia	Male	0.00922879	0	1.71e-05	2.2e-05	4.84e-05	0.00404177	0.00765329	0.000643002	7e-05	0.00563751	0.000107923	0.00504183	0.00474297	0.00852823	0.00831173	1.74e-05	0.00178501	0.0130455	0.00438055	0	0.000975287	0.00473799	0.011321	0.0113393	0.00243025	0.00189314	0.00886021	0	0.000542498	4.18e-05	0.000207196	0	0.0175649	3.74e-05	0	0.00016875	0.00168252	0.0101681	0.00038858	0.000846165	0.000538743	0.000263153	0.00109159	0.000335725	0.000834777	0	0.00245288
KR_0229	Dyslipidemia	Female	0.0071078	0	0	0	0	0.00565088	0.00625878	0.00282017	0.000977798	0.00314593	0.000145988	0.0058628	0.00576025	0.00670482	0.00399401	0.000661384	0.00496288	0.00704883	0.00722163	0	0.000857287	0.000886174	0.00695608	0.00598873	0.00242553	0.00303098	0.00654771	0	0.00339866	1.56e-05	0.00290749	0	0.00919679	0.00119516	0	0.00220908	0.0062303	0.00737165	0.00223895	0.000643792	0.00264673	0.00194341	0.00177701	0.00203342	0.00141657	0	0.0029361
KR_1676	Dyslipidemia	Male	0.0105909	0	0	0	0	0.00294161	0.00499309	0.000342698	0	0.00187366	0.00013577	0.00842965	0.00786763	0.00868735	0.0102797	0	0.000615096	0.0142568	0.00591813	0	0.000338605	0.00134249	0.0135787	0.0109475	0.00174351	0.00118455	0.00901567	0	0.000566314	0	0	0	0.0175607	0	0	1.59e-05	0.000600876	0.00545828	0.000252319	0.000122883	0.000399054	0.000198686	0.00111237	7.96e-05	0.000758275	0	0.00113482
KR_1463	Dyslipidemia	Female	0.00604243	0	0	0	1.02e-05	0.00418056	0.00522467	0.0025089	0.00117281	0.00180331	0.000203948	0.00474502	0.00441642	0.00602779	0.00543708	0.00103216	0.00395255	0.00638456	0.00658048	0.000137063	0.000299143	0.000887684	0.00636189	0.00562077	0.00220791	0.00301018	0.00575323	0	0.00337996	4.42e-05	0.00438645	0.000179653	0.00742889	0.00187492	0	0.00298713	0.00621262	0.00490176	0.00308656	0.000688287	0.00236026	0.00192553	0.00186504	0.00210353	0.00233939	0	0.00257644
KR_0068	Dyslipidemia	Male	0.00660061	0	0	0.000346669	5.15e-05	0.00522947	0.00712967	0.00306778	0.000892935	0.00334672	0.000207872	0.00641328	0.00630444	0.00726385	0.00589409	0.00043989	0.00455579	0.00780364	0.00738007	0	0.000348502	0.00414094	0.00726408	0.00625638	0.00273384	0.0029757	0.00710885	0	0.0027464	0	0.00223438	0	0.00900319	0.000654972	0	0.00144335	0.00548243	0.00751051	0.002307	0.000513407	0.00244398	0.00151658	0.00272288	0.00115305	0.00212798	0	0.00227218
KR_0470	Dyslipidemia	Female	0.0104338	0	0	0	0	0.0052611	0.00742045	0.00137294	9.2e-05	0.00671806	4.24e-05	0.00774522	0.0072708	0.0102941	0.00378362	2.91e-05	0.00122346	0.00942386	0.00713843	0	0.000496064	0.00209069	0.0120792	0.0116792	0.00355285	0.00230071	0.00975647	0	0.00188217	6.99e-05	0.000757054	0	0.013999	6.26e-05	0	2.74e-05	0.00113201	0.0104179	0.00122076	0.000754257	0.000786348	0.000407229	0.00179	6.39e-05	0.0014348	0	0.00202158
KR_1401	Dyslipidemia	Female	0.00740808	0	0	0	2.17e-05	0.00614781	0.00736792	0.00321521	0.00081858	0.00170588	0.000316012	0.00820406	0.00820775	0.00844358	0.00398593	0.000332995	0.00287011	0.00944984	0.00842113	0	0.000681886	0.0018169	0.00778044	0.00660648	0.0036013	0.0025474	0.00804726	0	0.00384479	0	0.000877853	0	0.00884093	0.000356898	0	0.000909793	0.00328411	0.00700527	0.00370435	0.00131499	0.0015833	0.00140072	0.00209577	0.00141643	0.00170594	0	0.00258284
KR_1302	Dyslipidemia	Female	0.00692005	0	0	0	0	0.00376543	0.0045779	0.00299311	0.000971417	0.00278651	3.52e-05	0.0049716	0.00457995	0.00569074	0.00881929	0.000374411	0.00327098	0.0126425	0.00842116	0	0.00046702	0.000775724	0.00720322	0.00604523	0.00241654	0.00191191	0.00594677	0	0.00235828	1.6e-05	0.000204335	0	0.0152544	0.000383746	0	0.00100324	0.00402947	0.0056541	0.00229738	0.00163593	0.00127828	0.000866073	0.00228416	0.00174114	0.0022445	0	0.00187411
KR_1125	Dyslipidemia	Female	0.0122211	0	0	0	0	0.0035722	0.00526874	0.000272231	0	0.00504471	0.000111164	0.00673995	0.00618223	0.00866871	0.00952846	0	0.00032752	0.0149187	0.0099656	0	0.000368395	0.00138707	0.011593	0.011593	0.00113571	0.00139004	0.00890837	0	0.000657597	0	0	0	0.0252203	0	0	0	0.000290332	0.00730804	0.000390901	0	0.000510526	0.000402434	0.000724499	4.43e-05	0.000527389	0	0.00075284
KR_0838	Dyslipidemia	Male	0.00898406	0	0	0	0	0.00607785	0.00886538	0.00021035	0	0.00424832	7.5e-05	0.007013	0.00653258	0.00916992	0.00606533	0	0.0025905	0.00902887	0.00717633	0	0.000427497	0.00499754	0.0120671	0.012174	0.00329644	0.00219857	0.00929241	0	0.00107688	0	0	0	0.013428	0	0	0	0.00277909	0.0105386	0.000695769	7.59e-05	0.00112699	0.000584328	0.00182566	0.00014118	0.00126761	0	0.00121815
KR_0665	Dyslipidemia	Male	0.0110046	0	0	0	0	0.00328631	0.00567993	0.000188193	0	0.00403892	0	0.00596283	0.00520853	0.00974223	0.0111063	0	0.00188426	0.0133795	0.00893064	0	0.000318875	0.0034437	0.0145018	0.0145018	0.00107392	0.00164634	0.0100948	0	3.9e-05	0	0	0	0.0209436	0	0	0	0.00185899	0.00773726	0.000118986	6.23e-05	0.000307815	0.000147777	0.000877583	5.12e-05	0.00101562	0	0.00148727
KR_0872	Dyslipidemia	Male	0.00720229	3.04e-05	0	0	8.84e-05	0.00538848	0.00584642	0.0040633	0.0011954	0.00200684	4.38e-05	0.00691777	0.006601	0.0072487	0.00508012	0.000563707	0.00327223	0.00828281	0.00784942	0.000100421	0.00110971	0.00138272	0.00710618	0.00626904	0.00242778	0.00234609	0.00689787	2.87e-05	0.00285277	0	0.0013517	0	0.00820264	0.000642595	0	0.00133416	0.00441031	0.00552433	0.00346751	0.00110484	0.00194076	0.00168158	0.00223294	0.00156299	0.00201017	0	0.00260891
KR_0207	Dyslipidemia	Male	0.00838714	3.26e-05	0	0	4.05e-05	0.00445814	0.00590067	0.00232692	0.000661725	0.00155727	0.000379246	0.00849977	0.00798532	0.00783751	0.00794386	0.000380958	0.00171415	0.0118169	0.00876403	7.96e-05	0.000499285	0.000607393	0.0115019	0.00817734	0.00325559	0.00170823	0.00794291	0	0.00136045	0	0.000412452	0	0.0142285	0.000260021	0	0.000722603	0.00297012	0.00534034	0.00207701	0.000595418	0.00106085	0.000724854	0.00237827	0.0011666	0.00195643	0	0.00208496
KR_0761	Dyslipidemia	Male	0.00816503	0	0	0	0	0.00251468	0.00427817	6.53e-05	0	0.00348192	3.74e-05	0.00762572	0.00705696	0.0070499	0.0109656	0	0.000167585	0.016453	0.0100368	0	0.000207774	0.000534712	0.011124	0.00836696	0.00165327	0.00073329	0.00756325	0	0.000142554	0	0	0	0.0259124	0	0	0	0.00011378	0.00558989	0.000438392	0	0	0.000192403	0.000670793	0	0.000453162	0	0.00110809
KR_1585	Dyslipidemia	Male	0.0120293	0	0	1.48e-05	0	0.00551514	0.00896701	0.00184506	0	0.0085571	0	0.00643225	0.00607778	0.0104236	0.00555239	1.14e-05	0.00221142	0.00689066	0.00698298	0	0.000277895	0.00778083	0.0134687	0.0115543	0.00401797	0.00286106	0.0105048	0	0.000432057	0	0.00024155	0	0.0138276	0	0	0.000110225	0.00213076	0.0130413	0.00038262	0.000325163	0.00016268	7.44e-05	0.00189946	0.000311142	0.00179465	0	0.00156951
KR_0204	Dyslipidemia	Male	0.00898912	0	0	0	0	0.00478757	0.00870853	0.000980966	0	0.00601775	7.18e-05	0.00636348	0.00619653	0.00944748	0.00718996	0	0.00403934	0.00791831	0.00714216	0	0.000189936	0.0052986	0.0102611	0.00882478	0.00405006	0.00288572	0.0093777	0	0.00280439	0	0	0	0.0129937	0	0	0	0.00401979	0.0109219	0.00108748	0.000513794	0.00131853	0.000718489	0.00242029	0.000154714	0.00303835	0	0.00289338
KR_0347	Dyslipidemia	Male	0.00779759	0	0	9.32e-05	0	0.00443142	0.00566231	0.00278566	0.00103884	0.00166819	0.000512846	0.00619111	0.00597217	0.00723558	0.00607541	0.000499465	0.00331043	0.0104541	0.00822661	0	0.000447186	0.000815404	0.00854036	0.0085472	0.00218768	0.00202835	0.00723592	0	0.00272757	0	0.00100051	0	0.0133891	0.000415893	0	0.000971689	0.00451443	0.00533602	0.00206442	0.00109317	0.00187885	0.0012815	0.00306678	0.00112342	0.00279134	0	0.00196138
KR_0023	Dyslipidemia	Female	0.00871411	0	0	0	0.000149566	0.00522886	0.00618156	0.0027651	2.53e-05	0.00216187	7.44e-05	0.00763698	0.00695396	0.00788069	0.00604171	0.000106707	0.00256361	0.011595	0.00759061	0	0.000454894	0.00102362	0.00904802	0.00758035	0.00259091	0.00252073	0.00772702	0	0.00142481	1.3e-05	0.0015722	0	0.0146065	0.000153064	0	0.000535079	0.00346277	0.00794516	0.0013581	0.00113789	0.00118791	0.000933554	0.00153713	0.000519486	0.00112872	0	0.00172692
KR_1316	Dyslipidemia	Male	0.00808427	0	0	0	0	0.00246924	0.00479657	0.000687727	0	0.00163684	0.0001209	0.0135247	0.0140643	0.00889808	0.00465445	0	0.000323083	0.0101673	0.0122802	0	0.000330457	0.00171999	0.0108331	0.00942799	0.00124716	0.00117848	0.00929304	0	0.000271463	0	0	0	0.015375	0	0	6.71e-05	0.000284546	0.00499678	0.000164273	6.8e-05	0.000272521	0.000126901	0.00101029	0	0.000873192	0	0.000524539
KR_0313	Dyslipidemia	Male	0.00956292	2.05e-05	0	0	8.2e-06	0.00524858	0.00851546	0.00216341	0.000528039	0.00537467	0	0.005398	0.00500926	0.00800595	0.00681547	0.000316533	0.00308229	0.0062516	0.00954523	0	0.000300105	0.00385613	0.00809163	0.00781335	0.00226565	0.00159054	0.00795126	0	0.00170016	0	0.000314298	0	0.0128066	0.000254328	0	0.000566587	0.00302591	0.00978416	0.00162093	0.00029394	0.00185406	0.00111182	0.00202607	0.000983303	0.0022667	0	0.00301071
KR_1066	Dyslipidemia	Male	0.00900857	0	0	0	2.01e-05	0.00363398	0.00480686	0.00117089	2.43e-05	0.00229254	0.000215414	0.00548592	0.004998	0.00707945	0.0108642	0	0.00115494	0.0141222	0.00785446	0	0.000274678	0.00152884	0.0096296	0.00765615	0.00131827	0.0012637	0.00743093	0	0.0010709	0	0.00133278	0	0.0157883	2.38e-05	0	0.00013973	0.00128187	0.00594919	0.00102708	0.000818862	0.000301354	0.000145206	0.000675501	5.66e-05	0.000510763	0	0.00169973
KR_0921	Dyslipidemia	Male	0.00992345	4.29e-06	0	0	2.24e-05	0.00546613	0.00732656	0.00116877	0.000498361	0.00732898	0.000295	0.00257862	0.0023342	0.00657526	0.00792985	0.000166122	0.00401258	0.0107624	0.0062652	0	0.00073819	0.00191596	0.00804487	0.0077305	0.00345683	0.00254163	0.0067513	0	0.0015273	0	0.000436068	0	0.0142463	0.000238296	0	0.000608706	0.00345941	0.0098126	0.00121152	0.000492029	0.00128363	0.000899244	0.00234431	0.00117562	0.00183235	0	0.00282622
KR_0350	Dyslipidemia	Male	0.00915866	0	0	0	0	0.00408357	0.00882285	0.00164209	0.000415915	0.00696148	8.36e-05	0.00347217	0.00320912	0.00692771	0.00726622	0.000233357	0.00455498	0.00812224	0.00573586	0	0.000199357	0.00445075	0.00887804	0.00845235	0.00204908	0.00121473	0.00721578	0	0.00122456	0	0.000920344	0	0.0158768	0.000138932	0	0.000569818	0.00433073	0.0113124	0.00110092	0.000197227	0.00142602	0.000730501	0.00232099	0.000638539	0.00181345	0	0.00259806
KR_0414	Dyslipidemia	Male	0.00885124	0	0	0	0	0.00515506	0.00583941	0.000906867	0	0.000772516	0	0.00803346	0.00711789	0.00985305	0.0103495	0	0.00179512	0.0141399	0.00843589	0	5.39e-05	0.000865814	0.010561	0.010561	0.00104047	0.001031	0.0100783	0	0.00306284	4.13e-05	0.000736802	0	0.0163522	2.67e-05	0	8.45e-05	0.00195164	0.00276316	0.00103567	0.000197732	0.000399082	0.00030183	0.000648822	4.67e-05	0.000492933	0	0.00194633
KR_0438	Dyslipidemia	Male	0.0153712	0	1.53e-05	0	0	0.00346329	0.00884149	9.53e-05	0	0.0148174	0	0.00175587	0.00141294	0.00447644	0.0059445	0	0.00130595	0.0100957	0.00383584	0	5.15e-05	0.00233066	0.0141066	0.0141066	0.00248168	0.000808254	0.00488675	0	5.93e-05	0	0	0	0.0207744	0	0	0	0.00113771	0.0170991	0	0	0.000344391	0.000161498	0.00139564	0	0.00202464	0	0.000688717
KR_1433	Dyslipidemia	Female	0.00859273	0	0	0	3.34e-05	0.00464248	0.00648673	0.00318248	0.000835847	0.00641922	0.000349699	0.00562576	0.00525209	0.00741662	0.00480039	0.000369137	0.00421133	0.00693281	0.00802422	1.65e-05	0.00016628	0.00213054	0.00919787	0.00839298	0.00243339	0.00231757	0.00736098	0	0.00245299	0	0.000627273	0	0.00901147	0.000636202	0	0.00111312	0.00430957	0.00926183	0.00269611	0.00127968	0.00156617	0.000885244	0.00277346	0.00156109	0.00257115	0	0.00206117
KR_0024	Dyslipidemia	Male	0.00830836	0	0	0	0	0.00506481	0.00612465	0.00304295	0.000465375	0.0018351	0.000508574	0.00684197	0.00636816	0.0087195	0.00715268	0.00026678	0.00237733	0.0102259	0.00889637	2.51e-05	0.000336366	0.00185501	0.00871351	0.00804145	0.00266981	0.00234692	0.00847488	0	0.00165115	0	0.000660429	0	0.0131076	0.000112337	0	0.000760208	0.00278746	0.00546316	0.00104315	0.00047969	0.00132006	0.000756663	0.00216333	0.000507181	0.00207464	0	0.0016416
KR_0670	Dyslipidemia	Male	0.0069331	5.17e-05	0	0	0	0.00552534	0.00744457	0.00429652	0.000799015	0.00360001	0.000221329	0.00811181	0.00782821	0.00789933	0.00528647	0.000270758	0.00326669	0.00959317	0.00808606	0	0.00137597	0.00151999	0.00848728	0.0075561	0.00397976	0.00327783	0.00760644	0	0.00232779	0	0.000481094	0	0.00836911	0.00031367	0	0.000965648	0.00344784	0.00716373	0.00237686	0.000670083	0.00188806	0.00127473	0.00269657	0.000524805	0.00236767	0	0.0028997
KR_1140	Dyslipidemia	Male	0.0105433	0	1.24e-05	0	1.68e-05	0.00545839	0.00978897	0.000553162	0	0.00760256	0.00013042	0.00544933	0.00510039	0.00889222	0.00756707	5.49e-06	0.00122843	0.00821628	0.00751136	0	0.000599159	0.00199397	0.0109973	0.0104464	0.00375257	0.0017865	0.00891373	0	0.00163541	0	0.000133113	0	0.0152113	7.22e-06	0	0.000114309	0.00107691	0.0120968	0.000939913	0.000216414	0.00125436	0.000673031	0.00130143	8.21e-05	0.000919605	0	0.00203703
KR_1643	Dyslipidemia	Male	0.00967853	0	0	4.39e-05	2.51e-05	0.00435184	0.00909179	0.000717331	0.00010114	0.00308229	4.83e-05	0.00607259	0.00580078	0.00853447	0.00831953	3.15e-05	0.00179836	0.011592	0.00692099	0	0.000450805	0.00572924	0.0112877	0.00922774	0.00298367	0.00198753	0.00862132	0	0.000904774	2.66e-05	0.000207745	0	0.0168737	4.14e-05	1.72e-05	0.000207146	0.00179842	0.00841665	0.000698213	0.000568872	0.000604549	0.000296425	0.00167757	0.000253152	0.00137149	0	0.00197977
KR_1318	Control	Female	0.010954	0	0	0	0	0.00416925	0.00588772	0.000107428	0	0.00636397	0	0.00393257	0.00316892	0.00668245	0.0124338	0	0.000614793	0.0161241	0.0038178	0	0.000364164	0.00298444	0.0104783	0.00769495	0.00167089	0.00116945	0.00711343	0	0.00042999	0	0	0	0.0260076	0	0	0	0.000544522	0.00829553	0.000203248	0	0.000718751	0.000374898	0.000882152	0.000105423	0.000648166	0	0.00170459
KR_0091	Dyslipidemia	Male	0.010462	0	0	0	0	0.00407617	0.00753024	0.00147616	0.000587445	0.00840221	0	0.00331856	0.0030108	0.00724966	0.00629884	0.000326756	0.00452823	0.00657175	0.007524	0	0	0.00296395	0.0102161	0.0100698	0.0018366	0.00185074	0.00740102	0	0.00252475	0	0.000379918	0	0.011634	0.000148979	0	0.000918633	0.00462873	0.0111043	0.00187069	0.000279801	0.00163838	0.00109401	0.00201252	0.0010907	0.00223436	0	0.00218378
KR_1449	Control	Female	0.010603	0	0	0	0	0.00763403	0.0100385	0	0	0.00832201	0	0.00807138	0.00781096	0.00978411	0.00425118	0	0.000676589	0.0111055	0.00683548	0	0.00100853	0.00579074	0.0126469	0.0108546	0.00358337	0.002302	0.00946829	0	0.0018237	0	0	0	0.0166432	0	0	0	0.000595458	0.0111139	0.00167295	0.000179273	0.000988568	0.000481542	0.00177508	0.000172069	0.00142389	0	0.00617831
KR_1693	Dyslipidemia	Male	0.0107839	1.72e-05	0	0	0	0.00400468	0.00723913	0.00212035	0.000390057	0.00856221	0	0.00695621	0.00672775	0.00902148	0.00378445	0.000208281	0.00309213	0.00398403	0.00773132	0	0.000387795	0.00257878	0.0134334	0.0121162	0.00427642	0.00208961	0.00905705	0	0.00164151	0	0.000225655	0	0.0176303	0.000160157	0	0.000475451	0.00308937	0.011874	0.00209457	0.000541078	0.001007	0.000522074	0.00187065	0.000876255	0.00172436	0	0.0025804
KR_0302	Dyslipidemia	Female	0.00965189	0	0	7.92e-05	9.26e-05	0.00502546	0.00633004	0.00185101	0.000671803	0.00245124	3.45e-05	0.00648772	0.00601294	0.00861806	0.00614447	0.000394653	0.00229265	0.008668	0.00843299	0	0.00017651	0.000551734	0.0105817	0.010932	0.00250154	0.00155105	0.00835343	0	0.00190387	1.27e-05	7.71e-05	0	0.018212	0.000245092	0	0.000474286	0.00280776	0.00780814	0.00203089	0.000530283	0.0011471	0.000717034	0.00178885	0.00065245	0.0015439	0	0.00184259
KR_0702	Dyslipidemia	Male	0.0125077	0	0	0	0	0.00458746	0.00826882	0.00033506	0	0.0105062	5.99e-05	0.00429599	0.00397518	0.00792505	0.00680798	0	0.00284788	0.00607971	0.00725505	0	0.000177952	0.00473086	0.0124091	0.011817	0.00110077	0.00132784	0.00820918	0	0.000208808	0	0	0	0.0144477	0	0	1.56e-05	0.00249838	0.013667	0.000293698	0	0.00023441	0.000108338	0.00126824	7.27e-05	0.00107181	0	0.000844107
KR_1287	Dyslipidemia	Male	0.0100382	0	0	9.82e-05	0	0.00422473	0.00570898	0.00296162	0.000768644	0.00670158	0.000193628	0.00585464	0.00563445	0.00813825	0.00477266	0.000340321	0.00376474	0.00914727	0.00701502	0	0.000560112	0.00232574	0.0111268	0.0104225	0.00283237	0.001912	0.00790291	0	0.00287751	0	0.000159596	0	0.0132348	0.000327412	0	0.0010955	0.0037875	0.00890354	0.00217215	0.000894107	0.00154817	0.00103057	0.0029678	0.000655541	0.00272635	0	0.00289439
KR_1502	Dyslipidemia	Male	0.00792662	0	0	0	0	0.00369278	0.00463396	0.00421802	0.000661126	0.00566332	2.47e-05	0.0082412	0.00839937	0.00833202	0.00340813	0.000260234	0.00392265	0.00552742	0.00920344	0	0.000379647	0.000901413	0.0096411	0.00824977	0.00294161	0.00160331	0.00821577	0	0.00274307	0	0.000808595	0	0.008903	0.000236144	0	0.00101207	0.00408382	0.00767921	0.00206768	0.00185026	0.00174022	0.00100837	0.00199651	0.000904818	0.0017927	0	0.00321707
KR_0236	Dyslipidemia	Female	0.00695525	6.77e-06	0	0	1.39e-05	0.0071866	0.00863552	0.00254124	0.000767791	2.19e-05	1.26e-05	0.00845108	0.00851417	0.00835366	0.00324791	0.000203668	0.0017442	0.0103133	0.00810116	1.65e-05	0.00156282	0.000769196	0.00762787	0.00697304	0.00273289	0.00207695	0.00813906	0	0.00619326	0.000310503	0.0016822	0	0.0092528	0.000200647	0	0.000933394	0.00291429	0.00632259	0.00254038	0.00185769	0.000892134	0.000694222	0.00101847	0.00120067	0.000725802	0	0.00270642
KR_0114	Dyslipidemia	Male	0.00645235	3.35e-05	0	0	7.08e-05	0.00557145	0.00659089	0.00222335	0.000153121	4.86e-05	3.51e-05	0.00795543	0.00805885	0.00809342	0.0042815	0.00105037	0.00264291	0.00756781	0.00827425	0.000170631	0.000468684	0	0.00653033	0.00585148	0.00336026	0.00250006	0.00782489	0.000107723	0.00442797	0	0.004291	0	0.00717871	0.0020671	0	0.00303049	0.00320675	0.00635705	0.00334315	0.000864524	0.00181155	0.00135479	0.00102392	0.00231217	0.000853558	0	0.00211539
KR_1027	Dyslipidemia	Male	0.00932749	0	0	0	0	0.00517221	0.00652705	0.00117093	0	0.00273425	0	0.00704968	0.00636545	0.00761083	0.0109326	0	0.000941017	0.0183089	0.00652877	0	0.000342739	0.00290401	0.0107949	0.00682864	0.00180727	0.00133374	0.00806415	0	0.000870427	7.43e-06	0.000137833	0	0.0232312	0	0	4.27e-05	0.000926653	0.00580476	0.000412985	0	0.000334385	0.000172145	0.000813591	1.75e-05	0.000619051	0	0.000910904
KR_0474	Dyslipidemia	Female	0.0109832	0	0	0	0	0.00702844	0.00936013	0.00014029	0	0.0087266	0	0.00393868	0.0035146	0.00740374	0.00860022	0	0	0.0118485	0.00635316	5.47e-05	0.000422437	0.00403938	0.0108734	0.00985461	0.00555666	0.00227967	0.00761051	0	0.000132791	0	0	0	0.0221559	0	0	0	0	0.0118501	0	0	0.000283896	0.000457309	0.0017022	0.000394271	0.00107651	0	0.000650652
KR_0100	Dyslipidemia	Male	0.00762961	0	0	0	0	0.00377559	0.007642	0.000361292	1.39e-05	0.00356292	0	0.0137671	0.013869	0.01239	0.00386109	0	0.00203971	0.00789122	0.00682733	0	0.000395211	0.00464369	0.0134094	0.0115155	0.00635563	0.00287775	0.0107684	0	0.00133445	0	0	0	0.013645	0	0	1.64e-05	0.00203313	0.00943692	0.00115497	0.000128011	0.00113092	0.000594041	0.00528864	0.000191344	0.00582468	0	0.00388727
KR_1172	Dyslipidemia	Male	0.010575	0	0	0	0	0.00339976	0.00643013	0.000928918	0	0.00457357	0.000134543	0.00624642	0.00556816	0.00792988	0.0107383	0	0.00193141	0.0156319	0.0081289	0	0.000364619	0.00130154	0.0105266	0.00798882	0.0016399	0.00105754	0.00828242	0	0.000648013	0	0	0	0.0311555	0	0	0	0.00212998	0.0064879	0.000250147	0	6.15e-05	2.75e-05	0.00122995	0	0.00108861	0	0.000617071
KR_1561	Dyslipidemia	Male	0.0131104	0	0	0	0	0.00453143	0.00875629	0.000358785	0	0.00477785	3.58e-05	0.00414964	0.00373473	0.00873878	0.00584943	0	0.00350941	0.0060048	0.00611064	0	0.000327129	0.00439925	0.0127294	0.0127294	0.00337055	0.00173571	0.008386	0	0.000172577	0	0	0	0.0166635	0	0	0	0.00364767	0.0129243	9.69e-05	0.000222919	0.000773212	0.000385919	0.00141505	0.000352362	0.00131595	0	0.00179004
KR_0509	Dyslipidemia	Male	0.00953424	1.62e-05	0	0	0.000571184	0.00556619	0.00598445	0.00377505	0.00093786	0.00186418	0.00028434	0.00775052	0.00671578	0.0080069	0.003741	0.000278449	0.00318332	0.00824291	0.0072577	0	0.000763782	0.00182981	0.00949412	0.00828932	0.0024415	0.00224753	0.00769954	0	0.00334759	0	0	0	0.00925865	0.000397012	0	0.00127091	0.0042488	0.00547971	0.00260856	0.00113696	0.00160247	0.00115164	0.00208847	0.00196112	0.00184314	0	0.00209287
KR_0793	Dyslipidemia	Male	0.00982487	0	0	0	0	0.00211241	0.00301482	0.000700723	0	0.00300375	0.000139958	0.01308	0.0140514	0.0094332	0.00643557	0	0.0010593	0.0115688	0.0137816	0	0.000102804	0.00161409	0.0121569	0.0121569	0.00126748	0.000401512	0.0100508	0	8.15e-05	0	0	0	0.0149495	0	0	0	0.000969794	0.00748338	0.000244894	0	0.000170333	7.79e-05	0.000456129	0.000119338	0.000567344	0	0.000451722
KR_1657	Dyslipidemia	Male	0.0126594	0	0	0	3.5e-05	0.00260488	0.00492414	0.000695617	0	0.00194005	0.000108464	0.00553278	0.0050141	0.00753085	0.0113473	0	0.000227763	0.0178197	0.00550563	0	0.000111276	0.00168241	0.0116873	0.0105653	0.00133591	0.000698012	0.00802231	0	0.000310462	0	0	0	0.021331	0	0	0	0.000203845	0.00499462	0.000246485	9.61e-05	0.000387294	0.000197524	0.000470694	4.62e-05	0.000329234	0	0.000617227
KR_1697	Dyslipidemia	Female	0.00897884	1.03e-05	0	8.5e-05	0.000113741	0.00443523	0.0066181	0.00210119	0.000346519	0.00625146	0.00022864	0.00840073	0.00819201	0.0101066	0.00403295	0.000296505	0.00296088	0.00646205	0.00628493	7.74e-05	0.000724286	0.00267789	0.0126552	0.0113043	0.00364755	0.00245691	0.00963737	0	0.00179163	1.3e-05	0.000513434	0	0.0129226	0.000174294	0	0.000700229	0.00280356	0.0101564	0.00132955	0.000481271	0.00117849	0.000611574	0.00229506	0.000478178	0.00177318	0	0.00364921
KR_0294	Dyslipidemia	Female	0.00918363	0	2.83e-05	0.000121614	0	0.00432982	0.00617417	0.00249323	0.00108478	0.00345688	0.000382406	0.00645927	0.00735537	0.00807646	0.00529617	0.000362784	0.00443875	0.00911863	0.00870962	7.04e-06	0.000458829	0.00588746	0.008756	0.00757188	0.00177169	0.00234858	0.0078825	0	0.00278783	0	0.000265719	0	0.00978744	0.000419917	0	0.000673257	0.00498383	0.00870461	0.0016911	0.000621659	0.00276223	0.00231733	0.00132359	0.000896923	0.00108718	0	0.00231024
KR_0972	Control	Female	0.00766756	0	0	0	0.000107933	0.00655512	0.00776173	0.00261023	0.000985771	0.00371247	0.000236467	0.00609776	0.00537843	0.00691992	0.00513642	0.000360198	0.00471747	0.00760847	0.00722692	0	0.000757617	0.00111262	0.00807873	0.00716736	0.00477716	0.00298957	0.00656879	0	0.00287516	0	0.000522612	0	0.0117628	0.000368541	0	0.0011335	0.00558099	0.00758405	0.00180725	0.00106749	0.00185074	0.00124911	0.00185191	0.0011624	0.00137385	0	0.0024868
KR_1411	Dyslipidemia	Male	0.0101321	0	0	0	0	0.00577766	0.00982257	0.000221854	0	0.00688976	0.000125428	0.00614506	0.00586917	0.00800524	0.00682486	0	0.0016397	0.00965115	0.00793332	0	0.000673574	0.0035383	0.00980889	0.00818823	0.00283449	0.00370554	0.00814468	0	0.00171782	0	0	0	0.0143302	0	0	0	0.00148552	0.0129888	0.000232897	6e-05	0.00254232	0.00164071	0.0013145	0.000475198	0.00100934	0	0.000882193
KR_0549	Dyslipidemia	Female	0.00892159	1.56e-05	0	0	0	0.00337019	0.00623463	0.00236132	0.000296772	0.00364859	0.000254704	0.0065519	0.00621058	0.00775291	0.00758152	0.000150284	0.00297029	0.0114685	0.00826216	0	0.000144324	0.00148091	0.00849153	0.00723341	0.00256406	0.00199114	0.00795449	0	0.00171637	4.04e-05	0.000594308	0	0.0125561	0.000211816	0	0.00079818	0.00337924	0.00791443	0.00110178	0.00106764	0.00148156	0.000914014	0.00141487	0.000525126	0.00188147	0	0.00216938
KR_1291	Dyslipidemia	Male	0.00931994	0	0	0	0	0.00304128	0.00471513	0.000480967	0	0.000808844	0	0.007712	0.00716231	0.00748078	0.0111016	0	0.000201549	0.0154339	0.0087425	0	0.000842306	0.00094036	0.0114247	0.00835894	0.0020084	0.000982466	0.00787389	0	0.000330623	0	0	0	0.0281511	0	0	0	0.00018613	0.00426108	6.51e-05	0.000347325	0.00029659	0.000199841	0.00142435	5.35e-05	0.00117189	0	0.00169052
KR_0156	Dyslipidemia	Male	0.0125942	0	0	7.33e-05	8.92e-06	0.0037469	0.00601629	0.00181633	2.06e-05	0.0106375	8.35e-05	0.0029411	0.00289096	0.00724174	0.00365741	0.000239588	0.00504172	0.00599734	0.00705052	0	0.000164545	0.00272804	0.0128229	0.0119294	0.00267099	0.00196437	0.00756136	0	0.00202455	1.61e-05	9.44e-05	0	0.013714	0.000114742	0	0.00100264	0.00474003	0.0131913	0.00161699	0.000998565	0.00119302	0.000670055	0.00159187	0.000844226	0.00148546	0	0.00200988
KR_0025	Dyslipidemia	Male	0.00782275	0	0	0	4.41e-05	0.00191694	0.00453189	0.000677628	0	0.00100246	0	0.00333718	0.00301325	0.00447476	0.0145489	0	0.00052943	0.0203289	0.00745684	0	0.000132614	0.000799119	0.00602835	0.00602835	0.000787787	0.00034594	0.00490349	0	0.0012118	0	0.000277659	0	0.0380854	0	0	6.4e-05	0.000619816	0.00346789	0.000344709	0.000590464	5.14e-05	0.000123886	0.000308412	4.33e-05	0.000488729	0	0.000858811
KR_0942	Dyslipidemia	Male	0.0132217	0	0	0	0	0.00418033	0.00812359	0.00114191	6.59e-05	0.00683312	5.03e-05	0.00697001	0.00681137	0.00947352	0.00616987	2.23e-05	0.0011293	0.00559486	0.010238	0	0.000310571	0.00565973	0.0139643	0.0139643	0.00185742	0.00161595	0.0094415	0	0.000426404	1.5e-05	0.000143685	0	0.0142259	2.85e-05	0	5.59e-05	0.00101003	0.0113575	0.000601485	0.000256465	0.000640244	0.000314509	0.00117443	6.9e-05	0.00101138	0	0.0011426
KR_0504	Dyslipidemia	Female	0.00973825	0	0	1.95e-05	6.22e-06	0.00228715	0.00276279	0.000827498	3.38e-05	0.00206276	0	0.0051449	0.00405657	0.00817877	0.0114077	9.72e-06	0.000636574	0.0175233	0.00652531	1.47e-05	0.000637135	0.000714806	0.00877821	0.00861534	0.000891216	0.000732337	0.00847684	0	0.000160321	0	0	0	0.0222241	0	0	3.72e-05	0.000680412	0.00858865	0.000263246	3.68e-05	0.000122918	5.58e-05	0.000640334	0	0.000572355	0	0.00161813
KR_1182	Dyslipidemia	Male	0.00788158	0	0	0.000132856	1.6e-05	0.00400314	0.00557401	0.00224315	0	0.000680652	0.000227665	0.00646346	0.00548287	0.00920301	0.00815548	0.000357074	0.00234689	0.0130523	0.00916647	0	0.000306682	0.000917832	0.00967035	0.0103395	0.00188944	0.00139585	0.00923705	0	0.00283471	0	0	0	0.0148086	0.000193856	0	0.00126805	0.00405935	0.00460552	0.00196387	0.000326331	0.000950399	0.00112074	0.00197905	0.00137432	0.00160292	0	0.00204408
KR_0708	Dyslipidemia	Male	0.008566	0	0	0	0	0.0049891	0.0057543	0.00433605	0.000685572	0.00235532	6.22e-05	0.00907323	0.00892344	0.0090201	0.00370584	0.000281795	0.00315117	0.00766859	0.0100364	0	0.00079578	0.00112727	0.00980622	0.00917931	0.00248961	0.00124723	0.00812758	0	0.00203893	0	0	0	0.00814154	0.000406937	0	0.000913728	0.00394801	0.00612798	0.0023835	0.000665019	0.00154095	0.00164648	0.00202735	0.00127329	0.0022253	0	0.002798
KR_1231	Dyslipidemia	Male	0.00856926	3.87e-05	1.78e-05	0	0	0.00243752	0.0039677	0.00132137	0.000176456	0.00333823	8.22e-05	0.00344928	0.0030544	0.00475117	0.0142309	0.000137443	0.00120541	0.0163392	0.00803979	3.86e-05	6.92e-05	0.00104637	0.00663921	0.00578125	0.00102793	0.00089804	0.00519717	0	0.000969354	0	0.00128019	0	0.0200894	0.000372529	0	0.00060641	0.00131152	0.00527021	0.00101995	0.000133079	0.000940338	0.000543652	0.00086341	0.00063725	0.00081959	0	0.00100406
KR_1154	Dyslipidemia	Male	0.0111724	0	0	0	0	0.00623514	0.0080989	0.00109057	0	0.00545834	5.06e-05	0.0068158	0.00651938	0.009271	0.00688118	0	0.000989778	0.011396	0.00784089	0	0.000447285	0.00427684	0.0126984	0.0101822	0.00378	0.00205366	0.00915286	0	0.00122788	0	0	0	0.0143553	0	0	0	0.000889424	0.00917674	0.00061714	0.00052008	0.000730157	0.000423536	0.00116304	5.14e-05	0.00119084	0	0.00196464
KR_1603	Dyslipidemia	Female	0.00918422	5.46e-05	0	8.85e-05	9.7e-05	0.00530304	0.00810693	0.00156197	0.000242512	0.00375709	0.000267456	0.00818044	0.00830859	0.0094796	0.00381554	0.000188519	0.00299305	0.00646786	0.00749443	9.58e-05	0.000890871	0.00418322	0.011629	0.0104718	0.0037005	0.00217268	0.00881962	0	0.00196739	2.4e-05	0.000905639	2.19e-05	0.0111871	0.000177013	0	0.000358381	0.00333	0.00825953	0.00195021	0.000741504	0.000955613	0.000524552	0.00210559	0.000423881	0.00176182	0	0.00198155
KR_0876	Dyslipidemia	Male	0.00847723	0	0	0	0	0.00556839	0.00778904	0.00243204	0.000264706	0.00526516	8.55e-05	0.00562762	0.00507077	0.00801622	0.0056815	0.000115984	0.0034571	0.00883742	0.00680885	0	0.000445567	0.00319897	0.00944171	0.0078753	0.00271901	0.00225511	0.00785283	0	0.00132002	5.63e-05	0.000517015	0	0.0118194	6.73e-05	0	0.000388521	0.00360349	0.00980155	0.00129183	0.00172767	0.000946254	0.000484774	0.00161358	0.000400733	0.00136245	0	0.00150908
KR_0044	Dyslipidemia	Male	0.0105993	0	0	0	0	0.00451218	0.0100627	0.000345425	0	0.00418706	9.98e-05	0.00433796	0.00401528	0.00617649	0.0126272	0	0.0010009	0.0162649	0.0050836	0	0.000133988	0.00338672	0.0103544	0.00810926	0.001234	0.00105475	0.00665093	0	0.000630132	0	0	0	0.0257739	0	0	0	0.000928324	0.00790565	0	0	0.0002576	0.0001203	0.000829155	0.000262796	0.000695133	0	0.00191874
KR_0756	Dyslipidemia	Male	0.0114954	0	0	2.53e-05	1.62e-05	0.00511007	0.00876323	0.000978181	0	0.00901869	0	0.0054313	0.00554915	0.0101574	0.00396566	8.31e-06	0.00215518	0.00719423	0.00850943	0	0.00070108	0.0029876	0.0126874	0.0115212	0.00287241	0.00140408	0.0101405	0	0.00351315	0	0	0	0.0128688	0	0	1.38e-05	0.00202191	0.0124091	0.000859861	0.000903589	0.000521691	0.000251536	0.000715629	0.000108341	0.00134961	0	0.00331734
KR_0071	Dyslipidemia	Male	0.0085309	1.12e-05	0	0	1.83e-05	0.00506602	0.00769545	0.00252387	0.000715562	0.00573526	0.00010028	0.00451644	0.00420301	0.00706008	0.00776156	0.000204876	0.00492485	0.0073202	0.00708032	6.75e-06	2.56e-05	0.00324928	0.00709039	0.00663798	0.00337953	0.00294905	0.00718249	0	0.00212706	7.02e-05	0.000567536	0	0.0155567	0.000284491	0	0.00057433	0.00493433	0.0103226	0.00151891	0.00074886	0.00202513	0.00124115	0.0026925	0.000537159	0.00210464	0	0.00175625
KR_1494	Dyslipidemia	Female	0.00907603	1.78e-05	0	3.67e-05	2.57e-05	0.00459977	0.00625003	0.00265701	0.000689068	0.00473195	0.000117785	0.00486744	0.00430484	0.00726654	0.00615332	0.000409247	0.00421734	0.00863716	0.00655149	0	0.000135937	0.00432969	0.00876603	0.00762847	0.00294415	0.00229986	0.00698715	0	0.002676	0	0.00163615	0	0.0114405	0.000511465	0	0.0012112	0.00430115	0.00814163	0.00174403	0.000328949	0.00174454	0.00107649	0.00235059	0.00141217	0.00216108	0	0.00258428
KR_0051	Dyslipidemia	Male	0.00939072	0	0	0.000122192	0	0.00475807	0.00703445	0.00235078	0.00106722	0.00605622	0.000544866	0.00520061	0.00502526	0.00815135	0.00545233	0.000455277	0.00473519	0.00832815	0.00815556	0	0.000307563	0.00332768	0.00967054	0.00901471	0.00190918	0.00295995	0.00792466	0	0.00240331	0	0.000427219	0	0.0135592	0.000338612	0	0.000602189	0.00484623	0.0090018	0.00202603	0.000985462	0.0020902	0.00142337	0.00220088	0.000692444	0.0018555	0	0.00211477
KR_0418	Dyslipidemia	Male	0.0104076	0	0	0	9.33e-06	0.00418671	0.00702441	0.000709497	0	0.00617394	4.92e-05	0.00916943	0.008917	0.0101444	0.00445624	0	0.00106675	0.00669833	0.00753845	0	0.000584375	0.00273157	0.0139714	0.0125738	0.00474776	0.00174046	0.00964897	0	0.00199712	0	0	0	0.0150105	0	0	0	0.000992697	0.0104225	0.00145001	0.000709205	0.000306772	0.000144374	0.00221892	5.33e-05	0.00172828	0	0.00380829
KR_1046	Dyslipidemia	Female	0.00880082	0	0	6.58e-05	0.000228644	0.00421328	0.00742681	0.00212343	0	0.00662919	0	0.00831648	0.00817696	0.00968625	0.00400511	0.000154601	0.00399558	0.00546043	0.00770774	0	0.000446171	0.000378715	0.0111077	0.00998336	0.0057522	0.00188521	0.00940219	0	0.00264736	1.99e-05	0.000506038	0	0.0127972	7.26e-05	0	0.000651597	0.00429181	0.01022	0.00199925	0.00107741	0.00162436	0.000915975	0.00330918	0.000659116	0.00304543	0	0.00284475
KR_1234	Control	Female	0.0076185	1.5e-05	0	0	3.09e-05	0.0048986	0.0067544	0.00297566	0.000534609	0.00419204	0.000173383	0.00628096	0.00601969	0.00735253	0.00621066	0.000279938	0.00430898	0.00678874	0.00656201	0	0.000362439	0.00399664	0.00782581	0.00737352	0.00292309	0.00283321	0.00722342	1.63e-05	0.00319755	9.94e-05	0.00245927	0	0.0113516	0.000415658	0	0.00110624	0.00479385	0.0091	0.00233469	0.000876663	0.00164658	0.000958897	0.00275067	0.00127734	0.00229857	0	0.00241215
KR_0703	Dyslipidemia	Male	0.00786486	3.66e-05	0	1.62e-05	5.42e-05	0.00393411	0.00476655	0.00272399	0.000874871	0.00173633	0.000132083	0.00675861	0.00629364	0.00874725	0.00799315	0.000285363	0.00270554	0.0117163	0.00846695	2.34e-05	0.000663557	0.00152072	0.00927136	0.00832222	0.00299233	0.00189724	0.00873619	0	0.00198989	1.77e-05	0.000477239	0	0.013193	0.000304606	0	0.000838956	0.00366427	0.00466561	0.00202221	0.000840957	0.00126588	0.000956292	0.00197741	0.00121805	0.00171351	0	0.00383941
KR_1694	Dyslipidemia	Female	0.00830224	1.53e-05	0	0	0	0.00502811	0.00759773	0.00166111	0.000454628	0.00547608	3.63e-05	0.00660483	0.00649386	0.00908626	0.00692002	0.000172951	0.0036337	0.00734978	0.00665994	8.65e-06	0.000880124	0.00362396	0.00987192	0.00923906	0.0047464	0.00221915	0.00877018	0	0.00249974	0	0	0	0.0122582	0.000196307	0	0.000773671	0.00354893	0.0100713	0.00175171	0.00127157	0.00160333	0.000920539	0.00259871	0.000536746	0.00260313	0	0.00228051
KR_1065	Dyslipidemia	Male	0.0111375	0	0	0	2.34e-05	0.00324091	0.00606147	0.000800742	9.69e-05	0.00970427	0	0.00628416	0.00584553	0.00893661	0.00456747	4.59e-05	0.00375434	0.00514715	0.0058473	0	0.000486453	0.00378039	0.0147175	0.0133099	0.00280966	0.00253527	0.00904142	0	0.00102458	0	0.000440465	0	0.0205886	5.81e-05	0	0.00015407	0.00350162	0.0143364	0.000592716	0.000344207	0.000420751	0.000200974	0.00147371	0.00024274	0.00151826	0	0.00324371
KR_0335	Dyslipidemia	Female	0.0103786	0	0	0	0	0.00585939	0.00896668	0.000314389	0	0.0067888	8.65e-05	0.00866369	0.00858747	0.0106667	0.00340215	0	0.00171929	0.00923737	0.00947403	0	0.000858868	0.00386618	0.0127326	0.0114686	0.00401502	0.00227333	0.0103221	0	0.00108553	0	0	0	0.0124767	0	0	0	0.00157018	0.0108569	0.000345752	0.000113234	0.000777121	0.000393123	0.00256218	6.95e-05	0.00243256	0	0.00204467
KR_0444	Dyslipidemia	Male	0.00914612	0	0	0	1.28e-05	0.0080132	0.0103936	0.000365396	0	0.00377305	1.58e-05	0.0118213	0.011849	0.0122601	0.00146499	7.82e-06	0.000858789	0.00820642	0.00670414	0	0.00144311	0.00017404	0.0134428	0.0115935	0.00786683	0.000867596	0.0118625	0	0.00797975	0	7.98e-05	0	0.0105599	1.39e-05	0	1.99e-05	0.00132561	0.00604416	0.000336432	0.000131249	0.00010563	4.85e-05	0.00209686	4.37e-05	0.00511244	0	0.00176714
KR_0280	Dyslipidemia	Male	0.00887038	0	0	0	0	0.00248487	0.00531375	0.000918558	0	0.0011281	6.44e-05	0.00743419	0.00707912	0.00743716	0.0116464	0	0.000474776	0.0164723	0.00897384	0	0.000456034	0.000972971	0.0097612	0.00808357	0.00183524	0.000873374	0.00793581	0	0.000255514	0	0	0	0.0214094	0	0	4.35e-05	0.000452111	0.00465659	0.000341774	0.000219023	0.000279266	0.000137109	0.00112923	3.17e-05	0.000862344	0	0.00100555
KR_0722	Dyslipidemia	Male	0.00916623	0	0	0	6.61e-05	0.00594721	0.00700699	0.00168781	0.00020314	0.00427886	0.000257819	0.00531336	0.00430222	0.00932047	0.00689079	0.000108829	0.00295469	0.0103178	0.00641193	2.96e-05	0.000775926	0.00280499	0.00926836	0.00926836	0.00160284	0.00242995	0.00918242	0	0.00155299	9.94e-05	0.00183564	0	0.0158592	0.000343432	0	0.000451507	0.0032102	0.00743512	0.00103188	0.00141969	0.00108889	0.000550408	0.00124898	0.000300887	0.00102762	0	0.00215587
KR_0599	Dyslipidemia	Female	0.0111932	0	0	0	0	0.00291332	0.00575261	0.000391956	0	0.00708089	5.53e-05	0.00332221	0.00282866	0.00670811	0.0119472	0	0.000687582	0.015033	0.00552264	0	0.000335725	0.00237757	0.0110104	0.0101489	0.00102439	0.00102043	0.00711872	0	0.000266577	0	0	0	0.0285882	0	0	0	0.000611344	0.00909015	0.00010426	0	0.000396025	0.000189672	0.000433795	6.65e-05	0.000319128	0	0.000862757
KR_1116	Control	Male	0.0133701	1.26e-05	0	0	1.65e-05	0.00318795	0.00662883	0.00079394	2.6e-05	0.00750187	0	0.00623851	0.00599772	0.0101051	0.00578952	1.65e-05	0.00148926	0.00526928	0.00591038	1.31e-05	0.000400419	0.00242538	0.0149623	0.0149623	0.00427395	0.00195465	0.00978981	0	0.000800617	0	0.000210247	0	0.015543	9.79e-06	0	7.9e-05	0.00133076	0.0104088	0.000388618	0.000222981	0.000125228	5.75e-05	0.00354178	0.000309504	0.00353529	0	0.00173118
KR_1667	Dyslipidemia	Male	0.011756	0	0	0	0	0.00424024	0.00819694	0.000787699	0.000162395	0.00845837	0.000198647	0.00270284	0.00249819	0.00747432	0.00928872	5.31e-05	0.00477287	0.00940802	0.00481367	0	0.000270628	0.00435133	0.0113496	0.0104056	0.00268037	0.00112542	0.00768949	0	0.00112577	0	0	0	0.0129688	5.48e-05	0	0.000276286	0.00453376	0.0120392	0.000565014	0.000570796	0.00107568	0.000602802	0.00211034	0.000317376	0.00293535	0	0.00114233
KR_1635	Dyslipidemia	Male	0.00928555	0	0	0	0	0.00382739	0.00649668	0.00168938	0	0.00430722	0.000335839	0.00625032	0.00601379	0.00834037	0.0102344	8.18e-06	0.001098	0.0143514	0.0082381	0	0.000626377	0.00233646	0.011559	0.00914024	0.00300115	0.0015287	0.00868369	0	0.000743433	0	0	0	0.0265163	0	0	7.84e-06	0.00102129	0.00773073	0.000457828	0.000304627	0.000203796	9.36e-05	0.00138203	0.000212376	0.001269	0	0.00209956
KR_0897	Dyslipidemia	Male	0.0134937	0	0	0	0	0.0026144	0.00333286	0.000967902	0	0.000711724	0.000107482	0.00555465	0.00511287	0.0112711	0.0108743	0	0.000299039	0.0152527	0.0049802	0	0.000298198	0.00195178	0.0160687	0.0160687	0.00160095	0.00075183	0.0116354	0	0.000304698	0	0	0	0.0222079	0	0	0	0.000277714	0.00399691	3.29e-05	0.000140739	0.000124529	5.9e-05	0.000710326	5.14e-05	0.000497249	0	0.00134635
KR_0696	Dyslipidemia	Male	0.0101312	0	0	0	0	0.00378557	0.00668937	0.000513504	0	0.00567232	6.52e-05	0.0072965	0.00676885	0.00917866	0.00722221	0	0.00159341	0.0123247	0.00723765	1.42e-05	0.000643668	0.00272048	0.0123514	0.00955921	0.00231651	0.00164136	0.00902128	0	0.000587443	0	0	0	0.0213519	0	0	0	0.0015256	0.00967844	0.000405506	6.07e-05	0.000511273	0.00023969	0.00155891	0.000112839	0.00119636	0	0.00248694
KR_1560	Dyslipidemia	Male	0.00993039	0	0	0	3.78e-05	0.00320674	0.00532257	0.00173043	1.08e-05	0.00193877	0	0.00769294	0.00693405	0.00695153	0.0105269	0	0.000871523	0.0145777	0.00623445	0	2.25e-05	0.00127361	0.0117332	0.0100959	0.00245386	0.00128998	0.00736136	0	0.000307372	4.07e-06	0.000526468	0	0.0177547	1.38e-05	0	1.69e-05	0.000873095	0.00513033	0.000308641	0.000283279	0.000337105	0.000164683	0.00137051	5.54e-05	0.00103715	0	0.00164347
KR_0142	Dyslipidemia	Male	0.00946628	7.26e-05	0	0	0	0.00256127	0.00288244	0.00157605	0.000206707	0.000871509	1.87e-05	0.00402672	0.00369935	0.00991425	0.0130772	0.000144239	0.00143107	0.0174894	0.00876551	6.66e-05	0.000114841	0.000282605	0.0125687	0.0125687	0.00130994	0.000679295	0.010189	0	0.000770394	0	0.000846043	0	0.0364365	0.000198039	0	0.000348641	0.00187436	0.00319055	0.00062554	8.1e-05	0.000346989	0.000167802	0.000453427	0.000259212	0.00042378	0	0.000695851
KR_1169	Dyslipidemia	Female	0.00980961	0	0	0	4.24e-05	0.00475133	0.00830302	0.000951308	2.42e-05	0.00558172	6.11e-05	0.00956268	0.00932992	0.0117379	0.00399263	2.16e-05	0.00159103	0.00996353	0.00694832	0	0.000567197	0.00492682	0.0130409	0.0119858	0.00577562	0.00200298	0.0108851	0	0.00283523	0	0	0	0.0139601	2.51e-05	0	6.25e-05	0.00147116	0.00967588	0.00181246	0.00012624	0.000628294	0.000311826	0.00380086	0.000297476	0.00381324	0	0.00305766
KR_0190	Dyslipidemia	Male	0.0115702	0	0	0	0	0.00399057	0.00804966	5.07e-05	0	0.00972576	0	0.00451057	0.00440403	0.0089992	0.00717475	0	0.00376888	0.00750108	0.0048031	0	8.64e-05	0.00449143	0.0124736	0.0113357	0.0017809	0.00057065	0.00920999	0	0.0013784	0	0	0	0.0169391	0	0	0	0.00348606	0.0131467	0	0.000442754	0.000337039	0.000166694	0.000325577	6.02e-05	0.000974598	0	0.00270132
KR_0704	Dyslipidemia	Male	0.0105342	0	0	0	0	0.00433937	0.00617363	0.000292757	0	0.00280065	7.1e-05	0.00857465	0.00797109	0.00966627	0.00732209	0	0.00100115	0.0129002	0.00853577	0	0.000237125	0.00144892	0.0117578	0.00928622	0.00162426	0.00173415	0.00950868	0	0.00126601	0	0	0	0.0192305	0	0	0	0.000976155	0.00621503	0.000360452	0	0.000347613	0.000164244	0.00151441	3.58e-05	0.00119331	0	0.00128361
KR_0686	Dyslipidemia	Male	0.0140006	0	0	0	1.88e-05	0.00383954	0.00730202	0.000348744	0	0.0092253	9.55e-05	0.00512528	0.00500002	0.010152	0.00550967	0	0.000864621	0.00758229	0.00615011	0	0.00026699	0.00566419	0.0159422	0.0151674	0.00154162	0.00172489	0.0104815	0	0.000622529	0	0	0	0.0160486	0	0	0	0.000751189	0.0131142	0.000440028	0.000144903	0.000606765	0.000293097	0.00118938	0.000121333	0.00112282	0	0.000729553
KR_0465	Control	Male	0.00602019	0	1.31e-05	0	1.1e-05	0.0055623	0.00635806	0.00374376	0.00181961	0.00123676	2.28e-05	0.00491347	0.00466098	0.0054957	0.00465401	0.000950023	0.00412742	0.00705907	0.00794063	0	0.000372149	0.00196343	0.0051866	0.00454687	0.00271688	0.00337531	0.00524842	0	0.00382916	0	0	0	0.00720615	0.00043069	0	0.0019354	0.00538039	0.00557847	0.00329694	0.00206558	0.00214209	0.00300775	0.0017071	0.00244765	0.00128544	0	0.00328749
KR_0145	Control	Male	0.00832092	0	1.3e-05	0	0.000157075	0.0045329	0.00541792	0.00311376	0.00128974	0.000466878	0.000392619	0.0084568	0.00855073	0.00851435	0.00524385	0.000605074	0.00248019	0.00919346	0.00929227	0.000261399	0.000678675	0.000485907	0.00935415	0.00728954	0.00242009	0.00219833	0.00811496	0	0.00267834	0	0.00153229	0	0.0102795	0.000616927	0	0.00147799	0.0043765	0.00554377	0.0025721	0.00106095	0.0017348	0.00130871	0.00203682	0.00125778	0.00179334	0	0.00210618
KR_1438	Dyslipidemia	Male	0.00857188	0	0	0	0	0.00536611	0.00708202	0.00248849	0.000121309	0.00284184	0.00011322	0.00706086	0.00665433	0.00960188	0.00611907	0.00015387	0.00287963	0.0097005	0.00917996	0	0.000662028	0.00362422	0.00995785	0.00919572	0.00269428	0.00192778	0.00933401	0	0.0011473	0	0.00151796	0	0.0123882	2.44e-05	0	0.000825819	0.0031831	0.00765183	0.00153017	0.000436423	0.00141026	0.00081322	0.0016787	0.000938214	0.00169695	0	0.00165219
KR_0607	Dyslipidemia	Male	0.0114513	0	0	0	0	0.00433364	0.00545827	0.00101615	3.52e-05	0.000779451	9.45e-05	0.00702617	0.00666704	0.0104823	0.00750103	1.66e-05	0.00110252	0.0130184	0.00819707	0	0.000257775	0.000805866	0.0110996	0.00984845	0.00186629	0.00101268	0.0103109	0	0.00144702	9.76e-06	0.000169214	0	0.0244141	0	0	4.99e-05	0.00144356	0.00713633	0.000984773	0.00052501	0.000751791	0.000422762	0.000924089	8.92e-05	0.000806754	0	0.00130066
KR_1113	Dyslipidemia	Male	0.00919637	1.57e-05	0	0	0	0.00361024	0.0043631	0.000750704	0	0.00155918	7.48e-05	0.0103428	0.0103483	0.0110282	0.00660436	1.41e-05	0.000968519	0.0121303	0.00693757	0	0.00127578	0.000701864	0.0135937	0.011783	0.00253982	0.000980627	0.0108196	0	0.00087766	8.01e-05	0.0010951	0	0.0200666	4.74e-05	0	0.000105032	0.0011326	0.00600112	0.000797206	0.000431231	0.000307582	0.000257708	0.00187869	8.85e-05	0.00158745	0	0.00222871
KR_0315	Dyslipidemia	Male	0.00700518	1.9e-05	0	0	1.64e-05	0.00212895	0.00288829	0.000922676	8.08e-05	0.00158692	0	0.00439534	0.00388003	0.00763389	0.0155822	2.17e-05	0.000839277	0.0217728	0.00575572	3.76e-05	8.62e-05	0.000744531	0.00809557	0.00812111	0.000954045	0.000917541	0.00803091	0	0.00043651	0	0.000346088	0	0.0316707	0.0001065	0	0.000179657	0.00103983	0.00408543	0.000428448	0.000152379	0.000349315	0.000170348	0.000945802	0.000104053	0.00167272	0	0.000779042
KR_0215	Dyslipidemia	Male	0.0125857	0	0	0	0	0.00583292	0.00801962	0.000436473	0	0.00666848	0.000242953	0.00566701	0.00564076	0.00797302	0.00698826	0	0.00258163	0.0104073	0.00688933	0	0.000322152	0.004835	0.0130506	0.0116896	0.00168694	0.00192896	0.00802791	0	0.00123814	0	0	0	0.0139251	0	0	0	0.00210599	0.00947381	6.23e-05	3.69e-05	0.000237111	0.000109417	0.00101417	7.9e-05	0.00151641	0	0.000500137
KR_0435	Dyslipidemia	Male	0.0117554	0	0	0	1.08e-05	0.00306606	0.00465294	0.000519662	0	0.00297077	0.000111726	0.00732455	0.0066616	0.00780191	0.0089484	0	0.00122013	0.0137708	0.00599518	0	0.000201019	0.00226222	0.0123647	0.0102269	0.00146665	0.00130933	0.00825762	0	0.000353127	0	0	0	0.0224852	0	0	0	0.00121802	0.00650481	0.00016467	0	0.000275397	0.000130758	0.000979625	2.75e-05	0.000714493	0	0.000852862
KR_0605	Dyslipidemia	Male	0.00679883	0	0	0	6.11e-05	0.00515855	0.00575885	0.00285333	0.00123248	0.00141813	0.000355598	0.00573079	0.00540211	0.00657221	0.00455932	0.000766686	0.00345137	0.00757877	0.00701343	0	0.00085158	0.00268393	0.00704608	0.00575704	0.00194526	0.00231367	0.0062645	0	0.00305698	0	0.00308755	0	0.00930818	0.000961879	0	0.00188419	0.00467596	0.00566079	0.00239651	0.000583522	0.0018427	0.00144207	0.00225487	0.00117237	0.00201003	0	0.00258306
KR_1145	Dyslipidemia	Female	0.00879264	1.95e-05	0	0	0	0.00528239	0.0077633	0.0013027	0.000306729	0.00223672	0.000409697	0.00565941	0.00516834	0.00788191	0.00900553	0.00015999	0.00297356	0.0127927	0.00676443	1.81e-05	0.000872012	0.002919	0.00861006	0.00869331	0.00115782	0.00153488	0.00785881	0	0.00312776	0	0.000188043	0	0.0199237	0.00017104	0	0.00054642	0.00432284	0.00542981	0.00191096	0.000169442	0.00129928	0.000914639	0.00168759	0.000712839	0.00147601	0	0.00118836
KR_0847	Dyslipidemia	Male	0.00912537	2.67e-05	0	0	7.09e-05	0.00477053	0.00541402	0.00203184	0.000458063	0.00236594	6.2e-05	0.0106753	0.0105921	0.00993453	0.00487874	0.000150105	0.00206452	0.0068492	0.00762908	8.51e-05	0.00113341	0.00194848	0.0135581	0.0123549	0.00357847	0.00185585	0.00981862	0	0.0014588	2.87e-05	0.000750779	0	0.0126744	0.00024816	0	0.00058792	0.00254301	0.00654915	0.00167191	0.000663758	0.000967089	0.000477174	0.00198876	0.000658894	0.00140908	0	0.00226541
KR_0643	Dyslipidemia	Male	0.00795149	0	0	0	0	0.00135135	0.00230482	0.000405415	0	0.00173509	0	0.00261805	0.00224354	0.00366836	0.0207259	0	0.000282916	0.0225896	0.00658412	0	0.000175406	0.00049669	0.00554743	0.00554743	0.000785829	0.000492421	0.00406565	0	0.000342101	0	0.000438149	0	0.0462975	0	0	0	0.000268611	0.0032284	0.000252134	0.000440445	4.12e-05	1.88e-05	0.000178488	0	0.000200386	0	0.000552151
KR_1629	Control	Male	0.00833633	0	0	6.76e-05	0	0.00675021	0.00878934	0.00251246	0.000908325	0.00354645	0.000211152	0.00733111	0.00731949	0.00979515	0.002995	0.000369739	0.00354862	0.00772066	0.00789254	0	0.00107027	0.00661891	0.00989646	0.00929846	0.00486138	0.00254451	0.00936295	0	0.00181516	1.04e-05	0.000274333	0	0.0100993	0.0002229	0	0.00051297	0.00368318	0.0107946	0.00163726	0.000999532	0.00139129	0.00092741	0.00259474	0.000646023	0.0020511	0	0.00266862
KR_1685	Dyslipidemia	Male	0.0120031	0	0	0	0	0.00294505	0.00395101	0.000528115	0	0.000339063	0.000124244	0.00341102	0.00326129	0.00953086	0.0148376	0	0.000117761	0.0163354	0.00551742	0	5.99e-05	5.5e-05	0.0157837	0.0157837	0.000622086	0.000118216	0.00978227	0	0.00203563	0	0	0	0.0288476	1.66e-05	0	0	0.000438197	0.00461768	0.000408172	0.000241014	3.87e-05	4.85e-05	0.00034874	0	0.00105428	0	0.000504929
KR_0482	Dyslipidemia	Male	0.00786251	0	0	0.000184613	7.43e-05	0.0054595	0.00742269	0.00310818	0.00121906	0.00213571	8.07e-05	0.00549845	0.00509495	0.00781758	0.00510718	0.000556602	0.00359704	0.00845151	0.00789728	0.000203533	0.000606998	0.00173721	0.00827694	0.00746745	0.00315273	0.00225331	0.00681278	0	0.00267413	0	0.000625374	0	0.0104641	0.000491519	0	0.000990407	0.00460151	0.00651601	0.00243457	0.000839351	0.00152824	0.00131331	0.00195891	0.00115797	0.0016498	0	0.0023352
KR_0258	Dyslipidemia	Male	0.00930813	2.99e-05	0	0	0	0.0049249	0.00645286	0.000582006	0.000196404	0.00141081	0.000186775	0.00700704	0.00648441	0.0074333	0.00964383	0.000169795	0.00198615	0.0137951	0.00838354	1.98e-05	0.00038233	0.00121415	0.00901389	0.00712802	0.00144628	0.00156318	0.00772411	0	0.0015321	3.4e-05	0.00197402	0	0.0178972	0.000462147	0	0.000592024	0.00248073	0.00505903	0.00099449	0.000369345	0.000356935	0.000180172	0.000924365	0.000405729	0.000931958	0	0.000908289
KR_0619	Dyslipidemia	Male	0.00846451	0	0	0	2.33e-05	0.0061683	0.00827088	0.00139173	0	0.0046439	0.000202552	0.00652021	0.00568085	0.00980086	0.00777837	1.73e-05	0.00194373	0.0132476	0.00693809	0	0.000680233	0.00362787	0.010432	0.00906135	0.00342959	0.0021717	0.00965292	0	0.000706209	2.74e-06	0.00018202	0	0.0207049	0	0	7.54e-05	0.00188255	0.0100188	0.000509294	0.000109396	0.00108183	0.000564177	0.00211293	0.000146827	0.00156705	0	0.00241295
KR_0176	Dyslipidemia	Male	0.010873	0	0	0	2.33e-05	0.00432677	0.00540079	0.000812656	2.44e-05	0.00620867	0.000123633	0.0078736	0.00765132	0.00990395	0.00450663	1.22e-05	0.000987439	0.0112338	0.00855678	0	0.000314006	0.000997773	0.014393	0.0108387	0.00300346	0.00175436	0.0100145	0	0.000987881	1.72e-05	0.000362637	0	0.0172014	6.77e-05	0	0.000163352	0.000903386	0.0111053	0.000443606	0.000352678	0.000623635	0.000302144	0.0019364	0.000112803	0.00208463	0	0.00139071
KR_0767	Dyslipidemia	Male	0.0139687	0	0	0	0	0.00276177	0.00602204	0.000202548	0	0.00929175	4.11e-05	0.00952201	0.00922364	0.0106268	0.00183058	0	0.00132046	0.00362316	0.00549207	0	0.000203264	0.00109631	0.0165474	0.0146823	0.0036812	0.00153676	0.0104861	0	0.00105152	0	0	0	0.0209322	0	0	0	0.00119658	0.0115095	0.00154296	4e-05	0.000236188	0.000108546	0.00240414	1.75e-05	0.00214145	0	0.00273763
KR_0632	Dyslipidemia	Male	0.00893951	0	0	0	0	0.00529189	0.00689531	0.00239096	0.000628798	0.00431298	0	0.00519421	0.0045998	0.00754622	0.00711824	0.000249792	0.0043352	0.00886853	0.00776326	0	0.000608894	0.00423953	0.00790334	0.00636785	0.00237677	0.00244873	0.00708927	0	0.00217194	0	0	0	0.0119768	0.00035066	0	0.000774332	0.00458071	0.00827989	0.00207597	0.000857509	0.00185233	0.00114538	0.0016338	0.00144596	0.0013123	0	0.0016724
KR_0920	Dyslipidemia	Male	0.0108267	0	0	0	0	0.00407787	0.0048938	0.000719146	0	0.00159211	3.54e-05	0.00747985	0.00735471	0.0101535	0.00815505	0	0.000405281	0.0138017	0.00792668	0	0.000233176	0.000496945	0.0107035	0.0113373	0.00184623	0.000704329	0.0102587	0	0.000482954	1.31e-05	0.000247743	0	0.0245718	3.78e-05	0	0	0.000412105	0.00560268	0.000147763	0.000190403	0.000108702	4.93e-05	0.0020206	8.16e-05	0.00192281	0	0.000826095
KR_0595	Dyslipidemia	Male	0.00996672	0	0	0	0	0.00359531	0.00428	0.000267503	0	0.00326153	0	0.0062869	0.0057989	0.00825872	0.0129502	0	0.000707761	0.0178195	0.00811727	0	0.000395946	0.000665901	0.0103827	0.0103982	0.000874737	0.00130267	0.00855057	0	0.00039447	0	0.000206565	0	0.0240891	0	0	0	0.000663738	0.00560864	7.85e-05	3.63e-05	0.000605157	0.000297483	0.000574628	7.38e-05	0.000445616	0	0.00162397
KR_1057	Dyslipidemia	Male	0.00973899	3.03e-06	0	0	0	0.0046056	0.0084073	0.00218601	5.8e-05	0.00272992	9.57e-05	0.00978899	0.00945112	0.0100561	0.0056621	2.18e-05	0.000871906	0.011956	0.00866678	0	0.000485599	0.00222063	0.0117975	0.0101363	0.00328412	0.00274367	0.00979459	0	0.000683181	0	0.000118933	0	0.0195976	7.76e-05	0	9.73e-05	0.000824001	0.00912345	0.000368794	0.000427581	0.00112063	0.000601795	0.00212649	0.000122422	0.00182372	0	0.00145207
KR_0552	Dyslipidemia	Male	0.0106147	0	0	2.33e-05	0	0.00450613	0.00655648	0.00224186	0.000585779	0.00389146	0	0.00508252	0.00520569	0.00674417	0.00595864	0.000198631	0.00380557	0.00604951	0.00840672	0	0.00041398	0.00440128	0.00943013	0.0097425	0.00227992	0.00205281	0.00666409	2.12e-05	0.00241644	0	0.000208972	0	0.0106179	0.00043826	0	0.00063524	0.0043206	0.0107295	0.00134813	0.00104483	0.00146645	0.000867286	0.00139034	0.00138633	0.00107326	0	0.00233761
KR_1320	Control	Male	0.00830014	0	0	0.000151465	0.000393632	0.004731	0.00552397	0.00423601	0.000587053	0.00137393	0.000235908	0.00921667	0.00881235	0.00812279	0.0047695	0.000242581	0.00239587	0.00990625	0.00836698	0	0.000791821	0.00266954	0.00926611	0.00728449	0.0029004	0.00251422	0.0081209	0	0.00211711	0	0.000882733	0	0.0125452	0.000284919	0	0.00117054	0.00259652	0.00545832	0.0017427	0.000244264	0.00146481	0.000968726	0.0024064	0.000852391	0.00197845	0	0.00227459
KR_1206	Dyslipidemia	Male	0.00971759	0	0	0	0	0.00321952	0.00767989	0.000514187	0	0.00584642	0	0.00423111	0.00353023	0.0057035	0.0134325	0	0.000789819	0.0175284	0.00535512	0	0.000218429	0.00310218	0.00907532	0.00759534	0.00130391	0.000955223	0.00616383	0	0.000244053	0	0	0	0.0270442	0	0	0	0.000719715	0.00812669	6.42e-05	0	0.000386911	0.000189344	0.00169799	0	0.00167616	0	0.00064351
KR_0545	Dyslipidemia	Female	0.0114209	1.15e-05	0	6.17e-05	2.09e-05	0.00559312	0.00675778	0.00192135	0.000203658	0.00748234	0.000255949	0.00635263	0.0057613	0.00837382	0.00712647	0.000103074	0.00323114	0.0112675	0.00602539	3.62e-05	0.000421383	0.00261223	0.0121582	0.0105428	0.00243632	0.00286881	0.00844743	0	0.00123847	0	0.000930226	0	0.0120352	0.000175156	0	0.000366562	0.00313361	0.00741386	0.000977272	0.000237886	0.0011131	0.000626485	0.00151779	0.000552752	0.00136737	0	0.000875765
KR_1248	Dyslipidemia	Male	0.00833932	0	0	0.000238648	1.79e-05	0.00468829	0.00747322	0.00165191	0.000431508	0.00405314	0	0.0073745	0.00708979	0.00971147	0.0052842	0.000438766	0.00403618	0.00779693	0.00692744	0.000192149	0.000531691	0.00449616	0.00995673	0.00897892	0.00559893	0.00312731	0.00883878	0	0.00156083	0	0.000614494	7.57e-05	0.0121551	0.000214661	0	0.000375765	0.00437682	0.00974269	0.00119576	0	0.0017292	0.0010616	0.00291607	0.000423997	0.00295666	0	0.00255354
KR_1083	Dyslipidemia	Male	0.0108033	0	0	0	0	0.00528769	0.00860994	0.000352879	0	0.0036173	0.000199703	0.00835269	0.00808314	0.00954735	0.0055475	0	0.00179276	0.00999102	0.00850632	0	0.000576541	0.00590312	0.0112921	0.00919674	0.00290265	0.00221599	0.00925138	0	0.00116505	7.47e-06	0	0	0.0153389	3.14e-05	0	5.81e-05	0.00180687	0.00901768	0.000599559	7.43e-05	0.000884194	0.000459855	0.00171269	9.91e-05	0.00141588	0	0.0011971
KR_1507	Dyslipidemia	Male	0.00988158	0	0	0	0	0.00487023	0.00826246	0.00100507	2.27e-05	0.00277039	0.00013531	0.00974052	0.00943586	0.0103483	0.00669739	1.65e-05	0.00135658	0.0110379	0.00709824	0	0.000546167	0.00256178	0.0141098	0.0101916	0.00539637	0.00237857	0.0100935	0	0.00131517	0	9.13e-05	0	0.0147975	2.17e-05	0	3.95e-05	0.00137831	0.00664653	0.000912578	0	0.000472038	0.000241699	0.00326466	0.000103062	0.00366503	0	0.00103285
KR_0026	Dyslipidemia	Male	0.0110701	0	0	0	0	0.00210774	0.00323607	0.000737829	0	0.000863621	0.000363296	0.00661639	0.00621051	0.00836347	0.0121769	0	0.000220951	0.0164465	0.00771361	0	0.00022605	0.000453614	0.00930147	0.00940503	0.00165558	0.000736414	0.00879478	0	0	0	0	0	0.0258071	0	0	0	0.000226219	0.00445742	5.56e-05	0	7.67e-05	3.45e-05	0.00131725	0	0.00173439	0	0.000434425
KR_0377	Dyslipidemia	Female	0.00962129	0	0	0	0	0.0078641	0.00912335	0.000752255	3.12e-05	0.00621491	0.000106458	0.006376	0.00559466	0.00818382	0.00644552	1.32e-05	0.00247181	0.00998783	0.00485605	0	0.000437486	0.00562861	0.0107909	0.00921326	0.00563106	0.00253896	0.00807894	2.91e-05	0.00219073	0	0.000325382	0	0.0131259	8.18e-05	0	0.000103089	0.00179245	0.00923425	0.00106441	0.000132657	0.000794378	0.000424164	0.00203687	0.000180917	0.00150253	0	0.00175185
KR_1453	Dyslipidemia	Female	0.00803195	0	0	0	0	0.00185552	0.00331968	0.000408113	0	0.00229507	0	0.00741933	0.00702877	0.00773932	0.00996594	0	0.000184166	0.0162189	0.0104667	0	0.000360039	0.000409775	0.0101782	0.0096437	0.00192388	0.000523508	0.00819275	0	0.000665973	0	0	0	0.0251769	0	0	0	0.000166256	0.00438725	0.000541179	0.000250902	8.24e-05	3.75e-05	0.00109857	0	0.00099238	0	0.0019811
KR_0493	Dyslipidemia	Male	0.0103524	0	0	0	0	0.00345876	0.00769012	0.000747068	0	0.00535302	0	0.00844302	0.00814334	0.00909166	0.00692356	0	0.000766109	0.0112939	0.00868441	0	0.000343542	0.00394114	0.0135676	0.010616	0.00340443	0.0017785	0.0093011	0	0.000721423	0	0	0	0.0282	0	0	0	0.000695449	0.00927654	0.000723542	0.000156548	0.000510234	0.000249803	0.00121288	0	0.000892769	0	0.00167114
KR_1109	Dyslipidemia	Male	0.0113951	0	0	5.77e-05	6.38e-05	0.00513594	0.0075621	0.00120459	5.95e-05	0.00583556	0	0.00328316	0.00304148	0.00709812	0.00838848	7.4e-05	0.00368602	0.010623	0.00633934	0	0.000210547	0.003257	0.0106401	0.0106401	0.00211475	0.00156518	0.00769745	0	0.00159389	0	0.000638776	0	0.0146144	2.66e-05	0	0.000363748	0.00372766	0.0103117	0.000972472	0.000274263	0.000720998	0.000350739	0.00176041	0.000267397	0.0016177	0	0.00113569
KR_0994	Dyslipidemia	Male	0.00993823	0	0	0	0	0.00592014	0.0097375	0.000598105	0	0.00719502	0	0.00768736	0.00726541	0.0116422	0.00401038	0	0.00116855	0.00917812	0.00666509	0	0.000787754	0.00764275	0.0116679	0.0106946	0.00372546	0.00179558	0.0109999	0	0.00305236	0	6.95e-05	0	0.0140268	0	0	0	0.00103018	0.0111566	0.00190375	0.000568312	0	0.000504742	0.00139019	0.000610318	0.000921866	0	0.00303613
KR_0027	Control	Male	0.0110845	0	0	0.000175209	2.23e-05	0.00329601	0.00397599	0.00134494	0.000471844	0.00110796	0.000130331	0.00581975	0.00543042	0.00847284	0.00979616	0.000477182	0.0013583	0.0141653	0.00800606	0.000209371	0.000391005	0.000243593	0.010856	0.010856	0.00129272	0.000896009	0.00877072	0	0.00107362	1.8e-05	0.000428059	0	0.0236628	0.000237621	0	0.000437139	0.00340543	0.00363919	0.00123699	0.000324774	0.00079679	0.000420294	0.000943861	0.000427319	0.000746306	0	0.0012185
KR_1599	Dyslipidemia	Male	0.0110648	0	0	0	0	0.0010286	0.00141021	0.00037053	0	0.000376078	0	0.00540053	0.0049848	0.00971974	0.0141077	0	0.000290177	0.0182983	0.00376096	0	0.000183652	0.00010954	0.0133091	0.0133091	0.00177533	0.000259766	0.0102428	0	0.000327693	0	0.00015952	0	0.0305323	0	0	0	0.000506288	0.00254802	0.000475324	0	0	0	0.000755347	3.73e-05	0.000554291	0	0.00116339
KR_1330	Dyslipidemia	Female	0.00903169	0	0	1.08e-05	2.49e-05	0.00697687	0.00842876	0.000400354	0	0.004451	0.000386819	0.00841443	0.00822121	0.00993785	0.00526139	0	0.00156606	0.00926072	0.00721083	0	0.000790941	0.00275605	0.0103638	0.00860972	0.00322408	0.00228114	0.00943482	0	0.00163561	0	0	0	0.011525	0	0	0	0.00149805	0.00927235	0.00121152	0.00220901	0.00029752	0.000138343	0.00251046	0.000134962	0.0027057	0	0.00277254
KR_1137	Dyslipidemia	Male	0.00873393	0	0	1.04e-05	3.62e-05	0.0059325	0.00798029	0.00186	0.000344344	0.00127731	0.000301319	0.00879735	0.00839624	0.00989995	0.00422862	0.000108342	0.00236732	0.00838216	0.00706884	0	0.000831392	0.0027233	0.011996	0.00840053	0.00293715	0.00213708	0.00894795	0	0.0029576	0	0.000271364	0	0.0136361	0.000146515	0	0.000345645	0.00274128	0.00774512	0.00260395	0.000688945	0.000715426	0.000809712	0.00107332	0.000346549	0.000732129	0	0.0019125
KR_1239	Dyslipidemia	Male	0.00811151	4.06e-05	0	0	0	0.00453962	0.00740244	0.00142817	0.00043672	0.00597702	2.12e-05	0.00774582	0.00755482	0.00947507	0.00380344	0.000435821	0.00305567	0.00677275	0.00779279	0.0002914	0.00069633	0.00278638	0.00984536	0.00869762	0.0045526	0.0024492	0.00872864	0	0.0023609	9.3e-05	0.00264144	0	0.0105315	0.00044335	0	0.000839811	0.00303809	0.00888308	0.00195329	0.000682024	0.00132508	0.00133094	0.00266669	0.00053191	0.00266482	0	0.00344289
KR_0272	Dyslipidemia	Male	0.0112352	1.19e-05	0	0	0	0.00416329	0.00803753	0.000829183	4.79e-05	0.00560748	0	0.00930643	0.00958977	0.0114461	0.00420878	3.48e-05	0.00122269	0.00690877	0.00704161	1.71e-05	0.00112112	0.00468536	0.0140117	0.0126383	0.00329975	0.00246007	0.0106304	0	0.0011613	1.53e-05	0.000310876	0	0.0155763	2.3e-05	0	0.000120118	0.00113968	0.00982352	0.00099673	0.00064522	0.000536143	0.000335839	0.00228652	5.87e-05	0.00178584	0	0.00218747
KR_1149	Dyslipidemia	Male	0.00981841	0	0	0	0	0.00546091	0.00848676	0.000328916	0	0.0072895	2.65e-05	0.00617098	0.00568916	0.00847464	0.00871026	0	0.00561751	0.00689119	0.00736442	0	0.000210802	0.00494391	0.00985658	0.00856712	0.00517031	0.00211695	0.00847625	0	0.000242984	0	0.000290635	0	0.0117925	0	0	2.97e-05	0.00588937	0.0111493	0.000367565	0.000497729	0.000594661	0.000281439	0.0017758	0.000103133	0.00140671	0	0.00162718
KR_1687	Dyslipidemia	Female	0.00725794	6.07e-05	0	0	6.9e-06	0.0034945	0.00559066	0.00180258	0.000136709	0.00175138	0	0.00725383	0.00671142	0.00690089	0.0104171	0.000309224	0.00194477	0.01425	0.00718838	0.000103084	0.000213264	0.00147126	0.0105494	0.00675361	0.00213001	0.00122382	0.00733937	0	0.00146407	1.14e-05	0.00170019	0	0.0297543	0.000369495	0	0.000656461	0.00236663	0.005277	0.00117293	0.000165503	0.000789685	0.000421143	0.00137726	0.000514189	0.00105403	0	0.00133805
KR_0864	Dyslipidemia	Male	0.0140241	0	0	0	0	0.00296858	0.0065329	0.000748997	0	0.00749192	0	0.00622482	0.00552636	0.0109715	0.00243521	0	0.000193308	0.00640347	0.00844077	0	0.000100825	0.00272165	0.012214	0.012214	0.00229188	0.00126733	0.0112452	0	0.000569685	0	0	0	0.022713	0	0	0	0.000167147	0.0131772	0.000589952	0.000190403	0.000494991	0.000238674	0.00109833	0	0.000858251	0	0.00171785
KR_0370	Dyslipidemia	Female	0.00983328	0	0	0	0	0.00296978	0.00676159	0.000799379	1.83e-05	0.00332771	0.000176668	0.010063	0.0103932	0.00981122	0.00587719	1.9e-05	0.00119347	0.00966572	0.00749009	1.41e-05	0.000911849	0.00284483	0.0140663	0.0104169	0.00424847	0.00173377	0.00964816	0	0.0010026	0	0	0	0.0189078	2.97e-05	0	6.04e-05	0.00118293	0.00766915	0.0010503	0.000136007	0.00084953	0.00042649	0.00250671	0.000107048	0.00200819	0	0.00266023
KR_1008	Control	Male	0.00893583	2.36e-05	0	0	0.000135354	0.00463683	0.00702496	0.00191506	0.000203466	0.00320872	0.000165347	0.00538942	0.00523407	0.00832838	0.00674148	0.000160484	0.00238552	0.0107694	0.00825636	0	0.000773926	0.00250098	0.00996811	0.00868792	0.00244109	0.0022156	0.00818078	0	0.00113443	2.45e-05	0.000790874	0	0.017864	0.000150226	0	0.000517587	0.00275444	0.0067766	0.00133047	0.000614024	0.00125238	0.000752311	0.00145473	0.000280433	0.00124605	0	0.00182468
KR_0914	Dyslipidemia	Male	0.00967523	1.08e-05	0	0	0	0.00494249	0.00682544	0.00166168	0.0008195	0.00617042	0.000323368	0.00302358	0.00285098	0.00755556	0.00782202	0.000384951	0.00382557	0.00972216	0.00577173	0.000161997	0.000427324	0.00468681	0.00980619	0.00866126	0.00232702	0.00236846	0.00748575	0	0.0019539	0	0.00194568	0	0.0118005	0.000578179	0	0.000866581	0.00361714	0.00720055	0.00239739	0.000377991	0.00138788	0.00110431	0.00288758	0.00100218	0.00409656	0	0.00171434
KR_1139	Dyslipidemia	Female	0.00902107	0	0	0	2.54e-05	0.00467282	0.00871395	0.00068427	0	0.00498999	0.000154996	0.00973078	0.00963496	0.0106526	0.00473449	2.83e-05	0.00315928	0.00688466	0.00611945	0	0.000629263	0.00637815	0.0112118	0.00997582	0.00546907	0.0024304	0.00980612	0	0.0022129	0	0.000353528	0	0.0118094	1.18e-05	0	9.68e-05	0.00325035	0.0103769	0.00201672	6.31e-05	0.0010844	0.000570552	0.00372219	0.000200441	0.00383249	0	0.00417512
KR_0760	Dyslipidemia	Male	0.0116257	0	0	0	1.89e-05	0.00577152	0.00966604	0.000483329	1.73e-05	0.0071415	0	0.00308187	0.00236502	0.0067744	0.00921121	1.35e-05	0.00273472	0.0101685	0.00545119	0	0.000584203	0.00372704	0.00995517	0.00941942	0.00347159	0.00141252	0.00705735	0	0.0015213	0	0	0	0.0193601	0	0	8.23e-05	0.00208898	0.0111502	0.000273093	0.000228121	0.000506196	0.000253631	0.000860802	0.000215603	0.000951318	0	0.000998367
KR_1295	Dyslipidemia	Male	0.01011	0	0	0	0	0.00398921	0.00636611	0.00187069	0.000102175	0.00627434	9.75e-05	0.00721737	0.0064194	0.00909704	0.00700958	4.47e-05	0.000777522	0.0108186	0.00649035	0	0.000307814	0.00225939	0.0122389	0.00986319	0.00320313	0.00191687	0.00910743	0	0.000690382	0	0	0	0.0205353	9.46e-05	0	0	0.000706226	0.00850158	0.000889188	0.000276038	0.000730172	0.000378937	0.00206295	0.000191158	0.00168719	0	0.0025102
KR_0828	Dyslipidemia	Male	0.0115968	0	0	0	0	0.00458062	0.00854483	0.000188411	0	0.00369111	0.000108355	0.00880543	0.00863086	0.0111928	0.00498967	0	0.000877719	0.00717601	0.00585633	0	0.000338126	0.00486221	0.0152642	0.0141974	0.00452865	0.00175625	0.00997359	0	0.00112981	0	0	0	0.0134195	0	0	0	0.000805807	0.00936636	0.000730517	0	0.000603929	0.000302642	0.00260707	0.00010182	0.00199672	0	0.00235305
KR_1527	Dyslipidemia	Male	0.00969279	0	0	0	0	0.00385721	0.00713905	0.00145226	9.74e-05	0.0048749	0.000116193	0.0036003	0.00323505	0.00635489	0.0103804	2.48e-05	0.00178098	0.013178	0.00721332	0	0.000328491	0.00337244	0.00827288	0.00772756	0.00197287	0.00122182	0.00670235	0	0.00119351	0	0	0	0.0227699	0.00010045	0	9.64e-05	0.00169458	0.0080532	0.00100147	0.000460622	0.000737261	0.000372069	0.00093277	0.000255794	0.000938488	0	0.0011649
KR_0550	Dyslipidemia	Male	0.00925057	0	0	0	0	0.00313617	0.00470884	0.00136042	0.000449359	0.00162192	0	0.00323165	0.00286802	0.00661867	0.0118256	0.000341237	0.00168073	0.0171672	0.00752268	0	0	0.000765228	0.00943103	0.00977055	0.000659417	0.000721614	0.00707098	0	0.000959605	0	0	0	0.0278618	0.000232155	0	0.000645844	0.00304707	0.00363305	0.00149587	0.000595009	0.00132696	0.00113493	0.00136769	0.000946845	0.001908	0	0.0010202
KR_1377	Dyslipidemia	Male	0.0124214	0	0	0	2.83e-05	0.0061738	0.00732458	0.00138843	0	0.00956496	0	0.00648957	0.00526434	0.0110092	0.00414517	0	0.00171497	0.00749038	0.00797492	0	0.000379937	0.00305589	0.0131617	0.0119273	0.00260674	0.00254846	0.0108882	0	0.000910966	0	0.000168801	0	0.0166292	3.42e-05	0	0.000154596	0.00139633	0.0127626	0.000456911	0.000185972	0.000917665	0.000489544	0.00190914	0.000251715	0.00173581	0	0.00123849
KR_0564	Dyslipidemia	Male	0.0104889	0	0	0	0	0.00373285	0.0058749	0.000180151	0	0.00132499	6.79e-05	0.00840033	0.00804999	0.00986401	0.010545	0	0.000656361	0.0154696	0.00408434	0	0.000646989	0.00245848	0.0126529	0.0115283	0.00166571	0.00189347	0.0101915	0	0.000635067	0	0	0	0.0226067	0	0	0	0.000653959	0.00551721	0.000229124	6.41e-05	7.6e-05	3.41e-05	0.00114849	4.33e-05	0.000879779	0	0.00130466
KR_1063	Control	Male	0.0106198	0	0	0	0	0.00313865	0.00445892	0.000976789	0	0.000403809	0	0.00600044	0.00570069	0.0087109	0.00993842	0	0.00101108	0.0162058	0.00715848	0	0.00026099	0.00053423	0.00986464	0.00986464	0.000968128	0.000994467	0.00904065	0	0.00111937	2.37e-05	0.00129159	0	0.0329525	3.77e-05	0	0.000114259	0.00183318	0.00365777	0.00102815	0.00028565	0.000384932	0.000300692	0.000772005	0.000140273	0.00077971	0	0.000870117
KR_0938	Dyslipidemia	Male	0.0109216	0	0	0	4.91e-05	0.00367606	0.00524977	0.000829644	2.3e-05	0.00417752	0.000152326	0.0049364	0.00470268	0.00936304	0.00953268	2.25e-05	0.000636819	0.0144611	0.00942147	0	0.000484983	0.00164566	0.0110805	0.0112683	0.00147206	0.00124364	0.00947504	0	0.000124677	0	0.000142692	0	0.0304507	1.58e-05	0	7.14e-05	0.000590054	0.00729654	0.000272977	0.000113627	0.000385676	0.000182619	0.000546945	3.89e-05	0.00038187	0	0.00129724
KR_1662	Dyslipidemia	Female	0.00841209	0	0	0	0	0.00641903	0.00901427	0.000763255	0.000121455	0.00483694	0	0.00797204	0.00797513	0.0099494	0.00615593	3.77e-05	0.00361427	0.00906252	0.00644289	0	0.00119815	0.00604097	0.0101042	0.00843181	0.00384859	0.00224415	0.00975566	0	0.00350465	0	0.000122485	0	0.00929442	5.91e-05	0	0.000138085	0.00378022	0.00930245	0.00151895	0.00027822	0.00112364	0.000586491	0.00144905	0.000535732	0.00115224	0	0.00291326
KR_0329	Dyslipidemia	Male	0.0110247	0	0	0	4.54e-05	0.00377048	0.00606872	0.000757986	0	0.00186173	0.000182909	0.00654312	0.00634258	0.00937724	0.0111747	0	0.000584066	0.0138573	0.00870799	0	0.000587652	0.00168913	0.012599	0.012599	0.00219124	0.00121173	0.00970886	0	0.000733358	0	0.000125728	0	0.0180359	0	0	0	0.000563514	0.00699714	0.000157306	0.000362638	0.000271636	0.00012628	0.00107633	0.0001492	0.000864639	0	0.00182241
KR_0856	Dyslipidemia	Male	0.00669387	1.02e-05	0	0	0	0.00525306	0.00705094	0.00217169	0.000288697	0.00245953	8.22e-05	0.00703429	0.00674302	0.00810264	0.00450322	0.000246095	0.00271388	0.00704707	0.00868159	1.42e-05	0.0008968	0.0012948	0.00849815	0.00767013	0.00304694	0.00209304	0.0072064	0	0.00190048	0	0.00224623	0	0.00976148	0.00064669	0	0.00112211	0.00317747	0.00798784	0.00185247	0.00281877	0.00123148	0.000853257	0.00135945	0.000795382	0.00115834	0	0.00406056
KR_0896	Dyslipidemia	Male	0.0092711	0	0	0	0	0.0009408	0.00158612	0.000466805	6.57e-05	0.0010991	0	0.0118361	0.0135745	0.0027631	0.0123573	1.17e-05	0.000519739	0.0177258	0.0150417	0	0	0.000943197	0.00885437	0.0089257	0.000191859	0.000171592	0.00307871	0	0.00024623	0	0	0	0.0114808	3.82e-06	0	9.25e-05	0.000470391	0.00349424	0.000158352	5.6e-05	7.63e-05	3.52e-05	0.000314534	5.97e-05	0.000275256	0	0.000101587
KR_0231	Dyslipidemia	Male	0.00854543	0	0	0	5.54e-05	0.00501185	0.00557624	0.00278189	6.86e-05	0.000774612	0.000134816	0.0112173	0.0112755	0.00980439	0.0055184	2.79e-05	0.000997251	0.0130175	0.0114975	2.4e-05	0.00102849	0.0020261	0.00908481	0.00824056	0.00268473	0.00118366	0.00935907	0	0.000944349	4.22e-05	0.00105876	0	0.0153968	2.92e-05	0	7.76e-05	0.000999365	0.00693884	0.00069757	0.000896144	0.000646672	0.000387355	0.00116641	0.000105074	0.00112967	0	0.00122649
[truncated: 933 more rows]
[truncated: 489 more columns]

## Sheet: Table S18
Sample_ID	Group	sex	azelate	sebacate	undecanedionate	X2.hydroxymyristic.acid	arachidonic.acid	eicosatrienoic.acid	docosahexaenoic.acid	docosapentaenoic.acid	adrenic.acid	lithocholic.acid	chenodeoxycholate	deoxycholic.acid	ketodeoxycholate	alpha.muricholate	cholate	urobilin	linoleoyl.ethanolamide	stearoyl.ethanolamide	palmitoyl.glycerol	C18.0e.MAG	N.oleoylethanolamine	cholesterol	cholestenone	C16.0.LPC	C16.0.ceramide..d18.1.	C18.1.CE	C18.0.SM	propionate	butyrate...isobutytare.	methylbutyric.aid...valeric...isovaleric.	malonate	uracil	caproic.acid	nicotinate	taurine	thymine	erythronic.acid	hypoxanthine	phenylacetate	glutamate	hydrocinnamic.acid	xanthine	X3.methyladipate.pimelate	citrulline	fructose.glucose.galactose.	azelaic.acid	N.acetylglutamate
[truncated: 1,384 more rows]
[truncated: 33 more columns]

[truncated: 3 more sheets: Table S19, Table S20, Table S21]
